# Supplementary material for: Quantitative Proteomics Reveals a Role for SERINE/ARGININE-Rich 45 in Regulating RNA Metabolism and Modulating Transcriptional Suppression via the ASAP Complex in Arabidopsis thaliana
Source: Front Plant Sci. 2019 Sep 19;10:1116. doi: 10.3389/fpls.2019.01116 (PMC6761909; doi:10.3389/fpls.2019.01116)
Supplement: Supplementary file 5 [file Table_1.xlsx]

## Sheet: Sheet1
Supplemental Table S1 A Summary Of All Primers Used In This Study.
Gene Name	AGI	Primer Names	Primer Sequences
Genotyping and cloning primers
sr45-1 (SALK_004132)	AT1G16610	SR45LP	ATGGATCGAGCTGTAAGTTGC
		SR45RP	GATTGGAGATCTTCTGGGAGG
		SALK_Lb1.3	ATTTTGCCGATTTCGGAAC
SAP18	AT2G45640	SAP18ATGXhoI	cccgggCTCGAGATGGCTGAAGCAGCGAGAAGA
		SAP18nonstopKpnI	cccgggGGTACCGTAAATTGCCACATCCAGATAAT
GFP		GFPF	ATGGGTAAAGGAGAACTTTTCA
		GFPR	CTAGATAGATCTGTATAGTTCATCCA
Real-time qPCR primers
GAPDH	AT1G13440	GAPDHF	CAAGGAGGAATCTGAAGGCAAAATGA
		GAPDHR	CAACCACACACAAACTCTCGCCG
SR45	AT1G16610	SR45F	CGAAATTGCGATGGATCGAGCT
		SR45R	CTGTTTTCCGTTGAGGAGATGCTA
SAP18	AT2G45640	SAP18F	GCTGTGAGAGGCAAAGAACC
		SAP18R	ATCGTCTCCCCAACCTCTCT
SAP18 3'UTR	AT2G45640	SAP18UTRF	GGGGAGACGATGGCTTATCC
		SAP18UTRR	ATTGTGCACGCACCCAAATC
SAP18-GFP	AT2G45640	SAP18UTRF	GGGGAGACGATGGCTTATCC
		SAP18GFPR	CCGGATCCAAGCTTGATCGA
ACINUS	AT4G39680	ACINUSF	TGGTTCCTCCATCTCCAAAG
		ACINUSR	TTCTTCAACCGAGGGATACG
AGO5	At2g27880	AGO5F	GGTCCAGGAGCTCAACAACA
		AGO5R	CGCAAAAGTTGGCCAGATCC
TRAF	At1g65370	TRAFF	ACTCTAACTGTGTATCCAAAGGG
		TRAFR	TTTTCCTAGAGTTCACAACTTCACA
LRR Kinase	AT1G35710	AT1G35710F	CAAAGCCAGTTGTGAAGCAA
		AT1G35710R	ACCTTTCACGACGTTGATCC
PR5	AT1G75040	PR5F	CGTACAGGCTGCAACTTTGA
		PR5R	GCGTTGAGGTCAGAGACACA
NUDT6	AT2G04450	NUDT6F	TTCCTGCCAATGCGTCTCAT
		NUDT6R	CGGTAGGCAGTTTCCACACT
RLP23	AT2G32680	RLP23F	TCTCACAACCAACTCACGGG
		RLP23R	CTGCTCTCCCGTTCAACACT
RLP34	AT3G11010	RLP34F	ATATTCACACGCCAGCATCA
		RLP34R	AGGCAATACCAGGTCCGAAT
PAD4	AT3G52430	PAD4F	TTGTCGATTCGAGACGAGTG
		PAD4R	GATAAGCCGGGGAAAAGAAC
CRK40	AT4G04570	CRK40F	GCGTCCAGCTTAAACCTCCT
		CRK40R	CACCGAGGAACCTTCAGCTT
ACD6	AT4G14400	ACD6F	TGCCGAGTCAGAGGTGAAAC
		ACD6R	AGCAAACGTCACTGTGGCTA
FLC	AT5G10140	FLCF	CTGTTCTCTGTGACGCATCC
		FLCR	CCACAAGCTTGCTATCCACA
RPL39	AT3G24900	RLP39F	TTCCTGAGCTGCGGATACTT
		RLP39R	AAAATCAATGGTCGCTGAGG
APK2A	AT1G14370	APK2AF	TCGGGGTCGTGCTACTAGAA
		APK2AR	GCTTTCGCTTATCGCCAAGG
CYP71B23	AT3G26210	CYP71B23F	CTGAAACTTCCTCCGGGTCC
		CYP71B23R	GCTATGGTTTCTGGTCGGCT
SOBER1	AT4G22305	SOBER1F	TTCACGGAACTCAAGCACGA
		SOBER1R	GGGAAGAGCCAACTAGCGTT
PR1	AT2G14610	PR1F	TTCTTCCCTCGAAAGCTCAA
		PR1R	AAGGCCCACCAGAGTGTATG
