# Supplementary material for: Quantitative Proteomics Reveals a Role for SERINE/ARGININE-Rich 45 in Regulating RNA Metabolism and Modulating Transcriptional Suppression via the ASAP Complex in Arabidopsis thaliana
Source: Front Plant Sci. 2019 Sep 19;10:1116. doi: 10.3389/fpls.2019.01116 (PMC6761909; doi:10.3389/fpls.2019.01116)
Supplement: Supplementary file 6 [file Table_2.xlsx]

## Sheet: SUMMARY SHEET
Supplemental Table S2. SDR RNAs used in this Study.
Sheet Title	Description
444 SR45-upregulated RNAs	A summary list of SR45-upregulated genes identified by at least two of the three pipelines (TOPHAT2, STAR, LG12).
776 SR45-downregulated RNAs	A summary list of SR45-downregulated genes identified by at least two of the three pipelines (TOPHAT2, STAR, LG12).
All selected genes meet the following criteria: Fold Change≥2 & FDR<0.1 as identified by at least two of the three pipelines (TOPHAT2, STAR, LG12) in our previous study (Zhang, Shi et al. 2017).

## Sheet: 444 SR45-upregulated RNAs
AGI	TOPHAT2		STAR		LG12
	Fold Change	FDR	Fold Change	FDR	Fold Change	FDR
AT1G01695	3.917	0.0947669	4.06	0.0487631
AT1G01920	2.571	0.000143152	2.617	5.81777e-05	3.833	0.0432
AT1G02460	2.466	0.0630748	2.423	0.0577143
AT1G03120	2.135	0.0156895			2.863	0.0562
AT1G03240	4.618	0.0493855	3.116	0.0845775
AT1G05577	2.104	0.0422314	2.179	0.0412927
AT1G05930	3.66	0.0997272	3.56	0.0524924
AT1G07473	2.951	0.0616154	3.187	0.0331001
AT1G08005	4.71	0.0370521	4.67	0.0204887
AT1G08165	3.774	0.0120782	4.158	0.0053614
AT1G08730	2.096	0.00135182	2.158	0.000788926
AT1G09420	3.36	8.02097e-05	3.378	4.2838e-05	3.87	0.0562
AT1G10300	2.201	0.0355899	2.238	0.0318293
AT1G10620	2.207	0.0143028	2.051	0.0216516
AT1G10710	3.487	0.0590359	2.99	0.0546666
AT1G10980	3.599	0.000295885	3.52	0.000150518	3.772	0.0165
AT1G11160	2.52	0.000484925	2.425	0.000445042	2.34	0.031
AT1G11450	2.268	0.00846322	2.094	0.0153664
AT1G11730	3.241	0.0106491	2.881	0.0138544	3.635	0.0591
AT1G11915	2.12	0.0816607	2.106	0.0999077
AT1G11930	2.106	2.97663e-05	2.103	1.61162e-05	3.208	0.027
AT1G11990	2.078	0.0131681	2.044	0.0128267
AT1G12880	2.044	0.00250776	2.068	0.00147849	2.87	0.0208
AT1G12950	4.44	0.00122469	4.102	0.00111272
AT1G13420	2.554	0.0425125	2.724	0.0303158
AT1G14182	2.921	0.0261497	2.429	0.062513
AT1G14185	3.74	0.0825304	3.849	0.0650442
AT1G14260	2.333	0.0303002	2.631	0.0174366
AT1G15150	3.868	0.0948271	5.68	0.00711647
AT1G15210	2.806	0.0179591	2.846	0.015286
AT1G15320	7.786	0.010529	8.143	0.00400191
AT1G15870	2.225	0.0116796	2.315	0.0102337
AT1G15960	3.04	0.00523882	2.995	0.0056644
AT1G16070	2.789	0.0124263	2.525	0.00749849
AT1G16290	2.433	0.0314533	2.444	0.0321322
AT1G16300	2.093	0.00111903	2.033	0.000899193	2.353	0.0768
AT1G16610	6.419	2.75867e-07	6.408	6.48145e-08	11.048	0.0144
AT1G16910	4.304	0.0552572	3.32	0.0290122
AT1G17300	6.027	0.0141598	6.796	0.00244034
AT1G18120	7.136	0.0166768	4.027	0.0209267
AT1G18140	2.201	0.00146867	2.187	0.00168156	2.758	0.0465
AT1G18520	2.427	0.0424478	2.434	0.0402495
AT1G18960	2.935	0.0171331	3.06	0.012937
AT1G19060	3.668	0.0929533	4.646	0.0159439	31.662	0.0264
AT1G19230	2.453	0.0110157	2.476	0.0098001
AT1G20120	2.352	9.60812e-05	2.433	4.18769e-05	3.694	0.0539
AT1G20135	2.76	0.00453611	2.8	0.00406098
AT1G20540	2.384	0.000236889	2.511	0.000117686	2.897	0.0659
AT1G21650	2.698	5.86424e-06	2.597	1.94792e-06	2.215	0.0432
AT1G22260	2.31	0.039374	2.16	0.048137
AT1G22380	2.243	2.23473e-05	2.196	1.41928e-05	2.573	0.0123
AT1G22680	3.186	0.0461329	3.506	0.0191759	3.819	0.0566
AT1G23070	2.426	0.0455111	2.261	0.0612719
AT1G23100	2.216	0.0149774	2.01	0.0222574
AT1G23510	2.237	0.0138388	2.233	0.0181084
AT1G23570	2.224	0.000148898	2.269	6.02767e-05	3.06	0.0717
AT1G23580	2.279	0.00214112	2.259	0.00193003	2.63	0.0223
AT1G23600	2.338	0.00812234	2.354	0.00556792
AT1G23620	4.476	0.00290829	4.338	0.000997209
AT1G23650	3.566	0.087607	4.016	0.0471036
AT1G23660	2.905	0.00168265	2.814	0.000944802	3.223	0.0572
AT1G23700	4.059	0.00849661	3.806	0.0102576
AT1G24250	3.984	0.0658874	3.669	0.0614227
AT1G25422	6.505	0.0463384	6.661	0.0139435
AT1G26140	4.101	0.0762596	4.358	0.0268267
AT1G26310	2.148	0.00205619	2.1	0.00138222
AT1G26600			2.046	0.0985244	2.294	0.0993
AT1G26840	2.235	0.00177327	2.113	0.00241538
AT1G27020	2.263	0.0696862	2.162	0.0799466
AT1G27030	2.617	0.00491444	2.505	0.00566167
AT1G27520	2.166	0.000483822	2.27	0.000144057	3.256	0.0468
AT1G27560	3.668	0.0929533	3.563	0.0360594
AT1G27860	5.284	0.0417193	4.918	0.0300472
AT1G28610	4.6	0.000149151	4.74	8.70061e-05	5.434	0.032
AT1G28620	3.523	0.0447039	4.026	0.0137342
AT1G28980	5.857	0.0239587	3.887	0.0374004
AT1G29010	4.149	0.0705549	4.169	0.0536148
AT1G29110	4.28	0.043902	3.157	0.0804773
AT1G29280	4.04	0.0826518	3.865	0.0575084
AT1G29570	4.186	0.0686804	4.044	0.0252912	24.212	0.0515
AT1G29600	9.811	0.00416425	10.841	0.000366025	66.007	0.00558
AT1G30100	5.436	0.0400476	5.242	0.030602
AT1G31710	2.39	0.000815257	2.377	0.000778488	2.191	0.058
AT1G32320	3.675	0.0940974	3.556	0.0779439
AT1G33612	4.545	0.00950283	4.843	0.00322678
AT1G33615	4.542	0.0141765	3.627	0.0122677
AT1G33640	7.352	0.0179298			110.468	0.0108
AT1G34040	2.053	0.014141	2.011	0.0161557
AT1G35440	5.105	0.0566749	5.279	0.0182897
AT1G35515	3.209	0.0648889	2.846	0.0610307
AT1G36105	3.896	0.0641226	3.167	0.0684119
AT1G44740	2.958	0.00415195	3.847	0.0452045	3.69	0.0565
AT1G45110	2.409	0.00530763			2.2	0.0823
AT1G47490	2.057	0.000166324			3.175	0.0618
AT1G48150	4.003	0.0858445			25.57	0.0258
AT1G49940	4.133	0.00894258			2.417	0.0834
AT1G51410	2.321	0.0235015	2.68	0.0328735
AT1G54120	2.57	0.0199434			2.498	0.0685
AT1G55200	2.819	0.000125038			3.083	0.0375
AT1G56680	4.36	0.00101176			5.846	0.0564
AT1G62240	2.576	0.0906078	5.434	0.0105476
AT1G62560	3.231	3.05283e-05			4.303	0.0334
AT1G62720	2.512	0.0132731			3.073	0.0475
AT1G64100	2.585	0.0297519			3.333	0.0556
AT1G64600	2.591	0.000109771			3.157	0.0365
AT1G65140	2.833	0.0547644	3.502	0.0487631
AT1G65370	3.203	7.00297e-06			10.414	0.00149
AT1G66380	7.11	0.0501561			106.527	0.0403
AT1G67260	5.325	8.86085e-05			5.857	0.0544
AT1G67780	2.494	0.00563209			2.792	0.0877
AT1G67810	2.122	0.0130542			2.59	0.061
AT1G74890	4.185	0.00375796			5.617	0.039
AT1G75120	2.31	0.00956938			3.092	0.0497
AT1G75960	2.15	0.000516002	2.714	0.0604721	2.61	0.0403
AT1G78450	2.687	0.000594694	4.403	0.000418955	4.641	0.0364
AT2G01200	2.391	0.0187219	2.372	0.0182897
AT2G01280	2.865	0.0557689	2.944	0.045026
AT2G02020	7.3	0.0262463	6.683	0.0246087
AT2G03020	4.937	0.0591408	4.789	0.0421809
AT2G04170	3.587	0.00920686	3.946	0.00341804	3.561	0.0453
AT2G05632	2.084	0.0849453	2.283	0.0648042
AT2G15770	4.815	0.0648812			34.563	0.0471
AT2G17470	2.128	0.0406605			2.733	0.0905
AT2G17900	3.344	0.00356918			3.153	0.0579
AT2G18080	4.532	0.00956913			5.369	0.078
AT2G18340	2.36	0.000647774			2.284	0.0181
AT2G18480	2.123	0.00383597			2.136	0.05
AT2G19910	3.718	6.84641e-05	3.63	0.0729225	4.338	0.0502
AT2G19920	2.492	0.00643482	4.055	0.000137166
AT2G19930	3.259	0.00334338	2.854	0.00258519
AT2G20635	2.694	0.000414717			3.635	0.0333
AT2G21385	2.293	7.82397e-06			4.547	0.0242
AT2G21400	4.618	0.0493855			52.106	0.000667
AT2G21590	2.18	8.69586e-05			2.859	0.0512
AT2G22400	2.839	4.96373e-06			4.431	0.0185
AT2G24700	2.474	0.00037682			2.702	0.0736
AT2G25130	7.793	0.00474096			6.94	0.0759
AT2G25150	15.722	0.00164015	4.379	0.00330637
AT2G25600	2.383	0.000631344			2.503	0.0712
AT2G27145	4.685	0.0499414	4.094	0.059851
AT2G27880	2.904	1.0559e-05			3.844	0.0154
AT2G28420	2.157	0.0395419			2.509	0.0344
AT2G29260	2.148	0.036014			2.117	0.019
AT2G29300	3.239	0.0576068	3.063	0.0666753
AT2G29810	6.234	0.0291699			27.183	0.0597
AT2G29830	4.735	0.0626115	3.128	0.0860526
AT2G29890	2.024	2.71464e-05			2.12	0.0142
AT2G30650	2.092	0.00452082			2.651	0.0372
AT2G31620	4.495	0.066314			35.619	0.0337
AT2G36390	3.005	1.74891e-05			4.446	0.0478
AT2G36590	2.114	0.00121498			2.362	0.072
AT2G37390	2.215	0.00323501	2.106	0.0942819	2.515	0.0914
AT2G37435	4.83	0.0640448			53.015	0.0352
AT2G40130	2.449	7.44795e-05			2.468	0.0177
AT2G41050	2.295	0.000767821			2.54	0.0412
AT2G42170	2.621	0.00213191			3.052	0.056
AT2G46640	2.014	0.00062064			3.434	0.0362
AT2G47260	2.412	0.000464123			2.765	0.0342
AT2G47870	10.528	0.0171986			188.898	0.0182
AT3G01015	2.805	0.0293025	2.772	0.0274474	2.025	0.0675
AT3G01516	3.799	0.0656698	3.906	0.0456853
AT3G01572			3.502	0.0487631	151.167	0.00295
AT3G01960	5.627	0.060401	4.908	0.0360594
AT3G02030	2.215	0.00104639	2.185	0.000770905	2.759	0.0633
AT3G03080	2.1	0.0276436	2.016	0.0376397	2.124	0.0438
AT3G03170	2.126	0.0504096	2.2	0.0492784
AT3G03190	2.883	0.00211512	2.774	0.00157427	6.917	0.0261
AT3G03540	2.159	0.011167	2.105	0.0155925
AT3G05780	3.638	0.0768037	2.494	0.095177
AT3G06840	2.152	0.0043438	2.138	0.00500463	2.22	0.00719
AT3G07070	2.455	0.0446864	2.052	0.0907439
AT3G07250	5.563	0.0171497	5.488	0.0111939
AT3G07620	2.763	0.0301722	2.687	0.021491	2.604	0.0802
AT3G08000	2.028	0.0270852	2.16	0.0185483	2.644	0.0935
AT3G09080	2.999	0.0192987	2.972	0.017556
AT3G09190	2.095	0.00180262	2.106	0.00169897	2.051	0.0397
AT3G09540	2.115	0.00431901	2.114	0.00344675
AT3G09680	2.585	0.0459638	2.183	0.076731
AT3G09910	4.092	0.000646362	4.022	0.000719537	2.694	0.0522
AT3G10040	2.135	0.00140277	2.027	0.00102188	2.081	0.0365
AT3G10110	2.482	0.00839006	2.564	0.0456119
AT3G10310			2.012	0.000203901	2.13	0.0849
AT3G10430	3.252	0.0401078	3.428	0.0277691
AT3G10580	4.828	0.064949	3.818	0.0919449
AT3G10890	2.171	0.0887397	2.246	0.0812286
AT3G11160	2.755	0.0161965	2.787	0.0177098
AT3G11165	2.102	0.0435181	2.11	0.0419997
AT3G11825	2.176	0.0651926	2.194	0.0680808
AT3G12420	4.623	0.0271296	5.133	0.00656233
AT3G12430	3.051	0.053421	3.253	0.0333857
AT3G12440	5.246	0.0525102	5.423	0.0152788
AT3G12460	2.139	0.0063858	2.108	0.00845178	2.517	0.052
AT3G12470	2.055	0.0646505	2.16	0.0457711
AT3G12540	7.63	0.00966825	8.26	0.0017748
AT3G13220	3.679	0.0005374	3.721	0.000183493
AT3G13660	2.166	0.0487518	2.119	0.0539279
AT3G13662	2.395	0.00589483	2.229	0.00747443	3.002	0.0696
AT3G14150	2.302	8.18501e-05	2.403	3.8278e-05	2.664	0.0185
AT3G14450	2.113	0.00858862	2.058	0.011097	2.614	0.0905
AT3G14760	2.201	0.0258323	2.19	0.0300194
AT3G15357	2.347	0.0160474	2.069	0.033943
AT3G16580	6.087	0.0439059	5.737	0.0348485
AT3G16700	2.389	0.0185931	2.149	0.0410644
AT3G17010	2.37	0.022975	2.311	0.0271487	3.151	0.0432
AT3G17180	5.412	0.0950602	5.705	0.0418892
AT3G17260	4.942	0.0493928	5.188	0.0171123
AT3G17500			3.502	0.0487631	14.979	0.0319
AT3G17620			3.358	0.0635694	20.764	0.0305
AT3G17675	2.527	0.0186732	2.428	0.0204174
AT3G18300	3.179	0.0528941	2.488	0.0976816	3.261	0.079
AT3G18360	2.201	0.00710178	2.313	0.00456853	2.494	0.0369
AT3G18362	3.697	0.0111301	3.154	0.00756023
AT3G18590	2.566	0.0430136	2.633	0.0360594
AT3G18630	2.112	0.0344725	2.204	0.02866
AT3G18845	2.52	0.0574941	2.341	0.0751922
AT3G18900	2.785	0.00188219	2.724	0.00170373	3.324	0.0507
AT3G19440	2.126	0.0183997	2.098	0.0178621
AT3G19610	3.76	0.0236577	3.88	0.0150859
AT3G20395	4.28	0.0466647	4.276	0.0209486
AT3G20475	2.104	0.0158008	2.054	0.0138426
AT3G20990	2.273	0.0933128	2.199	0.0937837
AT3G21000	2.3	0.00923732	2.237	0.00882631
AT3G21120			3.519	0.0494244	22.513	0.0393
AT3G21720	7.164	0.000295885	7.297	0.000136403	9.337	0.0387
AT3G21950	5.504	0.0251569	4.673	0.020952
AT3G23380	2.136	0.0222261			2.203	0.0703
AT3G23870	2.218	0.0241486	2.038	0.0457711
AT3G23880	2.004	0.0719677	2.039	0.0640696
AT3G24230	2.991	0.00243907	3.178	0.00147673	3.381	0.0432
AT3G25810	2.083	0.00056462			2.307	0.0299
AT3G28153	2.403	0.0124973	2.769	0.0104368
AT3G28560	2.588	0.0200063			2.104	0.0868
AT3G28740	4.105	0.000587618			6.059	0.0585
AT3G42473	3.946	0.0899558			84.303	0.0238
AT3G42850	2.192	4.24515e-05			2.562	0.0346
AT3G43600	3.833	0.000111655			4.706	0.0217
AT3G44760	3.946	0.0899558			43.604	0.0289
AT3G44770	7.586	0.0110241	4.045	0.0298285
AT3G45000	5.115	0.0561707			51.736	0.0212
AT3G48280	2.339	0.000579892			2.704	0.0318
AT3G48510	3.021	0.00406028			3.041	0.0441
AT3G48900	2.123	0.0201904			2.213	0.0867
AT3G51480	2.583	0.000692153			2.95	0.035
AT3G55500	3.459	0.00139154			3.948	0.0747
AT3G55870	2.005	0.00332525			2.168	0.0633
AT3G58990	2.103	0.000801705			2.929	0.0478
AT3G59160	4.797	0.0418874			22.448	0.000989
AT3G59320	3.262	0.00139154			4.36	0.0602
AT3G61610	2.214	0.000666643			2.583	0.00836
AT3G61680	2.028	0.00415195			2.309	0.0722
AT3G61760	2.036	0.0105459			2.283	0.0845
AT3G62750	2.428	0.000672301			2.659	0.0736
AT3G63200	2.225	9.85157e-05			2.778	0.0278
AT3G63510	2.183	0.000112518			3.061	0.0172
AT4G00080	3.92	0.0854781	3.887	0.0374004
AT4G01190	2.991	0.0900768	3.207	0.0555763
AT4G01440	2.38	0.000297417	2.254	0.000407447	3.207	0.0338
AT4G01525	2.874	0.00089312	3.807	0.00488008
AT4G01533	6.797	0.0340106	6.753	0.00886336
AT4G01670	2.439	0.015424	2.314	0.0186974
AT4G01930	4.214	0.0628639	3.991	0.0457337
AT4G02810	2.308	0.0184561	2.217	0.0132762
AT4G04315	5.271	0.0322054	6.201	0.00363578
AT4G04790	2.615	0.00190499	2.664	0.00200792
AT4G08100	4.094	0.0043746	3.726	0.00511099
AT4G08109	11.068	0.00801698	11.481	0.00102339
AT4G08115	8.062	0.00250215	8.612	0.000576985
AT4G10150	4.621	0.0381745	4.045	0.0456853
AT4G10680	4.321	0.063602	4.446	0.0227945
AT4G11140	2.107	0.0204693	2.178	0.0161273
AT4G11190	2.446	0.0510592	2.437	0.0534741
AT4G11210	7.395	0.000981208	8.031	0.000286851	9.797	0.0636
AT4G11310	3.445	0.0171986	4.976	0.021018
AT4G12030	2.398	0.0028431	2.451	0.00200792	3.028	0.0659
AT4G13210	2.118	0.00877635	2.038	0.00456812
AT4G13495	3.711	0.00298759	3.6	0.0014794
AT4G13860	3.341	0.0308837	3.585	0.0169964	4.276	0.0667
AT4G14103	2.194	0.0661145	2.067	0.0754734
AT4G14301	2.626	0.0330547	2.275	0.0591039	2.976	0.0507
AT4G14465	8.593	0.00663186	6.127	0.00713585	58.757	0.00547
AT4G14700	3.143	0.000368706	2.882	0.000775767	2.624	0.0604
AT4G15100	4.321	0.063602	4.446	0.0227945
AT4G15250	5.58	0.0175946	4.074	0.0361058
AT4G15300	4.624	0.0572856	4.984	0.0155119
AT4G15370	4.579	0.0964956	4.601	0.0418607
AT4G16030	4.868	0.0763203	5.923	0.0106998	181.533	0.0249
AT4G16160	2.133	0.0141799	2.099	0.0120194	2.369	0.0306
AT4G16857	3.135	0.0200516	3.561	0.0374998
AT4G16870	3.658	8.2516e-05	3.641	2.61432e-05
AT4G17200	5.892	0.0364195	4.631	0.0222602
AT4G17610	2.774	1.18001e-05	2.809	4.37957e-06	3.153	0.0116
AT4G18080	6.574	0.0178225	6.649	0.00428073
AT4G18270	2.061	0.00193731	2.095	0.0014794
AT4G18280	2.09	0.0116936	2.104	0.00919396
AT4G19430	2.208	0.0179591	2.255	0.0118438
AT4G20070	2.463	0.016863	2.368	0.0141572
AT4G20230	4.999	0.0503215	4.937	0.0192415
AT4G20700	4.72	0.0330547	3.372	0.0233968
AT4G20900	5.23	0.0359752	3.807	0.0229985
AT4G20920	3.119	0.0178607	3.22	0.0122441
AT4G21200	5.91	0.0275606	5.964	0.0122125
AT4G21895	2.489	0.00305857	2.524	0.00105609
AT4G22030			3.519	0.0494244	9.162	0.0402
AT4G22214	9.167	0.00924188	9.874	0.00128377
AT4G22490	2.362	0.0505294	2.186	0.064054
AT4G22840	2.412	0.0109949	2.287	0.017069	2.941	0.0967
AT4G24080	2.39	0.0122263	2.316	0.0174033
AT4G24420	4.817	0.0289599	4.37	0.0319001
AT4G24450	3.889	0.000198056	3.762	5.65103e-05	3.919	0.0648
AT4G24580	2.502	0.000147174	2.463	6.98817e-05	2.832	0.0703
AT4G24860	2.501	0.0143312	2.471	0.0209394
AT4G25480	3.431	0.0409132	3.488	0.0413356
AT4G25760	2.236	0.0496164	2.173	0.0453707
AT4G25990	3.877	0.00086873	3.99	0.000360287	5.159	0.0787
AT4G26170	2.272	0.0862806	2.22	0.0877013
AT4G26340	4.186	0.0686804	4.646	0.0159439	19.726	0.022
AT4G27170	9.895	0.00374591	7.554	0.000517684
AT4G27370	4.56	0.00010934	4.798	4.38104e-05	4.5	0.0303
AT4G29270	3.274	0.0145826	3.366	0.0098001
AT4G29690	8.179	0.0126737	7.995	0.00530102
AT4G29930	4.553	0.07582	4.503	0.0434094
AT4G29980	2.27	0.0602615	2.295	0.0655251
AT4G31470	7.428	0.0119356	8.154	0.0016819
AT4G31615	3.163	0.0681674	3.209	0.0498336
AT4G31620	2.016	0.00490098	2.062	0.00309789	2.293	0.0716
AT4G32500	2.221	0.00306704	2.257	0.00134535
AT4G32540	4.102	0.0734807	4.18	0.0291299
AT4G32630	2.334	0.0216075	2.027	0.0344311
AT4G32810	2.265	0.00246096	2.252	0.00266722	2.477	0.038
AT4G32890	3.302	0.0322729	2.723	0.0383203
AT4G33280	5.885	0.0146844	5.157	0.0122379
AT4G34520			3.085	0.0650442	11.33	0.0138
AT4G34580	3.213	0.00631343	3.208	0.00560183	3.087	0.0372
AT4G34900	3.24	0.000836076	3.565	0.00037831
AT4G35370	6.142	0.022246	7.098	0.00327003
AT4G35380	2.783	0.0214908	2.497	0.0186483
AT4G35670	2.052	0.0276694	2.008	0.0247211
AT4G36230	2.062	0.0148449			2.495	0.0895
AT4G36270	2.494	0.00660094	2.71	0.00292799	2.636	0.0752
AT4G36950	2.332	0.00764583	2.388	0.0077703	2.042	0.0874
AT4G37580	2.557	0.0554908	2.285	0.0810543
AT4G37840	3.444	0.00160106	3.626	0.000930718	4.557	0.0113
AT4G38050	2.317	0.000295352	2.282	0.000243816	2.485	0.0249
AT4G38350	2.134	1.20944e-06	2.135	5.08672e-07	2.649	0.0115
AT4G38380	2.024	0.00530232	2.029	0.00379245
AT4G38590	2.277	0.0352036	2.083	0.0813336
AT4G38950	2.613	1.89894e-06	2.658	4.16746e-07	3.284	0.00229
AT4G39290	4.668	0.0533424	4.646	0.0159439	30.722	0.0448
AT4G39460	2.197	2.79182e-05	2.126	1.36122e-05	3.506	0.0207
AT5G01330	4.741	0.0419509	4.912	0.0152114
AT5G01630	2.508	0.000573394	2.682	0.000775767	2.05	0.042
AT5G02390	2.629	0.0227689	2.414	0.0227876
AT5G02400	3.65	0.0166664	3.168	0.0172649
AT5G03130	5.075	0.0443891	5.841	0.00729287
AT5G03204	4.584	0.060351	4.897	0.0140271
AT5G04360	2.421	0.000630595	2.46	0.000238034	2.985	0.0365
AT5G04390	2.068	0.0473041			2.11	0.093
AT5G05630	2.398	0.00590397	2.474	0.00418066
AT5G05840	2.89	0.00232474	2.957	0.00136318	3.089	0.0586
AT5G05880	4.796	0.0555319	4.562	0.0383641
AT5G05890	5.072	0.0294979	4.957	0.0156233
AT5G06330	3.039	0.0249349	2.591	0.0477484
AT5G06800	5.348	0.0297533	5.84	0.00552177	22.885	0.0411
AT5G06820	2.558	0.023846	2.635	0.0204614
AT5G07660	3.594	9.10675e-05	3.574	3.01193e-05	3.642	0.0521
AT5G07810	2.016	0.00799203	2.055	0.00486699
AT5G08090			3.502	0.0487631	20.358	0.0266
AT5G09520	2.979	0.0797919	2.599	0.0973582
AT5G09780	3.87	0.0227589	4.155	0.0122981	3.707	0.0914
AT5G09970			2.029	0.0128041	2.643	0.0365
AT5G10250	4.214	0.067853	2.845	0.0691807
AT5G10720	2.575	0.0150244	2.475	0.018936
AT5G10850	2.193	0.0314533	2.042	0.0496729
AT5G10890	3.925	0.00820152	3.364	0.012898	4.248	0.0866
AT5G11080	2.564	0.0681811	2.343	0.059817
AT5G11320	5.251	0.0237627	3.603	0.0181996	2.951	0.0984
AT5G12280	2.164	0.057237	2.144	0.0599889
AT5G13130	3.198	0.0238618	3.09	0.022444
AT5G13380	2.148	0.00159393	2.155	0.00128678	2.565	0.0735
AT5G13940	2.338	0.0276694	2.179	0.0380367
AT5G14200			2.06	1.02008e-05	2.459	0.0483
AT5G14670	2.323	0.0470765	2.337	0.0617822
AT5G15070	2.005	0.000299406			2.094	0.028
AT5G15120	3.028	0.0156239	3.081	0.013014
AT5G15620	4.849	0.0744941	4.934	0.0252544
AT5G16090	4.431	0.0249253	5.009	0.00641054
AT5G16100	3.66	0.002687	3.48	0.00236018	4.499	0.0344
AT5G16850	3.23	0.0185864	3.07	0.0182421
AT5G16980	3.329	0.0127735	3.61	0.0126383
AT5G18820	2.046	0.0067116	2.049	0.00297838
AT5G19640	2.632	0.00277131	2.52	0.00373109	2.327	0.0138
AT5G20370	4.301	0.066264	4.099	0.0354469
AT5G22794	2.621	0.00210058	2.647	0.0012304
AT5G23030	2.686	0.0448803	2.358	0.0488114
AT5G23160	2.722	0.0168622	3.116	0.00956808
AT5G23190	3.467	0.0114704	3.053	0.0160457
AT5G23690	2.214	0.00298759	2.139	0.0037585
AT5G23700	2.647	0.0223375	2.435	0.0273305
AT5G23770	2.093	0.0173875	2.001	0.0334752
AT5G23960	2.86	9.89044e-06	2.851	3.92844e-06	3.708	0.0253
AT5G24205	2.61	0.0954551	3.184	0.0308062
AT5G24820	2.394	0.00980031	2.075	0.0235738
AT5G24900	4.661	0.0354639	5.125	0.00908537
AT5G25320	2.573	0.00301825	2.491	0.00235907
AT5G26310	2.164	0.0310912	2.079	0.0282846
AT5G27410	2.056	0.00018345	2.181	6.52777e-05	2.727	0.0447
AT5G27660	2.451	0.00158032	2.57	0.000635715
AT5G27889	2.016	0.0725682	2.02	0.0848444
AT5G27890	2.589	0.00121793	2.533	0.000721913
AT5G27940	3.564	0.0441701	4.052	0.0118003
AT5G28080	4.505	0.0758534	4.933	0.0373506
AT5G28415	3.167	0.0123567	3.189	0.00881083
AT5G28490	3.341	0.0146337	3.222	0.0154358
AT5G28626	2.279	0.00366158	2.286	0.00476968
AT5G37500	2.025	0.000198056			2.24	0.0426
AT5G37870	5.395	0.0660665			51.329	0.041
AT5G38000	4.155	0.00573668			4.531	0.0967
AT5G38080	3.668	0.0929533			57.712	0.0267
AT5G38970	3.227	0.00172071			3.466	0.0754
AT5G39790	2.139	0.00262273			4.346	0.0544
AT5G39940	2.571	0.000538294			3.176	0.0387
AT5G41120	2.067	0.00122158			2.049	0.0204
AT5G42700	2.942	0.00235441			4.003	0.0586
AT5G43410	4.668	0.0533424			71.846	0.0182
AT5G43695	6.631	0.0198848			195.606	0.00526
AT5G44330	2.634	0.0342363			3.274	0.0847
AT5G45113	5.13	0.0463384			30.31	0.061
AT5G45140	2.015	1.0559e-05			2.281	0.0206
AT5G45220	6.455	0.0171331			33.34	0.00089
AT5G46140	4.71	0.0964956			28.568	0.0579
AT5G55680	2.951	0.00342591			4.749	0.0603
AT5G55690	3.173	0.010067			3.471	0.0966
AT5G55720	2.058	5.70394e-05			3.158	0.0613
AT5G57380	2.042	0.00958402			2.039	0.093
AT5G59130	2.798	0.000243502			3.557	0.0344
AT5G60150	2.238	0.000209987			2.041	0.0975
AT5G61700	2.433	0.0181788			3.442	0.099
AT5G63660	5.348	0.0297533	2.471	0.0463	161.469	0.00109
AT5G63810	2.195	1.28589e-05			3.634	0.0416
AT5G63920	3.951	4.91858e-06			4.454	0.0204
AT5G64770	3.247	0.0033472			5.183	0.0978
AT5G65320	4.203	0.061062			38.682	0.0169
AT5G66020	4.532	0.000417192			4.37	0.0149
AT5G66960	2.999	0.000577054			3.866	0.00575

## Sheet: 776 SR45-downregulated RNAs
AGI	TOPHAT2		STAR		LG12
	Fold Change	FDR	Fold Change	FDR	Fold Change	FDR
AT1G01010	2.232	0.000627591	2.053	0.0013172
AT1G01060	4.517	0.00594553	4.541	0.00395297
AT1G01480	2.734	0.0139511	2.768	0.00859908
AT1G01520	3.462	0.0257696	3.522	0.0226073
AT1G01560	4.645	9.51488e-05	4.537	6.02767e-05	9.199	0.042
AT1G01680	30.311	0.000102408	32.872	1.51496e-05
AT1G02220	2.336	0.004047	2.347	0.00318071	3.207	0.0645
AT1G02230	4.147	0.0158914	4.628	0.00584531	7.502	0.046
AT1G02580	3.003	0.019656	2.974	0.0200776	4.563	0.0709
AT1G02920	5.106	0.00300416	5.218	0.00192699
AT1G02930	3.483	0.00191958	3.435	0.0014084	5.25	0.0827
AT1G03220	2.697	2.69795e-06	2.692	6.51205e-07	5.891	0.0318
AT1G03400	2.944	7.53484e-05	2.921	4.03821e-05	4.998	0.0216
AT1G03850	2.027	0.0110908	2.019	0.0108985
AT1G05340	2.337	0.00548215	2.317	0.00462693
AT1G05675	4.349	0.0557689	4.449	0.0525497
AT1G05880	9.065	0.00692803	6.703	0.00421401	29.796	0.0947
AT1G07000	2.911	9.4471e-06	2.843	4.42827e-06	4.131	0.0129
AT1G07500	4.197	0.0237253	4.353	0.0153664
AT1G07600	2.389	0.0570356	2.11	0.0944336
AT1G07620	5.38	0.000857049	5.169	0.000499829	5.095	0.0162
AT1G08050	2.527	1.96854e-05	2.486	1.04672e-05	3.889	0.0381
AT1G08450	2.277	6.05428e-07	2.276	1.22062e-07	4.619	0.0104
AT1G08900	2.021	0.0188722	2.118	0.0108711
AT1G08930	2.567	1.80994e-05	2.507	8.9874e-06	4.314	0.0105
AT1G09080	9.711	0.000112518	8.632	1.2e-05	14.744	0.0223
AT1G09510	4.236	0.0121774	3.287	0.0213979
AT1G09932	14.565	1.96854e-05	15.489	4.85156e-06
AT1G10340	20.638	1.99889e-06	21.289	4.16746e-07	41.466	0.0156
AT1G10585	3.834	0.030904	3.91	0.0292052
AT1G10747	2.329	0.0923945	2.511	0.0666753
AT1G11260	2.098	7.5518e-07	2.091	2.86979e-07	3.828	0.0084
AT1G11330	2.442	8.55703e-07	2.475	2.55725e-07	3.86	0.0189
AT1G11350	2.037	0.000268909	2.01	0.000153723	2.844	0.042
AT1G11785	3.451	0.032345	4.964	0.0230133
AT1G12010	3.411	0.000227323	3.406	0.000117144
AT1G12160	2.233	0.00168364	2.179	0.00133761	3.901	0.0825
AT1G13260	2.194	0.000143584	2.165	8.40196e-05	3.023	0.0599
AT1G13310	5.791	0.0273301	5.907	0.00839363
AT1G13340	7.441	2.02223e-05	7.31	5.15622e-06	11.058	0.00973
AT1G13470	28.806	1.4319e-05	32.799	2.56482e-06	55.122	0.0172
AT1G13520	7.894	0.00534061	7.609	0.00220113	15.818	0.0825
AT1G13530	8.576	0.0118826	8.646	0.00195359	60.695	0.00818
AT1G13540	8.182	0.014853	8.231	0.00400602
AT1G13600	10.128	0.00298759	10.508	0.00119373
AT1G13670	3.539	0.000243502	3.617	0.000181467
AT1G13750	3.633	8.20238e-05	3.745	2.69851e-05	4.695	0.0598
AT1G14250	3.3	0.00108281	3.221	0.00146102	3.459	0.0589
AT1G14370	5.393	6.24159e-05	5.334	2.83359e-05	8.505	0.019
AT1G14480	2.641	0.00175886	2.622	0.00169353	3.434	0.0635
AT1G14780	2.354	0.0549056	2.121	0.086624
AT1G14870	3.778	0.000321516	3.535	0.000379952	6.22	0.0422
AT1G14880	11.823	0.0078211	11.923	0.00485494
AT1G15010	6.869	0.00235245	6.157	0.00124042
AT1G15050	8.861	0.0106491	8.985	0.00244659
AT1G15790	2.529	0.000471009	2.484	0.000513202	3.881	0.0322
AT1G15890	3.753	0.00182214	3.899	0.00141804	6.599	0.0185
AT1G16130	3.019	0.00514034	3.005	0.00514975	3.519	0.0867
AT1G16260	2.373	2.99952e-05	2.403	5.74749e-06	3.316	0.0389
AT1G16390	2.958	0.00368433	3.05	0.00249179	4.069	0.0915
AT1G16420	8.829	0.00696282	8.936	0.000917034	61.331	0.00558
AT1G16530	2.871	0.0847256	2.936	0.0750955
AT1G17600	4.009	2.97663e-05	4.006	1.20024e-05	5.511	0.0138
AT1G17610	6.224	0.000200801	6.154	0.000100972	10.354	0.0586
AT1G17615	9.78	0.00407203	10.302	0.000647985
AT1G18390	2.022	0.0624677	2.17	0.0465526	2.344	0.0565
AT1G18570	17.598	7.44795e-05	16.324	3.01398e-05	41.709	0.0984
AT1G18940	7.423	0.0059957	7.765	0.00233382
AT1G19250	11.306	0.00135182	12.222	0.000317598
AT1G19380	3.118	0.0064774	3.253	0.00392103
AT1G19530	8.803	0.00849123	9.647	0.00291609
AT1G19550	4.255	0.0185337	3.091	0.0437854
AT1G19610	4.842	0.0359788	4.847	0.0208086
AT1G20160	3.073	5.53421e-05	3.039	1.58773e-05	5.106	0.0543
AT1G20350	2.715	0.00253852	2.818	0.00145557	4.076	0.0702
AT1G20390	2.293	0.00647457	2.208	0.00443039
AT1G20700	3.202	0.0200428	2.768	0.0401045
AT1G20900	5.962	0.0258481	5.909	0.00913951
AT1G21120	6.812	0.0164078	10.709	0.000559699
AT1G21130	12.332	0.00201844	13.957	0.000587235
AT1G21240	30.258	2.5074e-05	29.948	5.09015e-06	21.199	0.0365
AT1G21250	4.582	9.71035e-09	4.44	1.95659e-09	11.583	0.00301
AT1G21270	6.868	6.05428e-07	6.562	4.16746e-07	11.376	0.0182
AT1G21520	7.4	5.756e-05	6.795	2.69851e-05
AT1G21525	12.377	7.1313e-05	13.445	2.74594e-05
AT1G21910	7.223	0.000385548	7.385	0.000203665
AT1G22440	3.604	0.0384822	3.452	0.0379495
AT1G22690	2.297	0.00227209	2.278	0.00206655
AT1G22890	3.705	0.00162137	3.611	0.000748602
AT1G22990	2.327	0.00246627	2.372	0.00150626	3.107	0.0802
AT1G23140	2.09	0.0359788	2.111	0.0401703	2.977	0.0372
AT1G23145	5.11	0.0350345	5.203	0.0125205
AT1G23300	5.53	0.0544662	5.343	0.0458365
AT1G23830	4.747	0.00318049	4.862	0.00238015	8.872	0.0417
AT1G23840	12.687	4.0265e-06	12.972	1.13285e-06	30.822	0.000667
AT1G23850	3.46	0.000214382	3.666	0.000112858	4.722	0.0372
AT1G24140	2.936	0.00385353	2.863	0.00395471	5.395	0.0472
AT1G24145	6.25	0.00072681	6.654	0.000384255
AT1G24147	12.98	6.95444e-05	13.658	2.69851e-05	28.458	0.0918
AT1G24150	2.591	0.000199092	2.444	0.000156091	3.312	0.0683
AT1G25430	7.06	0.0122846	6.884	0.00709342
AT1G26420	6.439	0.0107833	7.28	0.00429214
AT1G26790	6.14	0.0164697	6.089	0.0139341
AT1G27730	3.471	0.000271989	3.573	0.000115019
AT1G28370	2.379	0.0340035	2.359	0.041109
AT1G28480	2.839	0.00723285	3.009	0.00488977	3.709	0.0754
AT1G29270	4.649	0.0641777	4.293	0.029937	52.065	0.000127
AT1G29715	24.503	2.771e-05	20.894	6.14897e-06
AT1G29720	2.586	3.28449e-05	2.566	1.4222e-05	4.044	0.0372
AT1G30190	15.018	0.00101645	16.442	8.40196e-05	13.349	0.0261
AT1G30700	9.307	0.0140257	6.697	0.011672
AT1G30900	2.616	7.76839e-06	2.578	4.37957e-06	3.653	0.00836
AT1G30920	4.564	0.0581095	3.794	0.0636246
AT1G31540	3.46	1.12773e-05	3.431	4.42827e-06	4.911	0.0571
AT1G31570	2.381	0.0575908	4.438	0.0309102
AT1G31580	2.764	5.05212e-07	2.724	1.36939e-07	7.502	0.0387
AT1G32350	5.002	0.00140212	5.516	0.000775767
AT1G32950	4.047	0.0502593	4.18	0.0317662
AT1G32960	12.276	0.000176122	12.894	0.000156091	16.543	0.022
AT1G33102	3.446	0.0466965	3.738	0.0209371
AT1G33560	2.192	3.36593e-05	2.159	1.37609e-05	3.087	0.0512
AT1G33720	6.151	9.64914e-06	6.72	4.13422e-05	13.94	0.0238
AT1G33730	4.147	0.0646505	3.519	0.0915955
AT1G33790	4.706	1.14831e-05	4.677	7.38765e-06	5.213	0.023
AT1G33950	7.235	0.0320798	8.927	0.00176082	52.405	0.0247
AT1G33960	13.482	4.076e-07	12.581	8.25258e-08	29.24	0.000308
AT1G34180	5.779	8.18501e-05	5.873	3.42934e-05	9.976	0.0568
AT1G34420	6.549	4.1119e-05	7.346	1.81342e-05	10.517	0.0189
AT1G34750	2.274	7.92042e-05	2.247	3.40802e-05	3.384	0.0185
AT1G35210	8.744	0.000585236	9.118	0.000269144	26.554	0.0223
AT1G35230	13.854	6.27065e-05	11.779	1.53945e-05	38.734	0.0706
AT1G35710	7.668	9.34058e-10	6.974	1.58088e-09	20.333	0.00146
AT1G35970	4.187	0.0845306	3.419	0.0630637
AT1G36060	2.516	0.00609131	3.308	0.0163753	4.368	0.0664
AT1G43605	2.124	0.0338202	16.909	8.63143e-05
AT1G43910	2.433	6.86329e-05			4.021	0.0422
AT1G44130	4.796	0.00504194			7.958	0.0704
AT1G49050	2.022	0.000206352			2.399	0.0182
AT1G50190	5.352	0.0429898	2.264	0.00669218	23.805	0.0331
AT1G51270	3.34	0.00161208			4.523	0.0879
AT1G51620	5.206	0.00544911			7.028	0.034
AT1G51790	9.735	0.00062064	2.373	0.0911076	17.071	0.072
AT1G51800	2.712	0.00547664			3.61	0.047
AT1G51860	20.008	4.11458e-05	9.045	9.41938e-05	37.848	0.0708
AT1G52110	4.11	0.0777358			16.612	0.0217
AT1G53620	7.048	0.0125607			216.145	0.00818
AT1G53625	5.603	0.00414528			6.649	0.0602
AT1G55420	4.949	0.0442093	4.12	0.0363906	22.375	0.0417
AT1G55450	3.391	9.4471e-06			7.19	0.031
AT1G55910	2.362	0.000357773			2.907	0.0735
AT1G56120	3.252	8.86085e-05			4.175	0.0422
AT1G56150	7.569	0.000220499	3.252	0.0423358	13.057	0.0536
AT1G56520			2.527	0.000100972	2.566	0.011
AT1G56540	2.366	0.0110733			2.801	0.0636
AT1G56600	6.135	0.00360022			7.802	0.0562
AT1G58300	29.038	0.000231397			350.955	0.000309
AT1G58390	6.547	5.64738e-05			5.448	0.0189
AT1G59870	2.194	2.5074e-05	2.188	1.35323e-05	3.931	0.0481
AT1G61610	2.796	0.00131162			3.598	0.0393
AT1G63350	3.726	0.0103451			3.505	0.0576
AT1G63750	3.837	0.000443068			4.412	0.026
AT1G64710	2.302	6.66257e-05			3.588	0.00818
AT1G64720			2.268	0.00184626	2.283	0.0369
AT1G64820	12.199	0.00336665			55.728	0.0914
AT1G65190	2.707	4.11458e-05			3.512	0.0182
AT1G65500	6.228	0.00407444	3.818	0.000188412
AT1G65800	2.227	0.000235752	4.405	0.00401271	3.025	0.0418
AT1G65845	3.467	0.0100001			4.934	0.0712
AT1G66090	5.935	0.000173657			9.261	0.0137
AT1G66160	2.317	0.010702			2.693	0.0346
AT1G66570	3.921	0.0043746			4.507	0.0393
AT1G66880	4.107	5.05214e-08	7.457	4.7473e-07	9.036	0.00163
AT1G66920	6.108	0.000287411			6.43	0.00791
AT1G66970	2.552	3.42165e-07			4.446	0.0216
AT1G68620	2.049	8.18501e-05			2.65	0.0872
AT1G69720	4.719	0.000754997			6.29	0.0768
AT1G69730	2.636	2.5074e-05	2.103	0.0152325	3.661	0.0331
AT1G70880	10.946	0.00474224			148.433	0.0289
AT1G72430	3.211	0.000335059			5.087	0.0635
AT1G72910	4.381	9.95133e-06	2.308	0.000613261	4.884	0.034
AT1G72930	2.474	2.91748e-05	5.363	0.000100887	4.796	0.0226
AT1G73805	14.204	1.20944e-06			31.459	0.00772
AT1G73810	2.349	0.0175877	6.513	0.00202263	3.281	0.0519
AT1G73870	2.988	4.95216e-05			4.92	0.0162
AT1G74360	3.02	1.6669e-05			3.936	0.000849
AT1G74440	2.521	0.00119263			3.745	0.0263
AT1G74590	2.117	0.015825			3.243	0.0893
AT1G74710	3.419	5.27324e-06			5.676	0.00109
AT1G75040	4.25	5.66844e-06			11.568	0.0648
AT1G75590	2.654	6.86561e-05			4.079	0.0515
AT1G76040	2.053	2.74352e-05			2.895	0.0283
AT1G76290	15.174	0.00146644			107.361	0.00212
AT1G76360	2.319	0.00140854			2.559	0.0984
AT1G76800	2.832	0.00180262			5.541	0.0139
AT1G76930	2.317	0.000214382			3.758	0.075
AT1G76960	8.271	0.000186362			38.389	0.0573
AT1G76970	2.2	0.000222719	3.548	0.00204938	2.986	0.0483
AT1G77145	4.26	0.00591239			5.255	0.0447
AT1G78220	5.332	0.0618759			59.995	0.0463
AT1G78290	2.439	0.00055516			3.412	0.0688
AT1G78750	2.04	0.0410424			2.686	0.0457
AT1G78830	2.095	9.4471e-06	4.334	0.00784579	3.51	0.026
AT1G78850	5.409	4.0265e-06	2.114	2.64658e-06	9.786	0.0346
AT2G01300	3.596	0.0785836	3.793	0.0487631
AT2G01422	4.852	0.00396397	5.233	0.00222907
AT2G01860	2.01	0.000973992	2.02	0.000916807	2.665	0.0502
AT2G02147	5.257	0.021113	7.65	0.00244659
AT2G02430	4.62	0.0403893	5.576	0.01128
AT2G04450	5.383	2.56821e-06	5.184	7.06422e-07	9.707	0.0185
AT2G04495	21.055	2.91748e-05	21.944	3.65513e-06	47.027	0.0355
AT2G04515	4.465	0.0441521	5.379	0.0207739
AT2G04795	2.113	0.00278884	2.089	0.00327196	2.962	0.0984
AT2G05330	10.602	0.00594327	10.784	0.000726244	119.38	0.00701
AT2G05440	27.55	0.000609129	25.262	1.81342e-05
AT2G05520	2.897	9.53582e-06	2.987	2.67074e-06	9.301	0.0303
AT2G05540	4.521	5.05214e-06	4.55	6.51205e-07	9.928	0.0469
AT2G05655	3.898	0.0992548	3.917	0.0645182
AT2G07042	5.123	0.000800301	5.083	0.000633186
AT2G07213	4.949	0.0442093	5.779	0.00533215
AT2G07665	2.004	0.0889078	2.003	0.0718488
AT2G07674	2.396	0.0286078	2.434	0.0213108
AT2G07981	4.649	0.0641777	3.812	0.0348462
AT2G08986	4.949	0.0442093			36.322	0.0216
AT2G14610	12.197	0.000275125			35.433	0.0834
AT2G15042	11.994	5.79036e-05	3.639	0.0182897	29.188	0.0919
AT2G15080	10.11	4.88483e-05	6.05	0.00965199	13.277	0.0169
AT2G15390	11.269	0.000563127			18.895	0.0684
AT2G15420	22.793	0.00062331			66.565	0.046
AT2G16380	3.895	0.0092923			6.336	0.0411
AT2G17040	12.123	4.4576e-07			26.716	0.00713
AT2G18300	2.432	0.000686573			3.123	0.0432
AT2G18690	7.701	0.000287761	24.312	0.000220713
AT2G19130	3.604	2.91748e-05			5.482	0.0216
AT2G19970	2.716	0.00899608			4.286	0.0621
AT2G20142	17.679	1.96854e-05			37.32	0.0218
AT2G22330	2.347	0.00024215			2.828	0.0787
AT2G23690	2.2	0.00131162			2.738	0.0216
AT2G23810	2.013	2.41016e-05			2.881	0.0258
AT2G24600	5.761	2.5074e-05			7.771	0.0081
AT2G25000	2.54	0.000128062			3.792	0.0542
AT2G25200	9.153	3.9124e-05			16.577	0.0374
AT2G25260	2.27	0.0117026			2.829	0.0565
AT2G25440	5.571	0.0142991			9.402	0.0576
AT2G25510	3.648	2.75867e-07			14.487	0.0239
AT2G26190	2.476	2.75988e-05			3.553	0.0573
AT2G26480	3.145	0.000191108			4.918	0.00663
AT2G26975	2.361	0.000303369			4.356	0.0453
AT2G27660	8.664	3.70664e-05	5.054	0.0165186	15.527	0.058
AT2G29110	14.896	0.0010754			44.248	0.0413
AT2G29120	11.521	5.86424e-06	6.873	0.00843671	17.569	0.0135
AT2G29350	2.32	6.88296e-06			3.383	0.0289
AT2G29720	2.01	0.00156718			2.051	0.0393
AT2G30140	2.56	9.52505e-06			3.809	0.0203
AT2G30250	4.671	1.40006e-05			7.243	0.0204
AT2G31865	7.544	4.31557e-06			13.928	0.00759
AT2G31880	5.528	1.67988e-07	7.919	2.11717e-05	13.337	0.0128
AT2G31990	2.845	0.00660094			3.822	0.0642
AT2G32030	3.972	0.0174937			5.139	0.0522
AT2G32130	11.087	0.00806043			216.787	0.00238
AT2G32140	6.406	2.41016e-05			11.064	0.0267
AT2G32160			4.118	3.51069e-05	2.833	0.0258
AT2G32680	32.791	1.9331e-06			92.22	0.0205
AT2G32800	2.4	0.000295431			3.14	0.042
AT2G33020	4.21	0.013869			8.449	0.081
AT2G33530	2.006	0.000654019			2.488	0.0472
AT2G33580	2.173	0.000159232			3.135	0.0467
AT2G34940	8.201	8.96072e-05			14.621	0.0131
AT2G36120	4.666	3.42165e-07			9.883	0.0223
AT2G37180	2.014	0.00223396			3.151	0.0579
AT2G37540	3.376	5.92805e-06			6.052	0.00713
AT2G38340	2.799	0.00269874			3.899	0.0696
AT2G38790	3.288	0.00256516			5.222	0.0502
AT2G38860	2.905	7.81232e-07			5.094	0.00466
AT2G40750	2.323	0.000630595			3.485	0.0447
AT2G41090	2.931	3.56187e-06			6.376	0.0264
AT2G41100	4.331	2.75867e-07			9.528	0.0116
AT2G41250	2.69	2.79182e-05			4.938	0.0512
AT2G41850	3.426	0.00813053			6.42	0.0745
AT2G43000	4.577	0.0160474			8.213	0.0805
AT2G43510	2.057	0.00506789			3.823	0.0218
AT2G43570	11.794	2.43972e-07			34.732	0.000583
AT2G43590	7.908	0.000120052			11.755	0.0667
AT2G43620	3.358	0.000194044			5.81	0.0829
AT2G44290	2.442	1.28589e-05			4.435	0.0507
AT2G45220	3.088	1.6387e-06			4.219	0.00372
AT2G45510	3.142	0.000500946			4.833	0.0378
AT2G45570	3.096	0.000955969			4.166	0.0722
AT2G46400	7.966	2.33667e-07			20.261	0.000917
AT2G46430	6.953	6.44617e-06			10.162	0.00292
AT2G46440	5.19	1.40006e-05			4.273	0.0104
AT2G47130	8.147	1.0559e-05			17.066	0.0196
AT2G47180	3.589	7.53984e-08			7.625	0.00713
AT3G01080	5.931	0.00463916	4.724	0.00113679
AT3G01175	7.869	0.00929572	8.271	0.00206099
AT3G01290	6.198	5.93645e-07	6.232	1.36939e-07	14.212	0.00493
AT3G01313	2.645	0.0939051	2.763	0.0798597
AT3G01316	4.146	0.0875897	4.383	0.0296948
AT3G01325	6.433	0.0197687	6.58	0.00348437	157.711	9.12e-05
AT3G01420	2.113	1.96854e-05	2.102	9.85309e-06	3.444	0.00666
AT3G01600			2.094	0.0419647	3.508	0.0355
AT3G02840	2.105	0.0808715	2.127	0.0826397
AT3G03000	4.442	0.00466036	4.985	0.00336913
AT3G03240	4.91	0.019656	4.415	0.0185483	8.787	0.0822
AT3G03530	2.006	0.073243	2.089	0.0543329
AT3G04110	3.832	0.0447784	4.012	0.0271583
AT3G04210	4.062	1.61255e-06	4.067	3.61461e-07	9.003	0.0132
AT3G04220	17.153	3.27615e-05	14.683	1.04142e-05	30.017	0.0267
AT3G04717	5.939	0.026888	6.155	0.00876366
AT3G04720	2.81	8.18501e-05	2.894	3.28969e-05	4.08	0.00944
AT3G05630	2.24	0.00235758	2.208	0.00222936
AT3G05650	2.475	0.000418691	2.404	0.000317598	3.097	0.0802
AT3G05690	2.097	0.00474932	2.049	0.00600688	2.218	0.0825
AT3G05770	4.644	0.0136793	4.457	0.00923937
AT3G06070	2.391	0.000322577	2.411	0.000192542	2.649	0.0547
AT3G07000	4.146	0.0587496	4.22	0.0395282
AT3G07195	10.995	0.00345327	11.555	0.000538874
AT3G07350	2.17	0.0358121	2.142	0.0375786
AT3G07520	3.259	7.76839e-06	3.136	3.78407e-06	5.024	0.0204
AT3G07600	5.035	0.060351	4.693	0.0289349
AT3G08490	3.556	0.084585	3.822	0.0658032
AT3G08870	2.548	0.0270604	2.587	0.021624
AT3G09020	9.261	0.00358463	13.214	0.000252004	67.466	0.0923
AT3G09220	2.14	0.0420886	2.161	0.0356176
AT3G09450	2.442	0.0108368	2.425	0.011188
AT3G09490	5.384	0.000755974	5.905	0.000269472	10.835	0.0524
AT3G09600	2.134	0.0178607	2.173	0.012603
AT3G09790			2.671	0.0859861	3.671	0.0586
AT3G09830	2.011	0.000370103			2.271	0.0513
AT3G09870	3.888	0.0108368	3.76	0.0112553	5.209	0.0904
AT3G09940	5.04	0.00158986	4.943	0.000994614
AT3G10595	4.11	0.0777358	3.786	0.0356262	80.211	0.0138
AT3G10815	5.985	0.00359684	6.369	0.00133574	9.172	0.0996
AT3G10930	5.561	0.0351805	6.521	0.00618422	252.805	0.00526
AT3G11010	5.141	2.43972e-07	5.312	1.08875e-07	9.599	0.0149
AT3G11080	4.117	0.000662991	3.992	0.000669621	7.843	0.0185
AT3G11340	2.338	0.0659125	2.256	0.0559424
AT3G11840	7.635	0.000118244	6.763	4.70763e-05	10.312	0.051
AT3G12040	2.105	0.0248439	2.009	0.0328197	2.31	0.044
AT3G12220	6.682	0.000253816	7.419	0.000102842	10.42	0.0725
AT3G13080	2.717	2.33667e-07	2.693	4.06096e-08	5.557	0.0289
AT3G13090	3.331	0.00408152	3.602	0.0026561	3.52	0.0618
AT3G13100	4.123	4.47508e-06	4.18	9.8211e-07	6.332	0.00713
AT3G13277	2.041	0.00168364	2.11	0.000998424
AT3G13437	9.654	0.0176912	11.651	0.00119373
AT3G13790	3.456	2.06246e-06	3.351	7.68245e-07	6.164	0.0112
AT3G13950	5.37	5.53421e-05	5.271	2.53447e-05
AT3G14620	2.121	4.7365e-05	2.087	2.10156e-05	2.892	0.0447
AT3G15310	5.075	0.0017402	4.677	0.00195058
AT3G15440	2.575	0.0707099	2.529	0.0769608
AT3G15536	26.369	0.000284747	27.873	2.38307e-05
AT3G15760	2.109	0.00105647	2.117	0.00105609
AT3G16030	2.159	0.00235441	2.1	0.00352495	2.217	0.0678
AT3G16530	7.689	0.0116252	9.021	0.0015304
AT3G16660	4.376	0.0377598	3.896	0.0550351
AT3G17520	5.373	0.00942175	5.583	0.00590539
AT3G17600	4.745	0.00449862	4.855	0.00292858
AT3G17690	6.733	5.09261e-05	6.736	2.44491e-05	8.395	0.0292
AT3G18217	2.958	0.0277054	2.915	0.021633
AT3G18777	3.342	0.00171663	3.359	0.00151266
AT3G19030	2.641	0.0335863	2.822	0.0225618
AT3G19680	2.088	0.0231122	2.06	0.0223069
AT3G20960	2.15	0.0934129	2.208	0.0918975
AT3G21080	3.243	0.0386049	3.401	0.0233174
AT3G21150	4.098	0.000268909	4.189	0.000141432
AT3G21520	6.486	0.00924549	6.826	0.00424254
AT3G21660	2.662	0.0409132	2.662	0.0408961
AT3G21710	3.563	0.012601	3.645	0.0108264	4.836	0.0868
AT3G21780	4.439	0.00590167	4.503	0.0042469
AT3G21890	2.001	0.0437538	2.038	0.0424646
AT3G22060	5.035	0.000695731	4.798	0.000361887
AT3G22160	2.523	0.00238586	2.56	0.00128678	3.554	0.0362
AT3G22231	5.091	0.00022905	5.225	0.000136549	8.14	0.0365
AT3G22235	6.396	0.00345548	10.143	0.00511099	10.455	0.0205
AT3G22600	2.146	0.0407046	2.295	0.0213076
AT3G22640	7.906	0.00629328	7.998	0.00392103
AT3G22930	5.046	0.000777846	5.083	0.000383534	6.864	0.0335
AT3G23010	11.421	0.000207655	11.82	5.98378e-05
AT3G23120	15.899	7.53984e-08	15.31	1.03599e-08	41.317	0.0114
AT3G23240	3.834	0.0693789	4.13	0.0330713
AT3G23250	6.055	0.000712862	5.557	0.000582946	6.291	0.0621
AT3G23260	2.125	0.066733	2.158	0.0685272
AT3G24450	2.091	0.00309289	2.224	0.00147591	2.649	0.00556
AT3G24780	2.247	0.0618759	2.162	0.0486196
AT3G24900	49.782	0.00024215	47.704	6.61922e-06	18.832	0.0331
AT3G25010	7.887	2.44296e-06	7.936	6.51205e-07	13.97	0.0214
AT3G25020	2.198	0.000214382	2.185	0.000107072	3.142	0.0457
AT3G25510	12.936	0.000183194	9.968	0.000211132	31.961	0.054
AT3G25610	2.871	0.000227818	2.165	0.000388593	3.552	0.0918
AT3G26165	2.43	0.00176858	2.84	0.0258105
AT3G26210	8.93	2.5074e-05	6.354	0.00015949	14.623	0.0367
AT3G26220	5.09	0.000262477	8.902	0.00020525	7.5	0.0735
AT3G26230	5.531	0.000296099	5.19	4.96432e-05
AT3G26280	2.186	0.0195876	2.562	0.0312031
AT3G26320	13.066	0.000131484	5.797	0.0110566	22.161	0.0426
AT3G26500	4.323	0.00488712	5.295	0.00199562	4.997	0.0643
AT3G26830	3.684	0.00642556	3.063	0.0739019
AT3G27400	3.252	1.33536e-05	2.838	0.000460253	4.548	0.0219
AT3G27650	2.491	0.000934134			3.636	0.0326
AT3G28510	8.742	0.00427449	4.119	0.0358028
AT3G28540	3.858	2.75867e-07	4.067	5.74749e-06	7.299	0.0142
AT3G28580	3.396	5.78953e-05	2.632	0.057569	4.995	0.0572
AT3G28890	4.246	0.000135256	3.508	0.000238034	7.964	0.0465
AT3G30370	6.011	0.0316139			111.283	0.0249
AT3G30842	4.734	0.0183894			7.676	0.0596
AT3G43190	3.286	0.00744656			2.14	0.086
AT3G43430	2.234	0.021113			3.513	0.0615
AT3G44260	2.517	6.02522e-05			3.767	0.0178
AT3G44300	3.249	0.000176925			2.968	0.0415
AT3G44400	3.182	2.71464e-05			2.659	0.0128
AT3G45060	10.843	1.06756e-07			28.202	0.000917
AT3G45260	2.145	0.0150244			2.8	0.0702
AT3G45410	5.765	0.00369878			8.464	0.0893
AT3G45640	2.513	1.12913e-05			3.22	0.00365
AT3G45650	3.605	0.00224953			4.267	0.0614
AT3G45860	60.473	3.33286e-06			128.018	0.0302
AT3G46090	16.457	1.96854e-05			31.465	0.0274
AT3G46130	2.59	0.000567041			3.103	0.0344
AT3G47050	9.065	0.00692803			32.093	0.012
AT3G47090	9.871	1.27677e-05			12.334	0.0384
AT3G47200	4.832	0.0010654			5.275	0.0651
AT3G47210	8.2	0.000404654			6.291	0.0831
AT3G47220	2.996	0.00212312	4.966	0.000499829
AT3G47250			3.239	0.0022227	2.802	0.0393
AT3G47480	16.439	4.47508e-06			31.737	0.0214
AT3G47570	2.366	0.00131745			3.131	0.0524
AT3G48080	6.277	9.3303e-06			10.218	0.00589
AT3G48090	2.143	2.19954e-05			3.913	0.0249
AT3G48320	2.749	6.68799e-05	2.002	0.00260512	3.532	0.0221
AT3G48640	16.002	1.96854e-05			25.335	0.0177
AT3G48770	2.01	4.11458e-05			2.534	0.0181
AT3G48850	4.114	0.00174601			4.706	0.0214
AT3G49400	3.164	1.56691e-06			4.518	0.00212
AT3G49580	3.646	0.00308596			7.132	0.0104
AT3G50480	10.645	1.78569e-07			44.309	0.0101
AT3G50770	2.952	8.58692e-06			5.503	0.00558
AT3G50930	3.764	1.05603e-05			6.329	0.0411
AT3G51330	4.508	4.72752e-05			6.456	0.022
AT3G51860	2.2	8.58692e-06			3.491	0.0305
AT3G51970	2.433	0.0306368			3.809	0.0868
AT3G52400	3.33	8.86085e-05			5.026	0.0678
AT3G52430	4.413	2.63958e-07			9.669	0.0272
AT3G53980	2.71	0.000833886			6.069	0.0599
AT3G54150	5.963	0.0250263			85.732	0.0117
AT3G55970			2.96	0.0380434	2.159	0.0685
AT3G56000	3.946	0.00378384			6.671	0.0261
AT3G56500	4.11	0.0777358			92.191	0.00946
AT3G56710	4.071	5.09261e-05			10.811	0.00614
AT3G57240	19.143	0.000428904			171.816	0.0621
AT3G57260	19.226	3.33286e-06			164.919	0.0414
AT3G57540	2.936	0.0016998			4.565	0.0745
AT3G58270	2.291	0.000455861			3.312	0.0178
AT3G59010	2.679	8.2516e-05			3.895	0.0278
AT3G59700	6.626	0.000217578			10.503	0.047
AT3G60470	56.341	6.84641e-05	6.59	6.51205e-07	241.291	0.0807
AT3G61280	29.1	7.63799e-06			62.763	0.0432
AT3G61390	6.029	0.00799273			9.107	0.0569
AT3G62780	4.9	0.00590167			8.404	0.0432
AT3G66656	3.873	0.096193	3.814	0.0376397	45.375	0.000127
AT4G00050	2.108	0.000370129	2.108	0.000259255
AT4G00120	2.069	0.0401149	2.171	0.0230398
AT4G00700	3.318	0.00193731	3.269	0.00114671
AT4G00955	6.348	3.02608e-05	6.357	1.45421e-05	10.902	0.00212
AT4G00970	6.591	0.00291669	8.904	0.00385577
AT4G01010	2.926	0.000242378	2.907	0.000235362	4.589	0.0334
AT4G01700	3.151	2.79182e-05	3.104	1.35657e-05	5.298	0.0289
AT4G01750	11.586	0.00142912	12.201	0.000214259
AT4G01925	3.767	0.0611048	3.793	0.0399783
AT4G02410	2.219	0.000295885	2.174	0.000214259
AT4G02520	8.761	1.08638e-06	8.883	2.52747e-07	30.103	0.0296
AT4G03450	26.266	0.000131484	27.048	2.20673e-05
AT4G04223	4.324	0.0187817	3.846	0.0191791
AT4G04490	5.732	7.37256e-05	5.542	2.69851e-05	7.895	0.0249
AT4G04500	28.702	0.000157174	26.905	6.94965e-05
AT4G04510	5.173	0.00228456	5.748	0.000856913	11.775	0.0536
AT4G04540	8.94	0.00284121	7.594	0.00185657	11.507	0.0144
AT4G04570	3.451	0.000131484	3.493	6.16816e-05	4.926	0.0238
AT4G04745	5.091	0.0386049	3.772	0.0344311
AT4G04830	2.536	0.000336656	2.502	0.000312857	2.347	0.045
AT4G05053	4.482	0.0466636	4.546	0.0229126
AT4G05540	28.373	0.000223912	29.006	1.05747e-05	83.452	0.0524
AT4G05612	4.649	0.0641777	4.293	0.029937
AT4G08025	3.453	0.0393171	2.672	0.0588424
AT4G08780	4.283	0.0534673	4.099	0.0339458
AT4G08850	2.638	8.24327e-07	2.583	3.15417e-07	4.557	0.0108
AT4G08950	2.206	0.000853182	2.176	0.00079731
AT4G09090	3.286	0.0663452	3.918	0.0152788	8.787	0.0438
AT4G09770	10.145	0.00413631	4.218	0.00445167
AT4G10500	15.344	0.000118244	16.559	1.99453e-05
AT4G10860	6.252	0.0285918	6.583	0.0109885
AT4G11000	7.333	0.00143451	7.629	0.000775767
AT4G11020			3.086	0.0655055	63.958	0.0072
AT4G11170	14.759	0.000646362	16.143	5.46473e-05	32.267	0.0453
AT4G11340	7.267	0.0142057	7.393	0.00229475	56.003	0.018
AT4G11521	5.255	0.00361262	5.437	0.00143762
AT4G11530	3	0.00435918	2.939	0.00495092	3.838	0.0433
AT4G11655	4.851	0.0568549	4.991	0.0389428
AT4G11890	12.351	0.000135256	12.749	4.55808e-05
AT4G11900	2.584	2.41016e-05	2.575	1.04672e-05	3.307	0.0313
AT4G12480			3.877	0.0466097	48.06	0.000127
AT4G12720	2.127	5.66844e-06	2.116	2.97307e-06	3.38	0.0214
AT4G13060			3.814	0.0376397	30.456	0.0172
AT4G13180	2.326	0.00792707	2.267	0.00838183
AT4G13420	3.521	0.0448807	4.242	0.0104198
AT4G13810	2.317	0.000502156	2.072	0.00204938	3.317	0.0586
AT4G13820	27.327	0.000173657	29.498	3.05777e-05
AT4G13890	28.525	0.000363257	14.103	0.000141432	6.294	0.0242
AT4G13900	10.071	3.42165e-07	10.512	8.51661e-08
AT4G14365	10.623	1.18376e-05	10.059	2.44696e-06	32.122	0.0719
AT4G14370	8.203	0.00103544	7.717	0.000775767
AT4G14390	16.968	0.00101675	16.35	7.35463e-05	140.965	0.00446
AT4G14400	23.35	2.31777e-06	22.183	2.62259e-07	45.815	0.0302
AT4G14610	11.09	8.45107e-06	11.75	2.37074e-06
AT4G14640	2.654	0.0640448	2.974	0.0363097
AT4G15150	7.607	0.0192381	8.286	0.00683186
AT4G15248	5.401	0.00129719	5.585	0.000706224
AT4G15340	4.239	0.0596343	3.123	0.0635694
AT4G15430	2.115	0.0171115	2.029	0.0182904
AT4G15750	2.444	0.0233468	2.434	0.0222031
AT4G16165	5.223	0.0404121	5.547	0.0155925
AT4G17030	3.989	0.00349528	4.196	0.00230016
AT4G17250	4.405	0.000311321	4.712	0.000209846
AT4G17470	2.701	0.00230116	2.32	0.0037238	3.5	0.0341
AT4G17660	16.412	0.00116241	13.146	0.000289043
AT4G17710	5.11	0.0350345	3.47	0.0536148
AT4G18170	2.109	0.0461744	2.106	0.0487662
AT4G18250	3.685	0.00352335	4.651	0.00126614	19.548	0.0038
AT4G18253	24.955	2.5074e-05	21.782	3.78407e-06
AT4G18340	3.641	7.93867e-05	3.616	5.0837e-05
AT4G18430	3.1	0.0635787	3.095	0.0792682
AT4G18880	2.149	0.00789541	2.093	0.00671989
AT4G19035	4.238	0.0796916	4.172	0.0446416
AT4G19520	4.447	0.000178429	4.241	0.000143701	5.97	0.0576
AT4G19905	3.132	0.0542622	3.185	0.0361058
AT4G20000	3.414	0.0371718	3.462	0.0237596
AT4G20110	4.639	6.88296e-06	4.541	2.77702e-06	6.124	0.033
AT4G20820	4.26	0.00184787	4.327	0.00168156
AT4G21390	4.507	0.0080251	3.943	0.00923299
AT4G21680	4.25	0.000143152	4.397	5.98378e-05	5.36	0.046
AT4G21840	14.551	0.000816549	20.888	4.61965e-05
AT4G21850	4.171	0.000708421	3.926	0.000566618	4.995	0.058
AT4G21903	6.894	0.0081033	7.005	0.00251081
AT4G22115	3.751	0.0639111	3.307	0.0635694
AT4G22305	2.623	0.000920531	2.793	0.000432902	4.594	0.0218
AT4G23130	6.882	0.000284841	7.08	9.47264e-05	8.91	0.0159
AT4G23140	41.921	3.70605e-05	40.28	5.74749e-06	45.572	0.0306
AT4G23150	48.809	8.01254e-05	47.917	1.48376e-05
AT4G23160	23.705	0.00158468	22.799	8.70061e-05	36.021	0.0217
AT4G23170	3.833	8.18501e-05	3.735	4.2838e-05	7.345	0.02
AT4G23180	2.139	8.69586e-05	2.152	6.02767e-05	3.136	0.0524
AT4G23200	12.093	0.00571231	12.068	0.00100337	52.461	0.0891
AT4G23210	20.161	0.000197329	20.031	2.69851e-05	15.118	0.0754
AT4G23215	4.606	0.00956356	5.619	0.00257203
AT4G23220	11.224	1.20944e-06	10.548	5.08672e-07	20.214	0.00466
AT4G23230	14.4	5.09261e-05	15.015	1.09344e-05	24.065	0.0422
AT4G23240	2.974	0.00699934	3.297	0.00353193	4.479	0.0587
AT4G23260	2.144	0.00154053	2.053	0.00360377	3.031	0.0437
AT4G23270	3.079	7.53484e-05	3.003	5.68733e-05	3.965	0.0135
AT4G23310	60.956	5.69546e-05	58.499	7.64583e-07	284.835	0.000212
AT4G23320	40.348	0.000179357	41.905	5.74749e-06	160.468	0.0186
AT4G23610	8.272	0.00547633	8.44	0.00163793
AT4G23810	2.524	0.0108368	2.572	0.00614928
AT4G25000	2.354	0.00189387	2.353	0.00108721
AT4G25070	6.617	0.000673466	7.004	0.000282554	11.406	0.062
AT4G25110	9.856	0.000214382	10.398	3.76126e-05	16.222	0.013
AT4G25810	5.631	0.000752312	5.748	0.000248406	8.984	0.0422
AT4G25940	4.089	2.15919e-05	4.047	7.84669e-06	4.921	0.029
AT4G26070	2.597	6.8622e-05	2.568	3.75494e-05	3.747	0.0144
AT4G26150	2.266	0.027941	2.275	0.0228211
AT4G27220	3.097	0.0746022	3.148	0.0576583
AT4G27280	2.948	2.70088e-05	3	7.91445e-06	4.134	0.0887
AT4G27300	3.605	0.000157439	3.483	0.000120851	4.348	0.0744
AT4G27450	3.172	4.0265e-06	3.213	1.13709e-06	6.419	0.0144
AT4G27460	3.008	0.00039249	3.114	0.000228266	4.211	0.0782
AT4G27480	2.199	0.00377248	2.293	0.00225974	2.602	0.0541
AT4G27590	2.538	0.000536667	2.483	0.000425511	2.889	0.0255
AT4G27657	2.737	0.0397006	2.97	0.0316703
AT4G27740	2.16	0.000495928	2.149	0.000507547	3.266	0.0258
AT4G28270	2.511	0.00268508	2.643	0.00147895
AT4G28290	2.114	0.0446796	2.158	0.0504145
AT4G28405	3.455	0.0850079	3.556	0.0410348
AT4G28490	2.016	5.96036e-05			2.841	0.0591
AT4G29050	4.313	0.0077904	4.401	0.00622672	6.5	0.0705
AT4G29570	2.945	0.0536749	3.142	0.0323712
AT4G30064	4.481	0.0529421	4.511	0.0456076
AT4G30280	2.206	0.0270636	2.211	0.0357189
AT4G30380	9.299	0.00979518	9.434	0.00146686	149.96	0.0231
AT4G30430	2.619	0.0482174	2.602	0.0531897
AT4G31355	3.076	0.062592	3.179	0.048137
AT4G31500	2.598	2.09614e-07	2.573	6.48145e-08	5.148	0.0149
AT4G31800	2.333	8.69586e-05	2.302	4.38104e-05	2.838	0.0472
AT4G31870	2.715	0.00373198	2.647	0.00450193
AT4G32950	2.334	0.0578252	2.409	0.0547525
AT4G33050	3.277	2.74352e-05	3.241	9.85309e-06	5.644	0.0512
AT4G33550	2.754	0.0552572	2.819	0.0525497
AT4G34970	2.198	2.91748e-05	2.197	1.73489e-05	3.399	0.0223
AT4G35690	6.553	0.000541509	6.607	0.000360287	9.2	0.0893
AT4G35770	3.505	0.00374929	3.619	0.00221198
AT4G35985	2.45	0.00224448	2.474	0.00149483	3.19	0.0425
AT4G36500	2.165	0.00398627	2.14	0.00285586	2.643	0.061
AT4G36700	3.695	0.00812706	4.089	0.00471509
AT4G36740	4.122	8.18501e-05	4.28	3.51731e-05	7.662	0.0768
AT4G37010	2.174	0.0631032	2.17	0.0774167
AT4G37370	2.855	0.00552005	2.878	0.00353193
AT4G37560	2.145	9.4471e-06	2.205	2.67074e-06	3.759	0.00143
AT4G37610	2.162	0.0555039	2.169	0.0496113
AT4G37990	2.279	1.05603e-05	2.229	4.42827e-06	3.835	0.0212
AT4G38560	16.486	3.02608e-05	15.61	1.34472e-05	28.317	0.0352
AT4G38960	2.206	0.0022983	2.142	0.00210584
AT4G39030	2.446	0.000281227	2.381	0.000194554	3.218	0.0703
AT4G39830	4.737	0.000415254	4.915	0.000188058	6.296	0.0467
AT4G39950	2.921	1.88254e-05	2.946	8.49139e-06	4.243	0.0226
AT5G01300	2.338	0.0912661	2.52	0.052904
AT5G01380	3.814	0.00768756	3.832	0.00833985
AT5G01490			3.086	0.0655055	17.851	0.000259
AT5G01540	4.324	0.0847834	4.284	0.0413378
AT5G02020	2.125	0.00621392	2.134	0.00538722
AT5G02760	2.222	0.00474185	2.377	0.00319394	2.778	0.0602
AT5G03310	4.11	0.0777358	3.786	0.0356262	112.114	0.00999
AT5G03350	2.266	0.000462532	2.197	0.000538366	2.985	0.061
AT5G03435	3.687	0.0756206	4.099	0.0339458
AT5G03545	2.833	0.0415384	2.756	0.0419647
AT5G05220	5.29	0.00946944	5.894	0.00463886
AT5G05320	4.32	0.00472374	4.492	0.0024416	7.716	0.00583
AT5G05390	3.013	0.0157476	2.878	0.0201713	4.167	0.0892
AT5G05400	4.102	0.000163625	3.897	9.75307e-05	6.181	0.00547
AT5G05460	2.895	3.71023e-05	2.959	1.40293e-05	4.184	0.0126
AT5G05960	2.43	0.0166246	2.259	0.0176561
AT5G06320	2.315	2.5074e-05	2.274	1.22343e-05	3.872	0.0426
AT5G06865	2.687	0.0138086	2.633	0.0174126
AT5G07040	4.255	0.0413526	4.39	0.0222574
AT5G07780	5.095	0.000479649	5.609	0.000208291	5.6	0.0806
AT5G08350	2.183	0.00389369	2.278	0.00224317	3.271	0.0291
AT5G09290	7.233	0.0160383	7.489	0.00569348
AT5G09370	2.321	0.00522751	2.348	0.00360924
AT5G09805	2.922	0.0393002	3.359	0.0179572	10.819	0.0671
AT5G09876	5.064	0.00481335	5.323	0.00253499
AT5G09930	7.446	0.000532469	7.49	0.000243248	10.58	0.0524
AT5G09978	3.331	0.0948712	3.447	0.0543329
AT5G10140	7.793	2.5074e-05	7.665	9.06681e-06	11.069	0.0283
AT5G10380	2.789	3.62651e-05	2.753	1.3074e-05	6.453	0.0182
AT5G10625	2.153	0.0123101	2.233	0.0118377
AT5G10760	12.606	4.4576e-07	12.516	9.44424e-08	52.911	0.0218
AT5G11210	4.05	0.0117139	4.235	0.00782924
AT5G11360	2.277	0.00325846	2.359	0.00241538
AT5G11410	4.962	6.66257e-05	4.901	2.44491e-05	7.104	0.031
AT5G11920	4.902	0.0135686	5.013	0.00793273
AT5G13080	3.191	0.00341472	3.268	0.00217978	5.51	0.0736
AT5G14090	3.342	0.00024215	3.37	9.49243e-05
AT5G14490	27.396	0.00034302	28.161	3.53653e-05
AT5G14930	2.586	5.79945e-05	2.543	4.001e-05	3.738	0.0217
AT5G15360	5.035	0.060351	4.693	0.0289349
AT5G15850	2.778	0.00725288	2.593	0.00886744
AT5G15890	4.205	0.0474473	4.283	0.0205103	6.336	0.02
AT5G16900	5.177	0.00489747	5.44	0.00227946	8.438	0.0568
AT5G17300	2.757	0.0183997	2.673	0.0184679
AT5G18270	2.451	0.000158004	2.415	0.000144423	3.061	0.0189
AT5G18470	2.104	0.00451789	2.098	0.00447024	2.555	0.0541
AT5G18560	5.035	0.060351	4.693	0.0289349	29.322	0.0165
AT5G18780	2.359	0.0118755	2.531	0.00462008	3.939	0.0631
AT5G19230	4.567	0.00132089	4.669	0.00111992	5.757	0.0523
AT5G19240	4.08	1.07267e-05	3.981	4.55522e-06	6.765	0.00292
AT5G19875	2.36	0.0125223	2.295	0.0105476
AT5G20670	2.324	0.00508382	2.331	0.00320705
AT5G20960	2.78	0.000565466	2.797	0.000331257	3.871	0.0835
AT5G21960	2.701	0.0618538	2.847	0.0536304
AT5G22380	12.615	0.000594694	13.29	0.000100972	33.388	0.021
AT5G22520	17.208	8.15298e-05	17.447	1.09344e-05	34.139	0.0182
AT5G22530	13.144	0.00126052	17.663	9.71557e-05
AT5G22540	28.057	0.000525206	30.807	1.32599e-05	222.534	0.00772
AT5G22545	27.047	0.000297508	28.015	9.85309e-06	690.7	0.0003
AT5G22570	3.728	0.029377	4.526	0.00946536
AT5G23360	2.149	0.00249107	2.084	0.00607004	3.93	0.0225
AT5G24080	8.078	0.022964	8.08	0.0193736
AT5G24110	4.177	0.0432948	4.128	0.0244297
AT5G24120	2.51	0.000203787	2.508	9.47101e-05
AT5G24160	5.387	0.000135256	5.232	3.76126e-05
AT5G24200	38.792	4.61756e-05	39.865	7.88191e-06
AT5G24210	5.844	2.88177e-05	5.726	9.06681e-06	9.958	0.0522
AT5G24530	5.314	1.06756e-07	5.361	3.23924e-08	13.827	0.0105
AT5G24540	70.138	2.88177e-05	65.708	5.9071e-07	538.921	0.00016
AT5G24660	2.073	0.00108281	2.102	0.000526491	3.867	0.0102
AT5G25120	2.213	0.000367263	2.177	0.000396707	3.117	0.0344
AT5G25130	5.336	2.15919e-05	5.242	6.86814e-06	8.051	0.061
AT5G25140	5.76	2.54683e-05	6.078	1.76962e-05	9.15	0.0541
AT5G25190	2.519	0.000443068	2.555	0.000214	3.685	0.0177
AT5G25250	10.244	2.44296e-06	10.379	4.7473e-07	21.212	0.0087
AT5G25260	15.365	8.18501e-05	15.574	3.5814e-05	34.67	0.0984
AT5G25440	5.138	4.97683e-05	5.29	2.13544e-05	7	0.0598
AT5G25450	3.631	0.079026	3.581	0.0831926
AT5G25910	6.11	0.0203308	5.454	0.0205084
AT5G25920	2.466	0.0987541	2.855	0.0402946	3.046	0.0959
AT5G25930	4.179	2.54683e-05	4.077	1.35657e-05	6.039	0.00663
AT5G26090	4.617	0.0987371	4.461	0.0725084
AT5G26170	4.266	0.000157174	4.05	2.83359e-05	7.798	0.0204
AT5G26690	12.345	2.5074e-05	13.364	8.19743e-06	28.987	0.0252
AT5G26920	16.256	2.31777e-06	16.513	6.51205e-07	28.939	0.0186
AT5G27060	12.156	0.00224007	11.563	0.000368324	10.369	0.0615
AT5G27420	2.531	0.00396397	2.459	0.00361483
AT5G27900	4.342	0.0694448	3.057	0.0958002
AT5G35735	2.411	0.000118244			3.879	0.0743
AT5G36220	2.918	1.96854e-05			4.561	0.0559
AT5G38240	9.057	9.4471e-06			11.942	0.0261
AT5G38250	26.212	0.000321493			139.568	9.12e-05
AT5G38280	2.73	0.00340544	5.027	0.000819683
AT5G38340	12.447	0.0037474			29.315	0.0302
AT5G39020	9.427	6.68799e-05			15.311	0.0105
AT5G39030	2.11	0.0094534			2.612	0.0355
AT5G39080	2.101	0.000708421			2.41	0.0217
AT5G39670	7.798	1.0559e-05			18.835	0.00767
AT5G39720	6.108	0.0244885	5.341	0.0016563
AT5G40010	7.905	0.000215634			11.688	0.0897
AT5G41160	5.298	0.00392281			6.435	0.0769
AT5G41550	3.497	0.000105928			3.774	0.0234
AT5G41740	5.508	4.11458e-05			11.793	0.0519
AT5G41750	12.242	2.33667e-07			17.786	0.00836
AT5G41761	8.517	0.0124801	9.889	8.17453e-05
AT5G42380	8.039	0.000173657			11.81	0.0365
AT5G42530	3.423	3.42165e-07			10.781	0.0249
AT5G42830	10.877	6.05303e-06			20.756	0.0299
AT5G43910	3.618	0.000220433			4.96	0.0519
AT5G44390	2.89	0.00259034			4.124	0.0259
AT5G44568	9.549	5.90495e-05			9.656	0.0829
AT5G44580	4.848	7.82397e-06	5.908	0.00128678	10.455	0.0204
AT5G44820	7.102	0.000451867			9.619	0.0522
AT5G44830	7.481	0.0310067			55.841	0.0343
AT5G44870			11.649	0.000527925	2.087	0.044
AT5G45000	5.83	0.00193325			8.787	0.0536
AT5G45095	2.6	0.063602			2.867	0.0457
AT5G45150	2.271	0.0384256			3.606	0.0537
AT5G45380	5.888	0.000132546			9.569	0.0831
AT5G46260	4.416	3.71023e-05			5.315	0.0348
AT5G46490	3.173	5.28541e-05			3.942	0.0531
AT5G46500	11.479	1.16767e-05			19.614	0.0567
AT5G46780	3.975	0.000367392			7.199	0.0749
AT5G47850	15.883	0.00111056			54.436	0.0615
AT5G48380	2.201	1.08638e-06			4.178	0.00818
AT5G48560	3.445	3.70605e-05			4.365	0.0237
AT5G48657	10.654	8.18501e-05			17.798	0.046
AT5G48850	2.346	0.000543067			3.336	0.0494
AT5G49520	2.246	0.000356996			2.653	0.00973
AT5G50200	4.339	0.00021296			10.914	0.0389
AT5G50260	2.139	3.70605e-05			3.385	0.0201
AT5G51190	3.247	0.000179189			4.081	0.049
AT5G52300	4.544	0.000851701			5.112	0.0548
AT5G52720	9.192	0.00865711			248.011	0.00666
AT5G52730	9.706	0.00981491			244.251	0.000338
AT5G52750	11.053	3.59616e-05			31.991	0.0365
AT5G52760	12.943	8.58692e-06			26.966	0.000338
AT5G53370	4.499	1.08638e-06			9.839	0.0214
AT5G54220	3.924	0.0850763			132.918	0.00945
AT5G54490	4.578	0.000657455			10.647	0.0313
AT5G54610	14.528	4.93901e-05			26.162	0.0599
AT5G54710	7.489	7.3095e-07			16.023	0.0101
AT5G54720	8.816	9.0542e-06			19.722	0.0242
AT5G55450	4.699	1.6636e-06			10.496	0.0216
AT5G56960	5.64	0.0277425			36.738	0.0879
AT5G57550	3.072	0.00484659			5.037	0.0436
AT5G57560	2.689	2.71451e-05			4.528	0.0338
AT5G58120	4.719	9.60812e-05			6.781	0.0895
AT5G59670	2.759	6.2353e-06			3.802	0.0159
AT5G60350	4.11	0.0777358			35.045	0.0147
AT5G60800	3.076	1.14831e-05			5.566	0.0142
AT5G60900	8.421	1.22869e-05			13.148	0.049
AT5G60950	9.894	2.5074e-05			19.17	0.0104
AT5G61600	3.053	5.8068e-05			4.774	0.0216
AT5G62770	2.379	0.00152314			3.09	0.0656
AT5G63180	2.129	1.96854e-05			2.941	0.0472
AT5G64000	4.96	3.28449e-05			11.815	0.0185
AT5G64100	4.193	0.0491644			4.489	0.047
AT5G64110	5.83	0.00366381			10.058	0.0492
AT5G64120	2.29	0.000295885			3.259	0.0519
AT5G64810	8.586	0.000456207			21.144	0.0451
AT5G65370	3.873	0.096193			39.575	0.0302
AT5G66270	3.487	0.0249526			5.757	0.0374
AT5G66620	2.443	0.00473439			3.037	0.0762
AT5G66630	3.373	9.68883e-05			4.048	0.0422
