# Supplementary material for: Quantitative Proteomics Reveals a Role for SERINE/ARGININE-Rich 45 in Regulating RNA Metabolism and Modulating Transcriptional Suppression via the ASAP Complex in Arabidopsis thaliana
Source: Front Plant Sci. 2019 Sep 19;10:1116. doi: 10.3389/fpls.2019.01116 (PMC6761909; doi:10.3389/fpls.2019.01116)
Supplement: Supplementary file 7 [file Table_3.xlsx]

## Sheet: Summary
Supplemental Table S3. A summary of proteins differentially accumulated in an SR45-dependent manner with more than 20% difference and less than 1% FDR.
High in Col-0 (171 Proteins)	171 proteins that exhibit higher abundance in Col-0 than sr45-1 (Col-0/sr45-1 >1.20)
High in sr45-1 (56 Proteins)	56 proteins that exhibit higher abundance in sr45-1 than Col-0 (sr45-1/Col-0 >1.20)
Peptides	All peptide information used to identify SR45 differentially regulated proteins

## Sheet: High in Col-0 (171 Proteins)
Mapped IDs	AS Isoforms	Fold change (sr45-1/Col-0)	Log2 Fold change (sr45-1/Col-0)	Coverage	# PSMs	# Unique Peptides	Rank	FDR	KEGG	Gene Name
AT1G16610	AT1G16610.1;AT1G16610.2	0.071939	-3.79708	4.43425	4	3	21	0.000145712	K14325	Serine/arginine-rich splicing factor SR45;SR45;ortholog
AT2G45640	AT2G45640.1	0.128405	-2.96123	30.9211	13	5	199	0.00138079	K14324	Histone deacetylase complex subunit SAP18;At2g45640;ortholog
AT1G23240	AT1G23240.1	0.191495	-2.38462	24.2857	5	5	29	0.000201221	K17991	Probable peroxygenase 7;PXG7;ortholog
AT1G65540	AT1G65540.1	0.243998	-2.03506	10.8696	6	6	3	2.0816e-05	K17800	LETM1-like protein;LETM2;ortholog
AT2G21385	AT2G21385.4	0.2679	-1.90023	20.6434	8	7	14	9.71413e-05	0	Expressed protein;At2g21385;ortholog
AT1G20120	AT1G20120.1	0.276193	-1.85625	8.95522	3	3	75	0.0005204	0	GDSL esterase/lipase At1g20120;At1g20120;ortholog
AT4G38350	AT4G38350.2	0.332122	-1.59022	12.182	13	11	6	4.1632e-05	K12385	Patched family protein;At4g38350;ortholog
AT5G43600	AT5G43600.1	0.34281	-1.54452	13.4454	8	5	1	6.93866e-06	K18151	Ureidoglycolate hydrolase;UAH;ortholog
AT1G11930	AT1G11930.1	0.348104	-1.52241	29.572	6	6	74	0.000513461	K06997	At1g11930/F12F1_20;At1g11930;ortholog
AT5G13980	AT5G13980.2;AT5G13980.1	0.349651	-1.51601	22.7539	25	17	15	0.00010408	K01191	Probable alpha-mannosidase At5g13980;At5g13980;ortholog
AT1G73980	AT1G73980.1	0.382361	-1.38699	18.818	9	9	2	1.38773e-05	0	At1g73980/F2P9_15;AtTTM1;ortholog
AT3G29185	AT3G29185.1	0.397293	-1.33173	26.0101	8	8	35	0.000242853	0	Glutamate NMDA receptor subunit epsilon-1, putative (DUF3598);At3g29185;ortholog
AT5G64910	AT5G64910.1	0.41653	-1.26351	16.8378	6	6	18	0.000124896	0	Serine/Threonine-kinase;MXK3.14;ortholog
AT2G27880	AT2G27880.1	0.437012	-1.19425	21.3641	19	16	8	5.55093e-05	K11593	Protein argonaute 5;AGO5;ortholog
AT3G08840	AT3G08840.2	0.440045	-1.18428	3.6286	3	3	272	0.00188732	0	D-alanine-D-alanine ligase family;At3g08840;ortholog
AT5G63810	AT5G63810.1	0.442406	-1.17656	18.2186	16	10	17	0.000117957	0	Beta-galactosidase 10;BGAL10;ortholog
AT3G10160	AT3G10160.1	0.448003	-1.15842	11.68	5	5	30	0.00020816	K01930	Folylpolyglutamate synthase;FPGS2;ortholog
AT2G30170	AT2G30170.1	0.456108	-1.13255	10.7383	3	3	92	0.000638357	0	Probable protein phosphatase 2C 26;At2g30170;ortholog
AT1G01790	AT1G01790.1	0.459755	-1.12106	14.8365	14	10	24	0.000166528	0	K(+) efflux antiporter 1, chloroplastic;KEA1;ortholog
AT4G39460	AT4G39460.2;AT4G39460.1	0.46138	-1.11597	13.5385	7	4	45	0.00031224	K15111	S-adenosylmethionine carrier 1, chloroplastic/mitochondrial;SAMC1;ortholog
AT3G02600	AT3G02600.1	0.462242	-1.11328	9.61538	4	4	46	0.000319178	0	Putative lipid phosphate phosphatase 3, chloroplastic;LPP3;ortholog
AT5G22620	AT5G22620.2;AT5G22620.1	0.475021	-1.07394	11.2033	5	4	31	0.000215099	K15634	Probable 2-carboxy-D-arabinitol-1-phosphatase;At5g22620;ortholog
AT2G31570	AT2G31570.1	0.479814	-1.05945	73.3728	16	9	41	0.000284485	K00432	Probable glutathione peroxidase 2;GPX2;ortholog
AT2G24210	AT2G24210.1	0.496808	-1.00924	12.0135	6	5	289	0.00200527	K12467	Tricyclene synthase, chloroplastic;TPS10;ortholog
AT2G22400	AT2G22400.1	0.498378	-1.00469	23.5149	16	13	80	0.000555093	K15334	Putative uncharacterized protein At2g22400;At2g22400;ortholog
AT3G10940	AT3G10940.1	0.502855	-0.991786	18.7943	5	5	104	0.000721621	0	Phosphoglucan phosphatase LSF2, chloroplastic;LSF2;ortholog
AT4G30310	AT4G30310.2	0.505434	-0.984405	14.3351	9	7	20	0.000138773	0	FGGY family of carbohydrate kinase;At4g30310;ortholog
AT5G13690	AT5G13690.1	0.515831	-0.95503	8.56079	5	5	111	0.000770192	K01205	Alpha-N-acetylglucosaminidase;NAGLU;ortholog
AT5G58240	AT5G58240.1	0.517357	-0.950768	16.1111	7	2	184	0.00127671	K01522	Bifunctional bis(5'-adenosyl)-triphosphatase/adenylylsulfatase FHIT;FHIT;ortholog
AT1G12350	AT1G12350.1	0.524602	-0.930705	18.2965	5	4	19	0.000131835	K01922	Phosphopantothenate--cysteine ligase 1;PPCS1;ortholog
AT2G40840	AT2G40840.1	0.527433	-0.922941	42.8272	49	33	76	0.000527338	K00705	4-alpha-glucanotransferase DPE2;DPE2;ortholog
AT4G10060	AT4G10060.1	0.534567	-0.903557	11.0629	7	7	36	0.000249792	K17108	Non-lysosomal glucosylceramidase;At4g10060;ortholog
AT5G13160	AT5G13160.1	0.541602	-0.884695	7.01754	7	2	22	0.000152651	K13430	Serine/threonine-protein kinase PBS1;PBS1;ortholog
AT2G21590	AT2G21590.1;AT2G21590.2	0.543029	-0.880898	25.8126	13	6	140	0.000971413	K00975	Probable glucose-1-phosphate adenylyltransferase large subunit, chloroplastic;At2g21590;ortholog
AT5G60640	AT5G60640.1	0.550547	-0.861062	36.3484	43	21	129	0.000895087	K09580	Protein disulfide isomerase-like 1-4;PDIL1-4;ortholog
AT5G64460	AT5G64460.1;AT5G64460.3;AT5G64460.8;AT5G64460.2;AT5G64460.4;AT5G64460.6	0.557469	-0.843037	32.6241	9	7	39	0.000270608	0	Phosphoglycerate mutase-like protein 1;At5g64460;ortholog
AT3G20810	AT3G20810.1	0.558839	-0.839494	26.7943	11	7	73	0.000506522	K10277	Lysine-specific demethylase JMJ30;JMJ30;ortholog
AT3G63520	AT3G63520.1	0.559928	-0.836687	24.7212	17	13	63	0.000437136	K11159	Carotenoid 9,10(9',10')-cleavage dioxygenase 1;CCD1;ortholog
AT3G60810	AT3G60810.1	0.560176	-0.836048	21.028	4	4	83	0.000575909	0	At3g60810;T4C21_220;ortholog
AT5G08100	AT5G08100.1	0.561236	-0.833321	30.1587	9	7	166	0.00115182	K13051	Isoaspartyl peptidase/L-asparaginase 1;At5g08100;ortholog
AT4G20850	AT4G20850.1	0.561888	-0.831644	41.1594	64	43	9	6.2448e-05	K01280	Tripeptidyl-peptidase 2;TPP2;ortholog
AT2G45990	AT2G45990.1;AT2G45990.2	0.566381	-0.820156	29.4776	13	7	56	0.000388565	0	AT2G45990 protein;At2g45990;ortholog
AT1G53165	AT1G53165.3	0.56842	-0.814972	16.8605	8	7	10	6.93866e-05	K08838	Protein kinase superfamily protein;ATMAP4K ALPHA1;ortholog
AT1G56500	AT1G56500.1	0.5693	-0.812739	22.4645	20	17	27	0.000187344	0	Haloacid dehalogenase-like hydrolase family protein;SOQ1;ortholog
AT5G45140	AT5G45140.1	0.569465	-0.812321	5.85702	6	6	142	0.00098529	K03021	DNA-directed RNA polymerase III subunit 2;NRPC2;ortholog
AT5G11350	AT5G11350.1	0.571474	-0.807241	4.24403	3	2	218	0.00151263	0	Carbon catabolite repressor protein 4 homolog 6;CCR4-6;ortholog
AT2G11000	AT2G11000.1	0.571696	-0.80668	5.21978	3	3	34	0.000235915	K20823	MAK10 homologue;MAK10;ortholog
AT5G14220	AT5G14220.1	0.579806	-0.786359	16.9291	7	7	243	0.00168609	K00231	Protoporphyrinogen oxidase 2, chloroplastic/mitochondrial;PPOX2;ortholog
AT5G04900	AT5G04900.1	0.584153	-0.775582	6.03448	3	2	180	0.00124896	K13606	Chlorophyll(ide) b reductase NOL, chloroplastic;NOL;ortholog
AT1G21650	AT1G21650.3	0.586637	-0.769459	2.93629	5	5	131	0.000908965	K03070	Protein translocase subunit SECA2, chloroplastic;SECA2;ortholog
AT1G13220	AT1G13220.2	0.590456	-0.760098	10.0177	8	8	127	0.00088121	0	Protein CROWDED NUCLEI 2;CRWN2;ortholog
AT3G14150	AT3G14150.1;AT3G14150.2	0.590789	-0.759284	14.876	5	4	13	9.02026e-05	K11517	Peroxisomal (S)-2-hydroxy-acid oxidase GLO3;GLO3;ortholog
AT1G76850	AT1G76850.1	0.598192	-0.741318	13.8532	14	6	172	0.00119345	K17637	Exocyst complex component SEC5A;SEC5A;ortholog
AT1G77490	AT1G77490.1	0.607509	-0.719023	30.0469	18	10	40	0.000277546	K00434	L-ascorbate peroxidase T, chloroplastic;APXT;ortholog
AT3G42850	AT3G42850.1	0.61053	-0.711866	11.722	11	6	210	0.00145712	K12446	Mevalonate/galactokinase family protein;At3g42850;ortholog
AT3G22850	AT3G22850.1	0.612194	-0.707939	20.1613	4	3	72	0.000499584	0	Aluminum induced protein with YGL and LRDR motifs;At3g22850;ortholog
AT5G38120	AT5G38120.1	0.612331	-0.707616	5.09091	3	3	175	0.00121427	0	4-coumarate--CoA ligase-like 8;4CLL8;ortholog
AT1G16460	AT1G16460.2	0.614948	-0.701464	28.655	7	7	115	0.000797946	K01011	Thiosulfate/3-mercaptopyruvate sulfurtransferase 2;STR2;ortholog
AT3G28840	AT3G28840.1	0.618712	-0.692661	7.92839	4	3	262	0.00181793	0	At3g28840;At3g28840;ortholog
AT1G75930	AT1G75930.1	0.623137	-0.68238	21.8659	9	7	268	0.00185956	0	GDSL esterase/lipase EXL6;EXL6;ortholog
AT1G04620	AT1G04620.1	0.62668	-0.674199	8.22511	3	3	241	0.00167222	K18010	7-hydroxymethyl chlorophyll a reductase, chloroplastic;HCAR;ortholog
AT1G06550	AT1G06550.1	0.628502	-0.67001	49.354	26	17	144	0.000999167	K05605	3-hydroxyisobutyryl-CoA hydrolase-like protein 5;At1g06550;ortholog
AT5G23960	AT5G23960.1	0.629509	-0.667701	8.40951	5	5	37	0.000256731	K14184	Alpha-humulene/(-)-(E)-beta-caryophyllene synthase;TPS21;ortholog
AT1G49670	AT1G49670.2	0.63213	-0.661708	19.7853	11	11	112	0.00077713	K07119
AT3G60900	AT3G60900.1	0.632573	-0.660697	19.4313	16	5	102	0.000707744	0	Fasciclin-like arabinogalactan protein 10;FLA10;ortholog
AT4G10030	AT4G10030.1	0.633743	-0.658029	6.84211	2	2	371	0.00257424	0	Alpha/beta-Hydrolases superfamily protein;At4g10030;ortholog
AT5G58510	AT5G58510.1	0.636088	-0.652701	6.95742	4	4	281	0.00194976	K18270	Putative uncharacterized protein At5g58510;MQJ2.13;ortholog
AT5G62980	AT5G62980.1	0.638313	-0.647665	30.5344	3	3	183	0.00126978	K01633	Dihydroneopterin aldolase 2;FOLB2;ortholog
AT5G17310	AT5G17310.2	0.638497	-0.647249	55.7447	71	10	120	0.000832639	K00963	UTP--glucose-1-phosphate uridylyltransferase 1;UGP1;ortholog
AT5G19220	AT5G19220.1	0.639632	-0.644685	34.8659	21	16	150	0.0010408	K00975	Glucose-1-phosphate adenylyltransferase large subunit 1, chloroplastic;ADG2;ortholog
AT2G36490	AT2G36490.1	0.640323	-0.643128	5.45585	5	5	295	0.00204691	0	Protein ROS1;ROS1;ortholog
AT5G26000	AT5G26000.1	0.64171	-0.640006	36.7837	74	15	217	0.00150569	K01237	Myrosinase 1;TGG1;ortholog
AT1G72710	AT1G72710.1	0.653687	-0.613327	22.1505	9	6	57	0.000395504	K02218	Casein kinase 1-like protein 2;CKL2;ortholog
AT1G75910	AT1G75910.1	0.654301	-0.611974	16.035	13	5	125	0.000867333	0	GDSL esterase/lipase EXL4;EXL4;ortholog
AT1G24620	AT1G24620.1	0.655882	-0.608492	23.6559	3	3	344	0.0023869	K13448	Probable calcium-binding protein CML25;CML25;ortholog
AT1G23730	AT1G23730.1	0.656425	-0.607297	31.7829	11	9	5	3.46933e-05	K01673	Beta carbonic anhydrase 3;BCA3;ortholog
AT5G49555	AT5G49555.1	0.656663	-0.606775	35.4317	17	12	38	0.000263669	0	FAD/NAD(P)-binding oxidoreductase family protein;At5g49555;ortholog
AT4G25970	AT4G25970.1	0.658105	-0.60361	13.7008	9	8	373	0.00258812	K01613	Phosphatidylserine decarboxylase proenzyme 3;PSD3;ortholog
AT1G73060	AT1G73060.1	0.659291	-0.601012	29.3296	8	6	195	0.00135304	0	Protein LOW PSII ACCUMULATION 3, chloroplastic;LPA3;ortholog
AT4G23680	AT4G23680.1	0.660423	-0.598538	60.9272	24	8	90	0.00062448	0	AT4g23680/F9D16_150;At4g23680;ortholog
AT4G39680	AT4G39680.1;AT4G39680.2	0.663722	-0.59135	54.1864	41	24	324	0.00224813	K12875	Putative uncharacterized protein AT4g39680;At4g39680;ortholog
AT4G29610	AT4G29610.1	0.664457	-0.589751	10.9215	2	2	170	0.00117957	0	Cytidine deaminase 6;CDA6;ortholog
AT2G35630	AT2G35630.1	0.664509	-0.589638	20.6269	38	34	215	0.00149181	K16803	Protein MOR1;MOR1;ortholog
AT1G20020	AT1G20020.1	0.675974	-0.56496	31.4363	25	8	96	0.000666112	K02641	Ferredoxin--NADP reductase, leaf isozyme 2, chloroplastic;LFNR2;ortholog
AT1G52510	AT1G52510.1	0.678571	-0.559429	20.2632	8	5	147	0.00101998	0	Alpha/beta-Hydrolases superfamily protein;At1g52510;ortholog
AT3G54230	AT3G54230.2	0.67951	-0.557433	12.996	10	10	58	0.000402442	K13094	SUPPRESSOR OF ABI3-5;SUA;ortholog
AT2G40730	AT2G40730.1	0.684025	-0.547879	9.14787	6	6	25	0.000173467	K08876	Kinase family with ARM repeat domain-containing protein;CTEXP;ortholog
AT2G45290	AT2G45290.1	0.685311	-0.54517	31.444	50	9	48	0.000333056	K00615	Transketolase-2, chloroplastic;TKL-2;ortholog
AT1G23800	AT1G23800.1	0.690471	-0.534348	28.0899	22	11	4	2.77546e-05	K00128	Aldehyde dehydrogenase family 2 member B7, mitochondrial;ALDH2B7;ortholog
AT1G58430	AT1G58430.1	0.691701	-0.53178	12.5	5	4	345	0.00239384	0	GDSL esterase/lipase At1g58430;At1g58430;ortholog
AT4G39480	AT4G39480.1	0.694595	-0.525756	30.4264	19	13	211	0.00146406	0
AT4G22240	AT4G22240.1	0.697375	-0.519994	55.4839	36	11	179	0.00124202	0	Probable plastid-lipid-associated protein 2, chloroplastic;PAP2;ortholog
AT2G34560	AT2G34560.2	0.698652	-0.517354	27.4809	21	13	256	0.0017763	K07767	AT2G34560 protein;CCP1;ortholog
AT5G65940	AT5G65940.1	0.699389	-0.515834	27.2487	10	7	251	0.0017416	K05605	3-hydroxyisobutyryl-CoA hydrolase 1;CHY1;ortholog
AT3G18860	AT3G18860.1	0.700045	-0.51448	43.4211	29	21	60	0.00041632	K14018	Transducin family protein / WD-40 repeat family protein;At3g18860;ortholog
AT3G52600	AT3G52600.1	0.703192	-0.50801	12.5424	6	5	114	0.000791007	0	Beta-fructofuranosidase, insoluble isoenzyme CWINV2;CWINV2;ortholog
AT1G70830	AT1G70830.1	0.704082	-0.506185	37.6119	39	13	164	0.00113794	0	MLP-like protein 28;MLP28;ortholog
AT3G27930	AT3G27930.1	0.706639	-0.500956	6.58824	3	2	157	0.00108937	0	AT3g27930/K24A2_2;At3g27930;ortholog
AT2G44160	AT2G44160.1	0.707564	-0.499067	44.2761	52	19	49	0.000339994	K00297	Methylenetetrahydrofolate reductase 2;MTHFR2;ortholog
AT5G03620	AT5G03620.1	0.708571	-0.497015	13.7076	9	8	282	0.0019567	0	Subtilisin-like protease SBT4.15;SBT4.15;ortholog
AT5G63640	AT5G63640.1	0.709927	-0.494258	22.8188	9	9	271	0.00188038	0	ENTH/VHS/GAT family protein;MBK5.12;ortholog
AT3G57020	AT3G57020.1	0.712829	-0.488372	15.6757	4	4	285	0.00197752	0	Protein STRICTOSIDINE SYNTHASE-LIKE 9;SSL9;ortholog
AT3G27190	AT3G27190.1	0.713906	-0.486194	22.1532	14	2	202	0.00140161	K00876	Uridine kinase-like protein 2, chloroplastic;UKL2;ortholog
AT4G01690	AT4G01690.1	0.715392	-0.483194	19.9255	10	8	174	0.00120733	K00231	Protoporphyrinogen oxidase 1, chloroplastic;PPOX1;ortholog
AT3G01500	AT3G01500.2	0.719209	-0.475517	46.6859	73	9	237	0.00164446	K01673	Beta carbonic anhydrase 1, chloroplastic;BCA1;ortholog
AT1G74020	AT1G74020.1	0.719314	-0.475305	27.1642	8	5	235	0.00163059	K01757	Protein STRICTOSIDINE SYNTHASE-LIKE 12;SSL12;ortholog
AT4G05520	AT4G05520.1	0.719828	-0.474275	18.1319	10	6	335	0.00232445	K12483	EH domain-containing protein 2;EHD2;ortholog
AT3G25290	AT3G25290.1;AT3G25290.2	0.721118	-0.471693	15.7761	5	5	208	0.00144324	0	Cytochrome b561 and DOMON domain-containing protein At3g25290;At3g25290;ortholog
AT4G00165	AT4G00165.2;AT4G00165.1	0.721739	-0.470451	7.8125	3	1	94	0.000652234	0	Putative lipid-binding protein At4g00165;At4g00165;ortholog
AT5G08370	AT5G08370.1	0.72225	-0.46943	23.9899	11	8	364	0.00252567	K07407	Alpha-galactosidase 2;AGAL2;ortholog
ATCG01130	ATCG01130.1	0.722545	-0.46884	17.9171	40	30	229	0.00158895	0
AT1G33270	AT1G33270.1	0.722907	-0.468118	10.0271	3	3	107	0.000742437	0	Patatin;At1g33270;ortholog
AT5G27380	AT5G27380.1	0.726579	-0.460808	32.0965	17	15	62	0.000430197	K21456	Glutathione synthetase, chloroplastic;GSH2;ortholog
AT3G07610	AT3G07610.3	0.727055	-0.459863	6.00572	4	4	116	0.000804885	K15601	Lysine-specific demethylase JMJ25;JMJ25;ortholog
AT1G75300	AT1G75300.1	0.728289	-0.457416	36.0248	16	7	100	0.000693866	0	At1g75300;At1g75300;ortholog
AT5G13990	AT5G13990.1	0.735254	-0.443685	4.60432	2	2	128	0.000888149	K07195	Exocyst subunit exo70 family protein C2;EXO70C2;ortholog
AT1G23010	AT1G23010.1	0.738592	-0.437151	10.1549	4	4	351	0.00243547	0	Multicopper oxidase LPR1;LPR1;ortholog
AT1G10760	AT1G10760.1	0.739223	-0.435919	30.1644	50	33	168	0.0011657	K08244	Alpha-glucan water dikinase 1, chloroplastic;GWD1;ortholog
AT1G30350	AT1G30350.1	0.740439	-0.433547	8.15217	3	3	359	0.00249098	K01728	Probable pectate lyase 4;At1g30350;ortholog
AT3G06035	AT3G06035.1	0.741025	-0.432406	17.5	7	3	328	0.00227588	0	Uncharacterized GPI-anchored protein At3g06035;At3g06035;ortholog
AT2G16730	AT2G16730.1	0.742027	-0.430457	10.967	9	3	225	0.0015612	0	Beta-galactosidase 13;BGAL13;ortholog
AT3G01250	AT3G01250.1	0.742346	-0.429837	14.0244	4	3	126	0.000874271	0	At3g01250;At3g01250;ortholog
AT5G24860	AT5G24860.1	0.742374	-0.429782	35.4545	3	3	302	0.00209548	0	Flowering-promoting factor 1;FPF1;ortholog
AT3G55760	AT3G55760.1;AT3G55760.2;AT3G55760.3	0.742962	-0.428639	41.8685	23	18	110	0.000763253	0	At3g55760;At3g55760;ortholog
AT1G01710	AT1G01710.1	0.743219	-0.428141	25.0585	9	8	314	0.00217874	K01068	Acyl-CoA thioesterase II;At1g01710;ortholog
AT3G28760	AT3G28760.2	0.743556	-0.427487	18.9189	5	5	300	0.0020816	0	3-dehydroquinate synthase;At3g28760;ortholog
AT1G51110	AT1G51110.1	0.745743	-0.42325	19.8044	10	8	145	0.00100611	0	Probable plastid-lipid-associated protein 12, chloroplastic;PAP12;ortholog
AT5G05270	AT5G05270.2;AT5G05270.1	0.745779	-0.42318	57.8947	29	11	252	0.00174854	0	Probable chalcone--flavonone isomerase 3;CHI3;ortholog
AT1G03160	AT1G03160.1	0.747065	-0.420694	32.7851	24	22	154	0.00106855	0	Probable transmembrane GTPase FZO-like, chloroplastic;FZL;ortholog
AT2G25840	AT2G25840.2	0.749187	-0.416602	24.0291	9	7	55	0.000381626	K01867	Tryptophan--tRNA ligase, chloroplastic/mitochondrial;OVA4;ortholog
AT3G20100	AT3G20100.1	0.749481	-0.416037	14.8148	11	7	244	0.00169303	0	AT3g20100/MAL21_14;CYP705A19;ortholog
AT4G27760	AT4G27760.1	0.751816	-0.411549	11.4362	3	3	159	0.00110325	0	NAD(P)-binding Rossmann-fold superfamily protein;FEY;ortholog
AT1G69870	AT1G69870.1	0.752721	-0.409814	7.41935	3	3	342	0.00237302	0	Protein NRT1/ PTR FAMILY 2.13;NPF2.13;ortholog
AT5G08470	AT5G08470.1	0.754096	-0.40718	6.46018	6	6	209	0.00145018	K13338	Peroxisome biogenesis protein 1;PEX1;ortholog
AT5G56730	AT5G56730.1	0.754519	-0.40637	10.251	9	8	191	0.00132528	0	Zinc protease PQQL-like;At5g56730;ortholog
AT1G65590	AT1G65590.1	0.754741	-0.405947	27.4766	15	12	186	0.00129059	K12373	Beta-hexosaminidase 3;HEXO3;ortholog
AT5G59120	AT5G59120.1	0.755512	-0.404474	9.83607	6	5	248	0.00172079	0	Subtilisin-like protease SBT4.13;SBT4.13;ortholog
AT2G39050	AT2G39050.1	0.758423	-0.398925	28.3912	8	8	261	0.00181099	0	Ricin B-like lectin EULS3;EULS3;ortholog
AT1G06690	AT1G06690.1	0.758828	-0.398156	32.0955	13	10	54	0.000374688	0	Uncharacterized oxidoreductase At1g06690, chloroplastic;At1g06690;ortholog
AT1G14030	AT1G14030.1	0.758841	-0.398131	29.2531	11	11	341	0.00236608	K00592	[Fructose-bisphosphate aldolase]-lysine N-methyltransferase, chloroplastic;LSMT-L;ortholog
AT1G54920	AT1G54920.3	0.760277	-0.395403	4.77248	4	4	201	0.00139467	0	Uncharacterized protein;At1g54920;ortholog
AT1G54570	AT1G54570.1	0.760428	-0.395117	31.108	24	18	137	0.000950597	0	Acyltransferase-like protein At1g54570, chloroplastic;At1g54570;ortholog
AT1G79640	AT1G79640.1	0.761518	-0.39305	4.80349	3	3	298	0.00206772	K08835	Protein kinase superfamily protein;At1g79640;ortholog
AT3G14940	AT3G14940.1	0.763045	-0.39016	37.2934	93	9	146	0.00101304	K01595	Phosphoenolpyruvate carboxylase 3;PPC3;ortholog
AT4G25450	AT4G25450.1	0.763618	-0.389078	8.26331	4	4	196	0.00135998	0	ABC transporter B family member 28;ABCB28;ortholog
AT1G71830	AT1G71830.1	0.763763	-0.388804	11.84	8	2	206	0.00142936	K13418	Somatic embryogenesis receptor kinase 1;SERK1;ortholog
AT5G09550	AT5G09550.1	0.765946	-0.384685	21.3483	13	6	106	0.000735498	K17255	Guanosine nucleotide diphosphate dissociation inhibitor At5g09550;At5g09550;ortholog
AT2G43630	AT2G43630.1	0.766884	-0.382919	29.927	8	6	47	0.000326117	0	Nucleusenvelope protein;At2g43630;ortholog
AT1G22530	AT1G22530.1	0.771879	-0.373554	45.6808	35	26	51	0.000353872	0	Patellin-2;PATL2;ortholog
AT4G09020	AT4G09020.1	0.772217	-0.372921	23.6911	20	14	177	0.00122814	K01214	Isoamylase 3, chloroplastic;ISA3;ortholog
AT4G13550	AT4G13550.1	0.774842	-0.368026	15.9441	8	8	320	0.00222037	0	Putative triglyceride lipase;At4g13550;ortholog
AT2G37770	AT2G37770.2	0.778059	-0.362049	34.9206	15	6	87	0.000603664	0	NADPH-dependent aldo-keto reductase, chloroplastic;AKR4C9;ortholog
AT3G10350	AT3G10350.1	0.779171	-0.359989	29.4404	12	7	109	0.000756314	0	P-loop containing nucleoside triphosphate hydrolases superfamily protein;At3g10350;ortholog
AT4G15550	AT4G15550.1	0.780783	-0.357007	18.1435	7	6	365	0.00253261	K13692	UDP-glycosyltransferase 75D1;UGT75D1;ortholog
AT5G13380	AT5G13380.1	0.78219	-0.354408	29.0064	18	14	163	0.001131	K14487	Auxin-responsive GH3 family protein;At5g13380;ortholog
AT3G03250	AT3G03250.1	0.782281	-0.354241	56.5032	91	10	317	0.00219956	K00963	UTP--glucose-1-phosphate uridylyltransferase 2;UGP2;ortholog
AT2G47010	AT2G47010.1;AT2G47010.2	0.782574	-0.3537	15.6187	8	6	121	0.000839578	0	At2g47010/F14M4.16;At2g47010;ortholog
AT3G43540	AT3G43540.1	0.783459	-0.35207	23.8606	9	6	68	0.000471829	0	Initiation factor 4F subunit (DUF1350);T18D12_110;ortholog
AT1G71480	AT1G71480.1	0.783478	-0.352036	12.037	2	2	148	0.00102692	0	AT1G71480 protein;At1g71480;ortholog
AT4G28780	AT4G28780.1	0.783662	-0.351697	22.8883	6	5	227	0.00157508	0	GDSL esterase/lipase At4g28780;At4g28780;ortholog
AT1G62660	AT1G62660.1	0.783742	-0.35155	18.5185	13	8	152	0.00105468	K01193	Acid beta-fructofuranosidase 3, vacuolar;BFRUCT3;ortholog
AT2G01690	AT2G01690.2	0.78757	-0.344521	17.2043	11	9	99	0.000686928	K15305	Protein VAC14 homolog;VAC14;ortholog
AT2G07050	AT2G07050.1	0.789637	-0.340738	22.1344	17	13	78	0.000541216	K01853	Cycloartenol synthase;CAS1;ortholog
AT4G13670	AT4G13670.1	0.792387	-0.335723	18.6047	7	6	305	0.00211629	0	At4g13670;PTAC5;ortholog
AT1G67140	AT1G67140.3	0.795326	-0.330383	7.10751	11	11	203	0.00140855	0	HEAT repeat-containing protein;SWEETIE;ortholog
AT2G13540	AT2G13540.1	0.795987	-0.329183	20.7547	22	14	28	0.000194283	K12882	Nuclear cap-binding protein subunit 1;ABH1;ortholog
AT1G16970	AT1G16970.1	0.795999	-0.329161	19.1626	10	8	113	0.000784069	K10884	ATP-dependent DNA helicase 2 subunit KU70;KU70;ortholog
AT1G25350	AT1G25350.1	0.797104	-0.327159	32.0755	22	21	135	0.000936719	K01886	Glutamine--tRNA ligase, cytoplasmic;OVA9;ortholog
AT2G32810	AT2G32810.1	0.797359	-0.326699	16.3472	12	10	226	0.00156814	0	Beta-galactosidase 9;BGAL9;ortholog
AT1G18270	AT1G18270.2	0.797652	-0.326169	22.2707	27	26	118	0.000818762	0	Ketose-bisphosphate aldolase class-II family protein;At1g18270;ortholog
AT3G63140	AT3G63140.1	0.799263	-0.323258	49.0148	39	15	308	0.00213711	0	Chloroplast stem-loop binding protein of 41 kDa a, chloroplastic;CSP41A;ortholog

## Sheet: High in sr45-1 (56 Proteins)
Mapped IDs	AS Isoforms	Fold change (sr45-1/ Col-0)	Log2 Fold change (sr45-1/Col-0)	Coverage	# PSMs	# Unique Peptides	Rank	FDR	KEGG IDs	Gene Name
AT2G43620	AT2G43620.1	3.47204	1.79578	31.4488	16	6	105	0.00072856	K01183	Endochitinase At2g43620;At2g43620;ortholog
AT5G54190	AT5G54190.1	1.91661	0.938556	19.0123	10	2	69	0.000478768	K00218	Protochlorophyllide reductase A, chloroplastic;PORA;ortholog
AT4G25000	AT4G25000.1	1.85019	0.887676	20.5674	7	7	337	0.00233833	K01176	Alpha-amylase 1;AMY1;ortholog
AT1G18590	AT1G18590.1	1.84062	0.880191	25.7225	8	5	42	0.000291424	0	Cytosolic sulfotransferase 17;SOT17;ortholog
AT1G20620	AT1G20620.1	1.75981	0.815417	50.6098	87	15	204	0.00141549	K03781	Catalase-3;CAT3;ortholog
AT3G49110	AT3G49110.1	1.75001	0.807361	16.9492	12	3	193	0.00133916	K00430	Peroxidase 33;PER33;ortholog
AT1G33590	AT1G33590.1	1.60216	0.680022	28.9308	25	10	160	0.00111019	0	Leucine-rich repeat (LRR) family protein;At1g33590;ortholog
AT1G54010	AT1G54010.1	1.57698	0.657165	29.7927	11	8	192	0.00133222	0	Inactive GDSL esterase/lipase-like protein 23;GLL23;ortholog
AT3G03640	AT3G03640.1	1.57154	0.652183	18.0791	8	7	276	0.00191507	K01188	Probable inactive beta-glucosidase 25;BGLU25;ortholog
AT1G03230	AT1G03230.1	1.5564	0.638217	24.1935	13	7	358	0.00248404	0	Eukaryotic aspartyl protease family protein;At1g03230;ortholog
AT2G41430	AT2G41430.1;AT2G41430.5;AT2G41430.2;AT2G41430.4	1.54146	0.6243	22.0859	3	3	253	0.00175548	0	Protein EARLY RESPONSIVE TO DEHYDRATION 15;ERD15;ortholog
AT3G25780	AT3G25780.1	1.53926	0.622241	17.8295	5	3	228	0.00158201	K10525	Allene oxide cyclase 3, chloroplastic;AOC3;ortholog
AT3G17160	AT3G17160.1	1.51167	0.596143	26.0606	3	3	194	0.0013461	0	At3g17160;At3g17160;ortholog
AT5G57120	AT5G57120.1	1.49025	0.575558	43.9394	11	10	178	0.00123508	0	AT5g57120/MUL3_6;MUL3.6;ortholog
AT2G44860	AT2G44860.2;AT2G44860.1	1.45028	0.53633	27.673	6	4	303	0.00210241	K02896	Probable ribosome biogenesis protein RLP24;At2g44860;ortholog
AT4G30530	AT4G30530.1	1.43642	0.522474	39.6	11	7	293	0.00203303	0	Gamma-glutamyl peptidase 1;GGP1;ortholog
AT2G20610	AT2G20610.1	1.40475	0.490309	33.9827	19	13	161	0.00111712	K11819	S-alkyl-thiohydroximate lyase SUR1;SUR1;ortholog
AT4G37090	AT4G37090.1	1.39174	0.476888	18.2796	4	4	44	0.000305301	0	Putative uncharacterized protein AT4g37090;C7A10.270;ortholog
AT1G72330	AT1G72330.3	1.39003	0.475121	32.0072	19	8	304	0.00210935	K00814	Alanine aminotransferase 2, mitochondrial;ALAAT2;ortholog
AT5G25450	AT5G25450.1	1.38572	0.470638	20.4918	4	1	181	0.0012559	K00417	Cytochrome b-c1 complex subunit 7-2;QCR7-2;ortholog
AT4G09570	AT4G09570.1	1.38386	0.4687	15.1697	6	3	71	0.000492645	K13412	Calcium-dependent protein kinase 4;CPK4;ortholog
AT4G34910	AT4G34910.1	1.37717	0.461703	23.6422	12	11	165	0.00114488	K14810	DEAD-box ATP-dependent RNA helicase 16;RH16;ortholog
AT5G11270	AT5G11270.1	1.35532	0.438634	8.75706	3	3	136	0.000943658	0	Protein OVEREXPRESSOR OF CATIONIC PEROXIDASE 3;OCP3;ortholog
AT1G33600	AT1G33600.1	1.34899	0.431884	14.8536	7	5	277	0.00192201	0	Leucine-rich repeat (LRR) family protein;At1g33600;ortholog
AT2G37990	AT2G37990.1	1.34544	0.428077	41.195	12	10	187	0.00129753	K14852	Ribosome biogenesis regulatory protein homolog;At2g37990;ortholog
AT3G43590	AT3G43590.1	1.33591	0.417826	13.4301	6	6	66	0.000457952	0	Putative uncharacterized protein At3g43590;F22J12_30;ortholog
AT3G62310	AT3G62310.1	1.32628	0.407389	32.6446	29	13	79	0.000548154	K12820	Probable pre-mRNA-splicing factor ATP-dependent RNA helicase DEAH2;At3g62310;ortholog
AT1G80750	AT1G80750.1	1.32438	0.405321	47.7733	15	11	86	0.000596725	K02937	60S ribosomal protein L7-1;RPL7A;ortholog
AT2G19490	AT2G19490.1	1.32139	0.402055	23.2558	11	6	138	0.000957535	K03553	DNA repair protein recA homolog 3, mitochondrial;At2g19490;ortholog
AT5G22320	AT5G22320.1	1.29996	0.37847	36.0619	17	15	33	0.000228976	0	AT5g22320/MWD9_11;MWD9.11;ortholog
AT3G15080	AT3G15080.1	1.28986	0.367215	8.36364	2	2	278	0.00192895	K18327	At3g15080;At3g15080;ortholog
AT2G34750	AT2G34750.1	1.28982	0.36717	9.29853	5	5	311	0.00215792	K15216	Putative uncharacterized protein At2g34750;At2g34750;ortholog
AT5G54910	AT5G54910.1	1.28646	0.363408	17.7267	12	10	266	0.00184568	K14776	DEAD-box ATP-dependent RNA helicase 32;RH32;ortholog
AT4G12420	AT4G12420.2;AT4G12420.1	1.28183	0.358204	21.2947	32	11	7	4.85706e-05	0	Monocopper oxidase-like protein SKU5;SKU5;ortholog
AT4G23540	AT4G23540.1	1.28171	0.358071	7.1618	6	5	290	0.00201221	K14794	ARM repeat superfamily protein;At4g23540;ortholog
AT1G31860	AT1G31860.1	1.27928	0.355332	31.6726	11	9	108	0.000749376	K11755	Histidine biosynthesis bifunctional protein hisIE, chloroplastic;HISN2;ortholog
AT3G22660	AT3G22660.1	1.2781	0.354003	19.7952	10	5	246	0.00170691	K14823	Probable rRNA-processing protein EBP2 homolog;EBP2;ortholog
AT1G24100	AT1G24100.1	1.27216	0.347284	24.3478	14	10	360	0.00249792	K11820	UDP-glycosyltransferase 74B1;UGT74B1;ortholog
AT3G57520	AT3G57520.1	1.27096	0.345922	19.0168	15	11	274	0.00190119	K06617	Probable galactinol--sucrose galactosyltransferase 2;RFS2;ortholog
AT4G20020	AT4G20020.1	1.27064	0.345558	13.6038	6	3	301	0.00208854	0	Multiple organellar RNA editing factor 1, mitochondrial;MORF1;ortholog
AT1G58270	AT1G58270.1	1.27001	0.344836	6.56566	3	2	249	0.00172773	0	At1g58270/F19C14_8;ZW9;ortholog
AT2G41670	AT2G41670.1	1.2472	0.318695	11.658	3	3	200	0.00138773	K19828	Short integuments 2, mitochondrial;SIN2;ortholog
AT4G37910	AT4G37910.1	1.24689	0.318329	54.1056	128	24	43	0.000298362	K04043	Heat shock 70 kDa protein 9, mitochondrial;HSP70-9;ortholog
AT5G54810	AT5G54810.1	1.24583	0.317104	39.5745	28	5	296	0.00205384	K01696	Tryptophan synthase beta chain 1, chloroplastic;TSB1;ortholog
AT5G64420	AT5G64420.1	1.24238	0.313111	18.4533	27	21	329	0.00228282	K02331	DNA polymerase V family;MSJ1.26;ortholog
AT5G19440	AT5G19440.1	1.22847	0.296861	51.8405	20	12	162	0.00112406	0	At5g19440;At5g19440;ortholog
AT5G15550	AT5G15550.1	1.22244	0.289768	35.7968	14	13	61	0.000423258	K14863	Ribosome biogenesis protein WDR12 homolog;WDR12;ortholog
AT1G31660	AT1G31660.1	1.2144	0.280244	22.0721	7	7	171	0.00118651	K14797	Bystin-like protein;atENP1;ortholog
AT4G05410	AT4G05410.1	1.21383	0.279567	29.9603	14	13	185	0.00128365	K14793	U3 snoRNP-associated protein-like YAO;YAO;ortholog
AT3G22310	AT3G22310.1	1.21224	0.277672	36.0656	20	11	98	0.000679989	0	DEAD-box ATP-dependent RNA helicase 9;RH9;ortholog
AT1G15420	AT1G15420.1	1.21159	0.276905	41.3669	8	8	132	0.000915903	K14546	Putative uncharacterized protein;At1g15420;ortholog
AT1G52160	AT1G52160.1	1.2099	0.27489	8.8764	6	6	357	0.0024771	K00784	tRNase Z TRZ3, mitochondrial;TRZ3;ortholog
AT2G06990	AT2G06990.1	1.20739	0.271896	28.8442	26	23	361	0.00250486	K12598	DExH-box ATP-dependent RNA helicase DExH10;HEN2;ortholog
AT3G08030	AT3G08030.1	1.20548	0.269606	51.5068	36	15	292	0.00202609	0	F17A17.37 protein;F17A17.37;ortholog
AT5G09590	AT5G09590.1	1.20122	0.264497	43.695	106	19	362	0.0025118	K03283	Heat shock 70 kDa protein 10, mitochondrial;HSP70-10;ortholog
AT3G55160	AT3G55160.1	1.20095	0.26418	2.62911	5	4	156	0.00108243	0	Thyroid adenoma-associated-like protein;At3g55160;ortholog

## Sheet: Peptides
# PSMs	Confidence	Annotated Sequence	Modifications	Qvality PEP	# Protein Groups	# Proteins	Master Protein Accessions	Positions in Master Proteins	# Missed Cleavages	Theo. MH+ [Da]	Abundances Count: F1: Col-0 #3, Sample	Abundances Count: F1: sr45-1 #14, Sample	Abundances Count: F1: Col-0 #7, Sample	Abundances Count: F1: sr45-1 #17, Sample	Abundances Count: F1: Col-0 #9, Sample	Abundances Count: F1: sr45-1 #23, Sample	Quan Info	Ions Score Mascot	Confidence Mascot	Percolator PEP Mascot	Abundance: F1: Col-0 #3, Sample	Abundance: F1: sr45-1 #14, Sample	Abundance: F1: Col-0 #7, Sample	Abundance: F1: sr45-1 #17, Sample	Abundance: F1: Col-0 #9, Sample	Abundance: F1: sr45-1 #23, Sample	Charge Mascot	DeltaCn Mascot	m/z [Da] Mascot	DeltaM [ppm] Mascot	Deltam/z [Da] Mascot
1	Medium	[-].MAEKAPSSSSSSSPPK.[E]	TMT6plex [M]; 1xOxidation [M1]	0.0228785	1	2	AT2G14830.1	AT2G14830.1 [1-16]	1	2281.23	1	1	1	1	1	1	Unique	14	Medium	0.01448	15.6	37.4	37.6	57.2	31.8	69.8	3	0	761.083	1	0.00076
1	High	[-].MDLLLLEK.[S]	1xTMT6plex [M/K]	0.0071708	1	1	AT2G30490.1	AT2G30490.1 [1-8]	0	1432.88	1	1	1	1	1	1	Unique	25	High	0.004491	36.8	40.6	46.9	46.4	38.5	50.3	2	0	716.946	-0.69	-0.00049
1	High	[-].MDNQFIFK.[Y]	1xTMT6plex [M/K]	0.00269019	1	1	ATMG00070.1	ATMG00070.1 [1-8]	0	1500.83	1	1	1	1	1	1	Unique	39	High	0.00168	74.6	73.8	85.2	74.8	62.1	78.3	2	0	750.917	-1.19	-0.00089
1	Medium	[-].MEDPLIGRDSLGGGGTDR.[V]	1xTMT6plex [N-Term]; 1xOxidation [M1]	0.0150597	1	1	AT4G03560.1	AT4G03560.1 [1-18]	1	2091.03	1	1	1	1	1	1	Unique	17	High	0.009432	46.5	55.2	58.9	50.1	47.3	55.5	3	0	697.683	0.55	0.00038
1	High	[-].METFLFTSESVNEGHPDK.[L]	1xTMT6plex [M/K]	0.0066614	3	3	AT2G36880.1; AT2G36880.2; AT1G02500.2; AT1G02500.1; AT4G01850.1; AT4G01850.2	AT2G36880.1; AT2G36880.2 [1-18]; AT1G02500.2; AT1G02500.1 [1-18]; AT4G01850.1; AT4G01850.2 [1-18]	0	2526.26	1	1	1	1	1	1	Not Unique	14	High	0.004175	72.1	58	88.1	64.4	65.7	66.9	4	0	632.32	0.4	0.00025
2	Medium	[-].MFIESFK.[V]	1xTMT6plex [M/K]	0.0306229	2	3	AT4G39800.1; AT2G22240.1	AT4G39800.1 [1-7]; AT2G22240.1 [1-7]	0	1359.77	1	1	1	1	1	1	Not Unique	32	Medium	0.01971	240.9	206.2	321.4	236.4	226.5	209.8	2	0	680.391	-0.15	-0.0001
1	High	[-].MGESITDGTLATFLK.[K]	1xTMT6plex [M/K]	0.00210619	1	1	AT4G26910.3	AT4G26910.3 [1-15]	0	2042.12	1	1	1	1	1	1	Unique	18	High	0.001305	91.4	83.7	122.3	85.7	83.5	97.6	3	0	681.379	-0.47	-0.00032
2	High	[-].MGESITDGTLATFLK.[K]	1xTMT6plex [M/K]; 1xOxidation [M1]	0.000502697	1	1	AT4G26910.3	AT4G26910.3 [1-15]	0	2058.12	1	1	1	1	1	1	Unique	30	High	0.0003466	69.9	96.5	115.2	98.1	105.3	125.7	3	0	686.711	-1.14	-0.00078
2	High	[-].MGSASSAANANR.[A]	1xTMT6plex [N-Term]; 1xOxidation [M1]	0.000120828	1	1	AT1G20160.2	AT1G20160.2 [1-12]	0	1381.67	2	2	2	2	2	2	Unique	40	High	0.0001221	163.9	422.6	310.5	318	202.2	439.6	2	0	691.338	-0.11	-7e-05
1	High	[-].MHAPVLVLSDSLK.[R]	1xTMT6plex [M/K]	0.000328317	1	1	AT5G26360.1	AT5G26360.1 [1-13]	0	1868.11							No Quan Values	23	High	0.000193							3	0	623.374	-0.53	-0.00033
1	High	[-].MHAPVLVLSDSLK.[R]	1xTMT6plex [M/K]; 1xOxidation [M1]	2.69774e-06	1	1	AT5G26360.1	AT5G26360.1 [1-13]	0	1884.1	1	1	1	1	1	1	Unique	53	High	1.501e-06	179.4	228.1	236.1	288.6	233.1	258.9	3	0	628.706	-0.39	-0.00024
1	High	[-].MHSSHLLLEEPIR.[M]	1xTMT6plex [N-Term]	0.000134314	2	2	AT3G52990.1; AT2G36580.1	AT3G52990.1 [1-13]; AT2G36580.1 [1-13]	0	1790.98	1	1	1	1	1	1	Not Unique	23	High	7.733e-05	106.4	107.2	134.3	106.3	141.5	193.4	4	0	448.499	-1.39	-0.00062
2	High	[-].MHSSHLLLEEPIR.[M]	1xTMT6plex [N-Term]; 1xOxidation [M1]	8.62648e-05	2	2	AT3G52990.1; AT2G36580.1	AT3G52990.1 [1-13]; AT2G36580.1 [1-13]	0	1806.97	1	1	1	1	1	1	Not Unique	27	High	4.929e-05	155.5	204.9	197.7	198.8	142	164.7	4	0	452.499	0.29	0.00013
1	Medium	[-].MIEVVLNDR.[L]	1xTMT6plex [N-Term]; 1xOxidation [M1]	0.0141652	1	2	AT5G42300.1	AT5G42300.1 [1-9]	0	1333.73	1	1	1	1	1	1	Unique	16	High	0.008858	146.2	199.3	194	226.9	174	208.5	2	0	667.372	0.98	0.00065
2	High	[-].MIISEANR.[K]	1xTMT6plex [N-Term]	0.00557507	1	1	AT5G52650.1	AT5G52650.1 [1-8]	0	1162.65	1	1	1	1	1	1	Unique	41	High	0.003489	96.1	104.9	125.8	117.8	91.6	156.6	2	0	581.826	0.45	0.00026
2	Medium	[-].MIISEANR.[K]	1xTMT6plex [N-Term]; 1xOxidation [M1]	0.0188928	1	1	AT5G52650.1	AT5G52650.1 [1-8]	0	1178.64	2	2	2	2	2	2	Unique	39	Medium	0.01186	416.9	476.1	551.6	523.4	483.1	557.3	2	0	589.824	-0.01	-1e-05
1	Medium	[-].MIISENNR.[R]	1xTMT6plex [N-Term]; 1xOxidation [M1]	0.0137315	1	2	AT4G25740.1	AT4G25740.1 [1-8]	0	1221.65	1	1	1	1	1	1	Unique	28	High	0.008578	194	253.5	242.4	271.6	233.3	281.5	2	0	611.327	0.33	0.0002
1	High	[-].MIISETNR.[R]	1xTMT6plex [N-Term]	0.00166332	1	1	AT5G41520.1	AT5G41520.1 [1-8]	0	1192.66	1	1	1	1	1	1	Unique	41	High	0.001024	47.1	54.8	63.6	51.9	46.4	48.7	2	0	596.831	-0.34	-0.0002
1	High	[-].MIQPQTYLNVADNSGAR.[E]	1xTMT6plex [N-Term]	2.7091e-05	1	1	ATCG00780.1	ATCG00780.1 [1-17]	0	2107.08	1	1	1	1	1	1	Unique	25	High	1.543e-05	29.7	28	32.4	24.8	22.6	19.6	2	0	1054.04	-3.47	-0.00365
2	High	[-].MIQPQTYLNVADNSGAR.[E]	1xTMT6plex [N-Term]; 1xOxidation [M1]	2.91076e-05	1	1	ATCG00780.1	ATCG00780.1 [1-17]	0	2123.08	1	1	1	1	1	1	Unique	38	High	5.389e-05	75.1	85.7	82.6	82.5	74.3	66	2	0	1062.04	1.14	0.00121
2	High	[-].MIYDVNSGLFR.[S]	1xTMT6plex [N-Term]	6.81386e-05	1	1	AT3G07230.1	AT3G07230.1 [1-11]	0	1543.81	1	1	1	1	1	1	Unique	54	High	3.905e-05	75.7	75.9	90.6	78.5	60.8	61.1	2	0	772.411	-0.08	-6e-05
1	High	[-].MKEEDVSSQNVNPR.[S]	1xTMT6plex [M/K]	6.43365e-05	1	1	AT1G17210.1	AT1G17210.1 [1-14]	1	2091.09	1	1	1	1	1	1	Unique	41	High	3.678e-05	87	82.3	85.9	73.2	67.6	77	3	0	697.701	-0.46	-0.00032
1	High	[-].MLDINLFR.[E]	1xTMT6plex [N-Term]	0.000444652	1	1	AT5G27470.1	AT5G27470.1 [1-8]	0	1250.71							No Quan Values	49	High	0.000264							2	0	625.86	0.07	5e-05
2	High	[-].MLGIFSGAIVSPPEELVAAGSR.[T]	1xTMT6plex [N-Term]	0.00321114	1	2	AT5G19140.1	AT5G19140.1 [1-22]	0	2430.33	1	1	1	1	1	1	Unique	17	High	0.003599	8.6	25.7	15.3	24.8	9.7	24	3	0	810.78	-0.73	-0.00059
1	High	[-].MLGIFSGAIVSPPEELVAAGSR.[T]	1xTMT6plex [N-Term]; 1xOxidation [M1]	0.000235178	1	2	AT5G19140.1	AT5G19140.1 [1-22]	0	2446.32							No Quan Values	24	High	0.0001372							3	0	816.111	-0.69	-0.00057
1	High	[-].MLTEEELK.[R]	1xTMT6plex [M/K]	0.00339809	1	1	AT3G22320.1	AT3G22320.1 [1-8]	0	1450.82	1	1	1	1	1	1	Unique	35	High	0.002124	136.6	160	176.1	156.7	133.6	158.8	2	0	725.915	-0.55	-0.0004
1	High	[-].MLTETPFRPR.[E]	1xTMT6plex [N-Term]	0.000418772	1	2	AT4G21105.1	AT4G21105.1 [1-10]	0	1476.82	1	1	1	1	1	1	Unique	24	High	0.0002483	145.9	149.8	177.9	140.1	105.6	126	3	0	492.945	0.27	0.00013
6	High	[-].MLVYQDILTGDELLSDSFPYK.[E]	1xTMT6plex [M/K]	8.21356e-07	1	2	AT3G16640.1	AT3G16640.1 [1-21]	0	2905.53	2	2	2	2	2	2	Unique	60	High	4.529e-07	170.6	162.4	203.1	152.5	134.2	142.5	3	0	969.181	-1.2	-0.00116
20	High	[-].MLVYQDILTGDELLSDSFPYK.[E]	1xTMT6plex [M/K]; 1xOxidation [M1]	3.12168e-07	1	2	AT3G16640.1	AT3G16640.1 [1-21]	0	2921.53	10	10	10	10	10	10	Unique	69	High	1.7e-07	424.2	460.7	551	513.7	394.4	461.9	3	0	974.514	0.78	0.00076
1	High	[-].MQNEEGQVTELYIPR.[K]	1xTMT6plex [N-Term]; 1xOxidation [M1]	9.25957e-06	1	1	AT5G27700.1	AT5G27700.1 [1-15]	0	2052.03	1	1	1	1	1	1	Unique	47	High	5.2e-06	50.9	37.6	65.5	42.7	54.9	38.3	2	0	1026.52	0.94	0.00097
1	High	[-].MQPTETSQPAPSDQGR.[R]	1xTMT6plex [N-Term]; 1xOxidation [M1]	0.00141664	1	2	AT5G03660.1	AT5G03660.1 [1-16]	0	1974.94	1	1	1	1	1	1	Unique	28	High	0.0008672	36.7	47.1	36.2	45.1	39.7	51.3	3	0	658.984	-1.34	-0.00088
1	High	[-].MRPVFVGNFEYETR.[Q]	1xTMT6plex [N-Term]	0.00046936	1	1	AT3G61860.1	AT3G61860.1 [1-14]	0	1974.01	1	1	1	1	1	1	Unique	30	High	0.0002788	59.2	69.3	77	72.4	57.6	73.2	3	0	658.676	1.45	0.00095
1	Medium	[-].MSTDDLVK.[L]	1xTMT6plex [M/K]; 1xOxidation [M1]	0.0158732	1	1	AT5G09510.2	AT5G09510.2 [1-8]	0	1382.76	1	1	1	1	1	1	Unique	14	High	0.009975	216.1	215	252.5	293.6	304.6	347.7	2	0	691.884	0.29	0.0002
1	High	[-].MTCEGCVGAVK.[R]	1xTMT6plex [M/K]; 2xCarbamidomethyl [C3; C6]	1.54413e-05	1	1	AT1G66240.2	AT1G66240.2 [1-11]	0	1669.85	1	1	1	1	1	1	Unique	81	High	8.715e-06	56.3	61.8	53.2	46.9	42.9	49.8	2	0	835.424	-4.17	-0.00348
1	High	[-].MTCEGCVGAVK.[R]	1xTMT6plex [M/K]; 1xOxidation [M1]; 2xCarbamidomethyl [C3; C6]	0.000185021	1	1	AT1G66240.2	AT1G66240.2 [1-11]	0	1685.84	1	1	1	1	1	1	Unique	47	High	0.0001069	192	304.1	218.3	250.9	235.6	285.1	2	0	843.424	-1.48	-0.00125
1	High	[-].MTGEVVNPK.[A]	1xTMT6plex [M/K]	0.00129352	1	4	AT5G20160.2	AT5G20160.2 [1-9]	0	1432.82	1	1	1	1	1	1	Unique	20	High	0.000794	36	45.6	58.3	51.9	48	60.3	2	0	716.915	0	0
1	High	[-].MVGGVEELSIEQLASSISTYK.[E]	1xTMT6plex [M/K]; 1xOxidation [M1]	6.34943e-05	1	2	AT2G02570.4; AT2G02570.2; AT2G02570.1	AT2G02570.4; AT2G02570.2; AT2G02570.1 [1-21]	0	2715.45	1	1	1	1	1	1	Unique	32	High	3.627e-05	30.4	37.1	32.2	44	23.6	77.2	3	0	905.821	-1.91	-0.00173
1	Medium	[-].MYLQCYINEK.[G]	1xTMT6plex [M/K]; 1xOxidation [M1]; 1xCarbamidomethyl [C5]	0.0100507	1	2	AT2G20490.1	AT2G20490.1 [1-10]	0	1835.94	1	1	1	1	1	1	Unique	13	High	0.006306	121.6	197.2	119.7	185.8	103	141.4	2	0	918.474	-1.37	-0.00126
1	High	[-K].MLEMDDEYEGNVEATGEDFSVEPTDSR.[R]	1xTMT6plex [N-Term]; 2xOxidation [M1; M4]	1.06053e-07	2	3	AT3G25520.1; AT5G39740.2; AT5G39740.1	AT3G25520.1 [112-138]; AT5G39740.2; AT5G39740.1 [112-138]	0	3326.4							No Quan Values	73	High	5.726e-08							3	0	1109.47	0.11	0.00012
1	High	[-K].MVYDYYASGAEDQWTLQENR.[N]	1xTMT6plex [N-Term]	2.2868e-07	3	7	AT3G14415.1; AT3G14415.3; AT3G14420.1; AT3G14420.2; AT4G18360.1	AT3G14415.1; AT3G14415.3 [20-39]; AT3G14420.1; AT3G14420.2 [20-39]; AT4G18360.1 [20-39]	0	2668.22	1	1	1	1	1	1	Not Unique	56	High	1.244e-07	24.2	24	25.9	19.3	18.6	22.2	3	0	890.077	-0.4	-0.00036
3	High	[-K].MVYDYYASGAEDQWTLQENR.[N]	1xTMT6plex [N-Term]; 1xOxidation [M1]	1.6498e-09	3	7	AT3G14415.1; AT3G14415.3; AT3G14420.1; AT3G14420.2; AT4G18360.1	AT3G14415.1; AT3G14415.3 [20-39]; AT3G14420.1; AT3G14420.2 [20-39]; AT4G18360.1 [20-39]	0	2684.21	2	2	2	2	2	2	Not Unique	87	High	7.682e-09	55.2	62.8	58.3	66.9	63.5	66.7	3	0	895.409	-0.71	-0.00064
1	High	[EK].TLDDCVSK.[VA]	1xTMT6plex [T/K]; 1xCarbamidomethyl [C5]	0.00197943	1	1	AT5G20360.1	AT5G20360.1 [28-35]; [38-45]; [48-55]; [68-75]; [78-85]; [118-125]	0	1395.76	1	1	1	1	1	1	Unique	31	High	0.00123	83	96.5	112.7	91.6	91.4	139.5	2	0	698.381	-0.06	-5e-05
1	High	[GK].GGGFGGGGGFGK.[G]	1xTMT6plex [G/K]	5.08204e-06	1	1	AT3G23450.1	AT3G23450.1 [381-392]; [403-414]	0	1412.77	1	1	1	1	1	1	Unique	62	High	2.845e-06	50.7	52.5	62.1	41.6	46.4	49.3	2	0	706.888	0.38	0.00027
1	High	[HK].GGGVGGGFGK.[G]	1xTMT6plex [G/K]	5.24671e-05	1	1	AT3G23450.1	AT3G23450.1 [117-126]; [207-216]; [227-236]	0	1250.73	1	1	1	1	1	1	Unique	50	High	2.997e-05	110.7	95.7	118.6	94.8	101.1	148.5	2	0	625.866	-0.48	-0.0003
3	High	[K-].MIDPLVNDLAQHYTGK.[I]	1xTMT6plex [M/K]	4.75343e-08	1	2	AT4G03520.1	AT4G03520.1 [115-130]	0	2273.24	3	3	3	3	3	3	Unique	45	High	4.519e-08	336.5	274.2	400.7	281.2	250.2	264	3	0	758.417	-0.4	-0.0003
2	High	[K-].MIDPLVNDLAQHYTGK.[I]	1xTMT6plex [M/K]; 1xOxidation [M1]	6.81574e-06	1	2	AT4G03520.1	AT4G03520.1 [115-130]	0	2289.23	2	2	2	2	2	2	Unique	35	High	3.826e-06	294.6	210.9	296	261.6	216.8	202.3	3	0	763.748	-0.52	-0.0004
1	High	[K-].MNEALSSGK.[V]	1xTMT6plex [M/K]	0.000240643	1	3	AT4G29700.1	AT4G29700.1 [329-337]	0	1394.77	1	1	1	1	1	1	Unique	51	High	0.0001404	120.6	84.8	174	104.3	102.9	124.7	2	0	697.89	1.6	0.00112
4	High	[K-].MNEALSSGK.[V]	1xTMT6plex [M/K]; 1xOxidation [M1]	0.000190131	1	3	AT4G29700.1	AT4G29700.1 [329-337]	0	1410.77	4	4	4	4	4	4	Unique	49	High	0.00011	1435.1	1306.9	1938	1791.5	1977.8	2380.4	2	0	705.887	-0.26	-0.00018
1	High	[K-].MSMNPFCEIALEEALR.[I]	1xTMT6plex [N-Term]; 1xCarbamidomethyl [C7]	1.80986e-05	1	3	AT5G43430.1	AT5G43430.1 [33-48]	0	2140.04	1	1	1	1	1	1	Unique	43	High	1.026e-05	17.3	11.7	18.6	18.1	17.4	18.8	2	0	1070.53	0.3	0.00032
1	High	[K].AAAAAAAASGSNNA.[-]	1xTMT6plex [N-Term]	6.34184e-06	1	1	AT1G73180.1	AT1G73180.1 [500-513]	0	1346.69	1	1	1	1	1	1	Unique	57	High	3.551e-06	91.8	101	111.3	114.8	99	138.8	2	0	673.846	-1.15	-0.00078
2	High	[K].AAAAAAATSSVEVK.[E]	1xTMT6plex [A/K]	5.95749e-06	1	1	AT1G76810.1	AT1G76810.1 [368-381]	0	1704.99	1	1	1	1	1	1	Unique	45	High	3.343e-06	55.8	70.9	71.3	81.9	67.4	91.7	2	0	852.998	-0.4	-0.00034
1	High	[K].AAAADIEER.[L]	1xTMT6plex [N-Term]	8.91259e-05	1	1	AT3G45890.1	AT3G45890.1 [462-470]	0	1174.63							No Quan Values	51	High	5.109e-05							2	0	587.817	-0.02	-1e-05
1	High	[K].AAAAEGGDTAGDAK.[V]	1xTMT6plex [A/K]	2.60069e-08	1	3	AT5G46110.4	AT5G46110.4 [83-96]	0	1662.87	1	1	1	1	1	1	Unique	100	High	1.389e-08	55.5	41.4	91.7	61	67.3	128.9	2	0	831.939	0.16	0.00013
3	High	[K].AAAASSDVEEVK.[T]	1xTMT6plex [A/K]	2.60766e-07	1	1	AT1G69200.1	AT1G69200.1 [128-139]	0	1634.9	2	2	2	2	2	2	Unique	103	High	1.423e-07	64.7	66.2	71.5	67.3	69.4	71.9	2	0	817.954	0.04	3e-05
1	High	[K].AAAASSDVEEVKTEK.[K]	TMT6plex [A]	2.20766e-05	1	1	AT1G69200.1	AT1G69200.1 [128-142]	1	2222.25							No Quan Values	35	High	1.254e-05							3	0	741.42	-1.31	-0.00097
1	High	[K].AAAATAAGK.[F]	1xTMT6plex [A/K]	0.000180077	1	1	AT2G33150.1	AT2G33150.1 [225-233]	0	1189.73	1	1	1	1	1	1	Unique	54	High	0.0001045	67.1	50.8	79.1	61.7	51.7	98.5	2	0	595.369	-0.39	-0.00023
1	High	[K].AAAATVLASK.[L]	1xTMT6plex [A/K]	3.28119e-05	2	3	AT4G31080.2; AT2G24330.1	AT4G31080.2 [226-235]; AT2G24330.1 [191-200]	0	1360.86	1	1	1	1	1	1	Not Unique	60	High	1.868e-05	130.5	126.6	122.5	105.2	132.9	125.1	2	0	680.932	0.41	0.00028
4	High	[K].AAAAVQPPK.[A]	1xTMT6plex [A/K]	9.34156e-05	1	3	AT5G47210.1	AT5G47210.1 [31-39]	0	1310.82	3	3	3	3	3	3	Unique	69	High	0.0001146	649.2	831.8	861	840.7	665	1128.3	2	0	655.913	-0.66	-0.00043
1	High	[K].AAADITGR.[K]	1xTMT6plex [N-Term]	0.000630722	1	1	AT5G63420.1	AT5G63420.1 [347-354]	0	1003.57	1	1	1	1	1	1	Unique	45	High	0.0003784	118.9	126.6	116.3	128.8	121.5	218.9	2	0	502.291	0.4	0.0002
1	High	[K].AAADLLAK.[K]	1xTMT6plex [A/K]	0.00704049	1	1	AT3G61540.1	AT3G61540.1 [427-434]	0	1230.78	1	1	1	1	1	1	Unique	33	High	0.004416	84	102	103.1	99.4	94.7	121.2	2	0	615.894	-0.53	-0.00033
1	High	[K].AAADTEIYPLAVK.[A]	1xTMT6plex [A/K]	6.19592e-07	1	2	AT3G09770.1	AT3G09770.1 [227-239]	0	1820.06	1	1	1	1	1	1	Unique	71	High	3.396e-07	44.2	43.2	40	42	37.9	39	2	0	910.533	0.78	0.00071
3	High	[K].AAAEAEQLLTK.[S]	1xTMT6plex [A/K]	3.80394e-06	2	2	AT5G41220.1; AT5G41210.1	AT5G41220.1 [132-142]; AT5G41210.1 [133-143]	0	1602.95	3	3	3	3	3	3	Not Unique	82	High	2.125e-06	215.7	196	229.2	195.2	201.9	190.6	2	0	801.976	-1.14	-0.00091
1	High	[K].AAAEEAAAR.[R]	1xTMT6plex [N-Term]	9.21029e-05	1	1	AT2G25670.2; AT2G25670.1	AT2G25670.2; AT2G25670.1 [289-297]	0	1088.59							No Quan Values	51	High	5.288e-05							2	0	544.798	-0.21	-0.00011
1	High	[K].AAAEEAVLNALPEATIMRPATMIGTEDR.[I]	1xTMT6plex [N-Term]	0.00187776	1	1	AT2G20360.1	AT2G20360.1 [201-228]	0	3170.64	1	1	1	1	1	1	Unique	20	High	0.001158	77.7	65.6	64.9	65.2	46.4	46.8	4	0	793.416	0.88	0.0007
1	High	[K].AAAEEAVLNALPEATIMRPATMIGTEDR.[I]	1xTMT6plex [N-Term]; 1xOxidation [M22]	7.25451e-06	1	1	AT2G20360.1	AT2G20360.1 [201-228]	0	3186.63	1	1	1	1	1	1	Unique	50	High	4.077e-06	61.6	68.7	52.2	66.9	49	49	3	0	1062.88	0.66	0.0007
4	High	[K].AAAEELLEK.[E]	1xTMT6plex [A/K]	9.88989e-05	1	1	AT5G30510.1	AT5G30510.1 [222-230]	0	1431.85	2	2	2	2	2	2	Unique	69	High	5.725e-05	182.3	166	194.8	166.8	143.3	149.4	2	0	716.427	0.14	0.0001
1	High	[K].AAAEFQLEK.[E]	1xTMT6plex [A/K]	0.000105799	1	2	AT2G19950.2	AT2G19950.2 [586-594]	0	1464.85	1	1	1	1	1	1	Unique	54	High	6.067e-05	65.9	57.8	65.9	54.8	61.5	57.6	2	0	732.926	-0.42	-0.00031
1	Medium	[K].AAAEVLALQK.[R]	1xTMT6plex [A/K]	0.0137315	1	2	AT4G24620.1	AT4G24620.1 [528-537]	0	1471.92	1	1	1	1	1	1	Unique	18	High	0.008591	234.9	222.1	222.4	205.3	208.1	175.8	3	0	491.313	0.21	0.0001
1	High	[K].AAAEVSCLK.[L]	1xTMT6plex [A/K]; 1xCarbamidomethyl [C7]	0.000558359	1	1	AT2G26570.1	AT2G26570.1 [479-487]	0	1406.81	1	1	1	1	1	1	Unique	32	High	0.0003353	52.7	56.8	57	66.5	57.8	63	2	0	703.908	0.54	0.00038
1	High	[K].AAAGLSVTHLGDSVSAGLK.[V]	1xTMT6plex [A/K]	3.098e-05	1	1	AT2G16640.1	AT2G16640.1 [1059-1077]	0	2212.27							No Quan Values	24	High	1.768e-05							3	0	738.096	1.25	0.00092
1	High	[K].AAAHSSDYAPYPK.[L]	1xTMT6plex [A/K]	0.0014285	1	1	AT1G28200.1	AT1G28200.1 [25-37]	0	1835.97	1	1	1	1	1	1	Unique	14	High	0.0008772	210.4	218.7	206.4	195.4	239.5	238.7	3	0	612.661	-0.4	-0.00025
1	High	[K].AAAIYGDAR.[K]	1xTMT6plex [N-Term]	0.00306395	1	1	AT4G18060.1	AT4G18060.1 [111-119]	0	1136.63	1	1	1	1	1	1	Unique	60	High	0.001907	104.5	83.9	119.7	81.4	100.6	115.4	2	0	568.816	-0.53	-0.0003
1	High	[K].AAALAAAR.[D]	1xTMT6plex [N-Term]	0.00300717	1	2	AT2G45540.2	AT2G45540.2 [1873-1880]	0	943.589	1	1	1	1	1	1	Unique	33	High	0.001883	104.5	90.5	108.2	95.9	112.9	141.2	2	0	472.298	-0.22	-0.0001
1	Medium	[K].AAALALR.[K]	1xTMT6plex [N-Term]	0.0212456	2	2	AT3G13930.1; AT1G54220.1; AT1G54220.2	AT3G13930.1 [374-380]; AT1G54220.1; AT1G54220.2 [374-380]	0	914.598	1	1	1	1	1	1	Not Unique	31	Medium	0.01336	209.8	226.8	210.5	214.7	211.1	220.6	2	0	457.803	0.17	8e-05
2	High	[K].AAAPPPTDPFTLTVEEK.[L]	1xTMT6plex [A/K]	3.25847e-06	1	1	AT5G05010.2; AT5G05010.1	AT5G05010.2; AT5G05010.1 [276-292]	0	2242.24	1	1	1	1	1	1	Unique	49	High	1.816e-06	145.8	155.6	160.6	156.3	135.2	159	3	0	748.084	0.04	3e-05
1	High	[K].AAAQEEEGNTAPFPER.[V]	1xTMT6plex [N-Term]	5.56925e-06	1	1	AT3G13670.1	AT3G13670.1 [113-128]	0	1945.95	1	1	1	1	1	1	Unique	39	High	3.113e-06	13.5	18	21	16	14.7	23.7	2	0	973.475	-1.35	-0.00131
1	High	[K].AAAQFLGFMTMDSK.[V]	1xTMT6plex [A/K]; 1xOxidation [M11]	3.69518e-06	1	1	AT1G24800.1; AT1G25150.1; AT1G25055.1; AT1G24881.1; AT1G25211.1	AT1G24800.1; AT1G25150.1; AT1G25055.1; AT1G24881.1; AT1G25211.1 [68-81]	0	1992.03							No Quan Values	32	High	2.057e-06							3	0	664.683	0.19	0.00012
1	High	[K].AAASGVDGAEPESK.[E]	1xTMT6plex [A/K]	2.80434e-06	1	1	AT3G56910.1	AT3G56910.1 [65-78]	0	1746.93	1	1	1	1	1	1	Unique	48	High	1.558e-06	153.2	132.8	182.2	149.2	155.7	209	2	0	873.968	0.77	0.00067
2	High	[K].AAASPSGASLDECR.[R]	1xTMT6plex [N-Term]; 1xCarbamidomethyl [C13]	2.87401e-07	1	1	AT3G04080.1	AT3G04080.1 [310-323]	0	1620.78	2	2	2	2	2	2	Unique	88	High	1.568e-07	62.9	54	55.8	51	57.8	53.7	2	0	810.895	-1.54	-0.00125
1	Medium	[K].AAASPSGASLDECRR.[V]	1xTMT6plex [N-Term]; 1xCarbamidomethyl [C13]	0.0183649	1	1	AT3G04080.1	AT3G04080.1 [310-324]	1	1776.89	1	1	1	1	1	1	Unique	19	Medium	0.01152	73.3	93.9	77.1	83.4	77.5	107.4	3	0	592.967	0.11	6e-05
1	High	[K].AAASSDNAETYNSNIIR.[H]	1xTMT6plex [N-Term]	3.78559e-06	1	1	AT5G56590.1	AT5G56590.1 [277-293]	0	2026							No Quan Values	29	High	2.111e-06							2	0	1013.51	0.34	0.00034
2	High	[K].AAASSQMEAAIDALSR.[D]	1xTMT6plex [N-Term]; 1xOxidation [M7]	4.96612e-08	1	1	AT3G01800.1	AT3G01800.1 [91-106]	0	1836.93	2	2	2	2	2	2	Unique	75	High	2.666e-08	134.4	171.1	151.3	186.3	149	197.1	2	0	918.969	-0.99	-0.00091
3	High	[K].AAASTDDFLQTLEDFTSK.[E]	1xTMT6plex [A/K]	6.71825e-06	1	1	AT2G31740.1	AT2G31740.1 [9-26]	0	2418.24	3	3	3	3	3	3	Unique	50	High	3.77e-06	227.9	216.1	230.5	209.9	216.6	250.7	3	0	806.753	0.53	0.00043
2	High	[K].AAASVADTGAPTIFDK.[I]	1xTMT6plex [A/K]	1.02343e-05	1	1	AT1G31160.1	AT1G31160.1 [65-80]	0	1993.1	1	1	1	1	1	1	Unique	35	High	5.749e-06	210.4	180.8	256.8	181.9	190.6	183.5	3	0	665.039	1.01	0.00067
1	High	[K].AAASVVEEHVSGAER.[E]	1xTMT6plex [N-Term]	2.01687e-06	1	2	AT1G10060.2	AT1G10060.2 [30-44]	0	1740.91	1	1	1	1	1	1	Unique	49	High	1.118e-06	46.8	50.6	67.1	54.1	73.5	78.5	3	0	580.974	-0.31	-0.00018
1	High	[K].AAATANIPVINAGDGPGEHPTQALLDVYTIQSEIGK.[L]	1xTMT6plex [A/K]	4.48296e-06	1	1	AT3G20330.1	AT3G20330.1 [197-232]	0	4090.19	1	1	1	1	1	1	Unique	47	High	2.507e-06	23.4	44.8	48.4	46.8	30.1	31.5	4	0	1023.3	-2.25	-0.0023
1	High	[K].AAATIQSQVK.[S]	1xTMT6plex [A/K]	0.000161844	1	2	AT3G19960.1	AT3G19960.1 [891-900]	0	1474.9	1	1	1	1	1	1	Unique	27	High	9.347e-05	74.5	64.8	73.3	70.3	70.6	67.4	2	0	737.953	-1	-0.00074
1	High	[K].AAATITGEGR.[L]	1xTMT6plex [N-Term]	0.000150403	1	1	AT5G67100.1	AT5G67100.1 [143-152]	0	1175.66	1	1	1	1	1	1	Unique	50	High	8.659e-05	50	56.6	46.8	56.6	45.5	67	2	0	588.333	-0.34	-0.0002
2	High	[K].AAAVGANNQAAQSILK.[Q]	1xTMT6plex [A/K]	3.02167e-10	1	1	AT3G22110.1	AT3G22110.1 [161-176]	0	1985.15	2	2	2	2	2	2	Unique	128	High	1.553e-10	98.8	100.4	107.5	90.1	80.5	83	2	0	993.08	-0.52	-0.00051
2	High	[K].AAAVPIVIAINK.[I]	1xTMT6plex [A/K]	5.29199e-05	1	1	AT1G17220.1	AT1G17220.1 [602-613]	0	1638.07	2	2	2	2	2	2	Unique	52	High	3.026e-05	373	356.5	384.1	368	346.1	409.4	2	0	819.54	0.14	0.00012
1	High	[K].AAAVSTFQSEGLRPTLVSR.[T]	1xTMT6plex [N-Term]	4.49757e-05	1	1	AT5G05000.2; AT5G05000.1; AT5G05000.3	AT5G05000.2; AT5G05000.1; AT5G05000.3 [63-81]	0	2219.23	1	1	1	1	1	1	Unique	23	High	2.571e-05	60.8	56.9	63.3	60.8	59.1	64.3	3	0	740.416	0.02	2e-05
1	High	[K].AAAYPIFK.[M]	1xTMT6plex [A/K]	0.00303541	1	1	AT4G25960.1	AT4G25960.1 [369-376]	0	1338.82	1	1	1	1	1	1	Unique	38	High	0.001894	214.4	184	240.9	188	221.7	225.5	2	0	669.913	-0.04	-3e-05
3	High	[K].AAAYVEEK.[G]	1xTMT6plex [A/K]	0.00224235	1	2	AT2G42540.2	AT2G42540.2 [108-115]	0	1338.77	3	3	3	3	3	3	Unique	43	High	0.002938	464.3	374.9	664.9	397.5	445.1	531.1	2	0	669.887	0.51	0.00034
1	High	[K].AACPVPFDEAK.[L]	1xTMT6plex [A/K]; 1xCarbamidomethyl [C3]	9.79584e-05	1	3	AT2G38960.3	AT2G38960.3 [334-344]	0	1662.89	1	1	1	1	1	1	Unique	55	High	5.614e-05	63.4	74.4	67.7	70.1	60.4	84.3	2	0	831.95	0.34	0.00028
2	High	[K].AADAAALDGVTSSGPEVSQCIDALK.[Q]	1xTMT6plex [A/K]; 1xCarbamidomethyl [C20]	1.25997e-08	1	1	AT2G38560.1	AT2G38560.1 [15-39]	0	2904.5	2	2	2	2	2	2	Unique	99	High	6.693e-09	32.7	28.8	25.9	34.8	28.8	31.6	3	0	968.839	0.23	0.00022
5	High	[K].AADADNSGTLTMEELEGVVDDIIVR.[Y]	1xTMT6plex [N-Term]; 1xOxidation [M12]	6.03263e-08	1	1	AT4G28220.1	AT4G28220.1 [383-407]	0	2878.42	2	2	2	2	2	2	Unique	83	High	3.244e-08	32.9	36.5	31.1	34.5	34.3	41.7	3	0	960.145	0.17	0.00016
1	High	[K].AADAFVELADASGYGLAVMPSAK.[G]	1xTMT6plex [A/K]	8.87009e-06	1	1	AT5G54960.1	AT5G54960.1 [269-291]	0	2712.43	1	1	1	1	1	1	Unique	37	High	4.986e-06	87.8	87.9	106.2	83.2	88.2	77.4	3	0	904.816	0.35	0.00032
2	High	[K].AADAFVELADASGYGLAVMPSAK.[G]	1xTMT6plex [A/K]; 1xOxidation [M19]	5.01466e-08	1	1	AT5G54960.1	AT5G54960.1 [269-291]	0	2728.43	1	1	1	1	1	1	Unique	68	High	2.689e-08	39.2	47.4	44.2	45.5	45.9	55.6	3	0	910.145	-2.77	-0.00252
4	High	[K].AADDSHFLTGSLDK.[T]	1xTMT6plex [A/K]	8.39724e-08	1	2	AT2G46280.1; AT2G46280.2	AT2G46280.1; AT2G46280.2 [202-215]	0	1935.02	3	3	3	3	3	3	Unique	82	High	4.532e-08	327.7	320.9	393.4	318	308	347.8	2	0	968.014	-0.82	-0.00079
1	Medium	[K].AADELGSR.[S]	1xTMT6plex [N-Term]	0.0435568	1	1	AT5G41480.1	AT5G41480.1 [472-479]	0	1047.56	1	1	1	1	1	1	Unique	31	Medium	0.02829	200	220.2	228.4	233.2	238.8	334.7	2	0	524.285	-0.28	-0.00014
1	High	[K].AADFAPVIVPR.[A]	1xTMT6plex [N-Term]	0.00203265	1	2	AT5G23430.1	AT5G23430.1 [465-475]	0	1384.82	1	1	1	1	1	1	Unique	27	High	0.001264	69.5	68.6	76.8	80.9	68.2	87.5	2	0	692.911	-0.8	-0.00056
1	High	[K].AADFVNESSPQQVEAFDEFDPR.[G]	1xTMT6plex [N-Term]	0.000140637	1	1	AT3G59290.1	AT3G59290.1 [339-360]	0	2727.27	1	1	1	1	1	1	Unique	23	High	8.103e-05	19.6	16.5	26.7	20.3	21.2	18.6	3	0	909.761	-1.36	-0.00123
1	Medium	[K].AADGDIVSAIMELTT.[-]	1xTMT6plex [N-Term]; 1xOxidation [M11]	0.0175913	1	1	AT3G12390.1	AT3G12390.1 [189-203]	0	1751.89							No Quan Values	26	Medium	0.01104							2	0	876.45	0.09	8e-05
3	High	[K].AADGLGTCTYVK.[A]	1xTMT6plex [A/K]; 1xCarbamidomethyl [C8]	2.29902e-06	1	1	AT1G26550.1	AT1G26550.1 [33-44]	0	1713.92	3	3	3	3	3	3	Unique	69	High	1.277e-06	200.1	207.1	214.3	210.5	187.6	192.3	2	0	857.465	-0.98	-0.00084
2	High	[K].AADGLHQEER.[S]	1xTMT6plex [N-Term]	0.000170664	1	1	AT3G08930.1	AT3G08930.1 [269-278]	0	1354.69	2	2	2	2	2	2	Unique	46	High	9.89e-05	400.2	521.2	568.1	502	521.4	748.5	3	0	452.235	-0.29	-0.00013
1	High	[K].AADLALLGCFYNK.[G]	1xTMT6plex [A/K]; 1xCarbamidomethyl [C9]	7.28569e-05	1	1	AT3G24503.1	AT3G24503.1 [286-298]	0	1914.06							No Quan Values	27	High	4.166e-05							3	0	638.69	-0.82	-0.00052
1	High	[K].AADLDIAGIMGMGFPPYR.[G]	1xTMT6plex [N-Term]; 1xOxidation [M12]	0.00187776	1	1	AT3G06860.1	AT3G06860.1 [651-668]	0	2140.08	1	1	1	1	1	1	Unique	19	High	0.00116	32	35	46	36.3	37.1	39.6	3	0	714.031	1.44	0.00103
1	High	[K].AADLTISPVHR.[A]	1xTMT6plex [N-Term]	0.00224235	1	1	AT1G08130.1	AT1G08130.1 [722-732]	0	1408.81							No Quan Values	28	High	0.001397							3	0	470.275	0.39	0.00018
3	High	[K].AADLTQSAR.[D]	1xTMT6plex [N-Term]	9.84273e-05	1	1	AT4G13560.1	AT4G13560.1 [48-56]	0	1161.64	2	2	2	2	2	2	Unique	69	High	5.643e-05	183.9	161.7	240.6	156.5	196.7	267.6	2	0	581.326	1.35	0.00079
5	High	[K].AADLTYWESAAR.[M]	1xTMT6plex [N-Term]	4.0506e-06	4	4	AT5G39320.1; AT5G15490.1; AT3G29360.1; AT3G29360.2; AT1G26570.1	AT5G39320.1 [100-111]; AT5G15490.1 [100-111]; AT3G29360.1; AT3G29360.2 [100-111]; AT1G26570.1 [100-111]	0	1582.81	4	4	4	4	4	4	Not Unique	89	High	2.258e-06	171.4	132.9	170.5	138	136.9	144.2	2	0	791.907	-0.06	-4e-05
1	High	[K].AADLVISYLESCSNDK.[K]	1xTMT6plex [A/K]; 1xCarbamidomethyl [C12]	2.01346e-05	1	2	AT5G14220.1	AT5G14220.1 [487-502]	0	2243.16	1	1	1	1	1	1	Unique	42	High	1.14e-05	211.1	125.4	261.5	123.3	210.5	135.5	3	0	748.393	0.67	0.0005
2	High	[K].AADLVQELVLR.[L]	1xTMT6plex [N-Term]	0.000162701	1	1	AT5G06680.1	AT5G06680.1 [9-19]	0	1455.87	2	2	2	2	2	2	Unique	34	High	9.424e-05	110.4	107.9	140.2	115.2	119	121.9	2	0	728.442	1.91	0.00139
2	Medium	[K].AADLVSR.[A]	1xTMT6plex [N-Term]	0.0123825	1	1	ATCG00160.1	ATCG00160.1 [80-86]	0	960.568	2	2	2	2	2	2	Unique	48	High	0.007763	314.3	308.5	311.5	321.4	324.3	574.9	2	0	480.787	-0.01	0
2	High	[K].AADNIAANLYAVK.[F]	1xTMT6plex [A/K]	2.72432e-07	1	1	AT5G23120.1	AT5G23120.1 [370-382]	0	1792.04	2	2	2	2	2	2	Unique	90	High	1.488e-07	91.7	87.5	95.7	84.4	74	94.4	2	0	896.523	0.89	0.0008
1	High	[K].AADNPDFYNWNR.[V]	1xTMT6plex [N-Term]	0.00150215	1	1	AT1G57590.1	AT1G57590.1 [160-171]	0	1711.8	1	1	1	1	1	1	Unique	31	High	0.0009259	107.3	88.2	132.1	92.7	110.2	108.2	2	0	856.406	0.96	0.00082
1	High	[K].AADNTTPDSYPR.[F]	1xTMT6plex [N-Term]	0.00123165	1	1	AT1G10450.1	AT1G10450.1 [875-886]	0	1536.75	1	1	1	1	1	1	Unique	39	High	0.0007559	46	65.2	58.4	62.5	62.3	84.4	2	0	768.879	1.53	0.00117
1	High	[K].AADPGLVYDASYR.[A]	1xTMT6plex [N-Term]	5.67755e-06	1	1	AT5G45650.1	AT5G45650.1 [644-656]	0	1626.83	1	1	1	1	1	1	Unique	66	High	3.174e-06	45.5	41.7	48.9	36.7	36.6	45.6	2	0	813.92	-0.11	-9e-05
1	High	[K].AADQGLVILQSPTVGYFR.[R]	1xTMT6plex [N-Term]	2.12799e-05	1	1	AT1G52670.1	AT1G52670.1 [180-197]	0	2164.2	1	1	1	1	1	1	Unique	33	High	1.205e-05	141.8	139.4	157.7	117.4	118	142.6	3	0	722.07	-0.59	-0.00042
1	High	[K].AADSAGVNIVPISFGSAGEDGQR.[V]	1xTMT6plex [N-Term]	7.09248e-05	1	1	AT2G44040.1	AT2G44040.1 [91-113]	0	2447.24	1	1	1	1	1	1	Unique	34	High	4.065e-05	36.5	32.5	45.9	33	36.2	49.6	3	0	816.417	0.09	7e-05
2	High	[K].AADSILGGNNSR.[G]	1xTMT6plex [N-Term]	1.55868e-05	1	1	AT4G16340.1	AT4G16340.1 [1031-1042]	0	1403.74	2	2	2	2	2	2	Unique	61	High	8.808e-06	156.3	156.1	157	163.2	162.2	178.6	2	0	702.376	0.47	0.00033
1	High	[K].AADSSTMNEEQR.[N]	1xTMT6plex [N-Term]	6.62214e-06	1	1	AT3G10650.1	AT3G10650.1 [173-184]	0	1567.72	1	1	1	1	1	1	Unique	62	High	3.71e-06	30.2	41.7	45	39.7	45.5	49.3	2	0	784.365	0.55	0.00043
1	High	[K].AADSSTMNEEQR.[N]	1xTMT6plex [N-Term]; 1xOxidation [M7]	2.84635e-05	1	1	AT3G10650.1	AT3G10650.1 [173-184]	0	1583.72	1	1	1	1	1	1	Unique	68	High	1.621e-05	143	248.4	250.6	195.8	229.4	331.9	2	0	792.362	0.05	4e-05
1	High	[K].AADTWEVPVGAVLVHDGK.[I]	1xTMT6plex [A/K]	6.13195e-06	1	1	AT1G68720.1	AT1G68720.1 [1124-1141]	0	2322.29							No Quan Values	38	High	3.431e-06							3	0	774.767	-0.24	-0.00018
11	High	[K].AADVGADLVGK.[I]	1xTMT6plex [A/K]	1.01857e-05	1	2	AT1G15690.1	AT1G15690.1 [255-265]	0	1473.87	9	9	9	9	9	9	Unique	78	High	7.475e-06	965	904.7	1102.1	975.5	1008.6	1258.2	2	0	737.437	-0.57	-0.00042
1	High	[K].AADVGADLVGKIER.[N]	1xTMT6plex [A/K]	5.65029e-06	1	2	AT1G15690.1	AT1G15690.1 [255-268]	1	1872.1	1	1	1	1	1	1	Unique	26	High	3.159e-06	177.3	203.3	145.6	182	146.5	145.5	3	0	624.703	-0.74	-0.00046
1	High	[K].AAEADLYLAMIDDK.[V]	1xTMT6plex [A/K]; 1xOxidation [M10]	0.000811596	1	1	AT4G25000.1	AT4G25000.1 [376-389]	0	2013.06							No Quan Values	21	High	0.0004908							3	0	671.692	-0.35	-0.00023
2	High	[K].AAEAETKPSQV.[-]	1xTMT6plex [A/K]	0.000347316	1	1	AT3G56240.1	AT3G56240.1 [111-121]	0	1588.89	1	1	1	1	1	1	Unique	40	High	0.0002051	105.1	91.9	120.1	68	93.5	84.4	2	0	794.951	-0.2	-0.00016
1	High	[K].AAEATNEGLDAAGYALGTAWVAFK.[I]	1xTMT6plex [A/K]	3.11957e-06	1	1	AT2G17840.1	AT2G17840.1 [399-422]	0	2855.5	1	1	1	1	1	1	Unique	64	High	1.736e-06	22.9	21.9	22.5	22.7	20.4	21.5	3	0	952.504	-0.35	-0.00033
1	High	[K].AAEDAFLDLIR.[A]	1xTMT6plex [N-Term]	3.19551e-05	2	2	AT1G22870.1; AT1G71410.1	AT1G22870.1 [95-105]; AT1G71410.1 [95-105]	0	1462.81	1	1	1	1	1	1	Not Unique	65	High	1.824e-05	134.3	119.4	142.4	131.6	147.3	140.4	2	0	731.909	0.11	8e-05
1	High	[K].AAEDFISR.[T]	1xTMT6plex [N-Term]	0.000654086	3	3	AT5G07970.1; AT5G07940.2; AT5G07940.3; AT5G07940.1; AT5G07980.1	AT5G07970.1 [1011-1018]; AT5G07940.2; AT5G07940.3; AT5G07940.1 [1440-1447]; AT5G07980.1 [1417-1424]	0	1137.61							No Quan Values	37	High	0.000392							2	0	569.309	-0.21	-0.00012
1	High	[K].AAEDLFEVVDR.[R]	1xTMT6plex [N-Term]	4.5947e-05	1	2	AT2G19950.2	AT2G19950.2 [7-17]	0	1492.78	1	1	1	1	1	1	Unique	62	High	2.623e-05	61.7	52.7	68.3	53.3	56.3	66.8	2	0	746.896	0.07	5e-05
1	High	[K].AAEEACVGR.[I]	1xTMT6plex [N-Term]; 1xCarbamidomethyl [C6]	0.000758329	1	1	AT1G48120.1	AT1G48120.1 [1139-1147]	0	1191.6	1	1	1	1	1	1	Unique	19	High	0.0004586	73.7	104	92.3	95.5	85.2	131.3	2	0	596.303	-0.83	-0.00049
1	High	[K].AAEEGNSIPEYDYLPYFYSR.[A]	1xTMT6plex [N-Term]	0.00757392	1	1	AT5G03630.1	AT5G03630.1 [332-351]	0	2613.23							No Quan Values	16	High	0.004737							3	0	871.751	1.84	0.0016
1	High	[K].AAEEHDMIASGDHEEFPVNPDNK.[H]	1xTMT6plex [A/K]; 1xOxidation [M7]	1.92137e-06	1	2	AT2G17410.1	AT2G17410.1 [190-212]	0	3026.42	1	1	1	1	1	1	Unique	28	High	1.064e-06	72.2	75.4	77	79.2	86.2	119.5	4	0	757.361	1.25	0.00094
1	Medium	[K].AAEEMIR.[S]	1xTMT6plex [N-Term]	0.0143854	1	2	AT4G30160.2	AT4G30160.2 [310-316]	0	1048.57	1	1	1	1	1	1	Unique	34	High	0.008995	167.9	169.7	194.3	156.7	168.3	186.4	2	0	524.786	-0.24	-0.00012
1	High	[K].AAEESPSDVK.[E]	1xTMT6plex [A/K]	2.74593e-05	1	1	AT2G38550.1	AT2G38550.1 [175-184]	0	1490.81	1	1	1	1	1	1	Unique	63	High	1.561e-05	99.5	108.2	120.5	110.1	123.9	222.1	2	0	745.909	-0.18	-0.00014
1	High	[K].AAEETIESLK.[N]	1xTMT6plex [A/K]	8.50728e-05	1	1	AT3G16000.1	AT3G16000.1 [153-162]	0	1548.89	1	1	1	1	1	1	Unique	46	High	4.877e-05	52.5	47.3	51.1	49.8	47.6	50.8	2	0	774.948	0.61	0.00047
1	High	[K].AAEFAEGK.[A]	1xTMT6plex [A/K]	0.00309278	1	3	AT2G42540.2	AT2G42540.2 [123-130]	0	1280.73	1	1	1	1	1	1	Unique	40	High	0.001933	144	96.3	207.9	101.1	138.7	144.1	2	0	640.866	-0.42	-0.00027
1	High	[K].AAEFFQNEEVTTSANQCNLK.[V]	1xTMT6plex [A/K]; 1xCarbamidomethyl [C17]	1.65091e-07	1	2	AT3G56190.1	AT3G56190.1 [138-157]	0	2759.37	1	1	1	1	1	1	Unique	57	High	8.95e-08	30.2	43	30.6	28.5	29.9	25.5	3	0	920.46	-1.68	-0.00155
2	High	[K].AAEFVEGK.[A]	1xTMT6plex [A/K]	0.00173643	1	1	AT2G42530.1	AT2G42530.1 [124-131]	0	1308.76	2	2	2	2	2	2	Unique	36	High	0.001071	214.9	156.7	278.7	158.7	200.3	197.2	2	0	654.882	0.48	0.00032
3	High	[K].AAEFVISK.[V]	1xTMT6plex [A/K]	0.00164914	1	1	AT5G11770.1	AT5G11770.1 [64-71]	0	1322.81	3	3	3	3	3	3	Unique	47	High	0.00102	311	334.2	370.5	331.5	301.2	361.6	2	0	661.908	-0.19	-0.00013
1	High	[K].AAEGCISEILR.[V]	1xTMT6plex [N-Term]; 1xCarbamidomethyl [C5]	0.000185021	1	1	AT2G35630.1	AT2G35630.1 [1031-1041]	0	1447.78							No Quan Values	41	High	0.0001072							2	0	724.392	-0.67	-0.00049
1	Medium	[K].AAEGFSR.[R]	1xTMT6plex [N-Term]	0.0351632	1	1	AT3G48110.1	AT3G48110.1 [470-476]	0	966.521	1	1	1	1	1	1	Unique	19	Medium	0.02268	80.1	88.8	92.3	81.5	85.8	135.9	2	0	483.764	0.07	3e-05
2	High	[K].AAEGGAAVEEYDYLPFFYSR.[S]	1xTMT6plex [N-Term]	2.32545e-08	1	2	AT3G52880.2	AT3G52880.2 [363-382]	0	2484.19	1	1	1	1	1	1	Unique	68	High	2.934e-08	117.3	123	97.4	109.3	119.6	114.1	3	0	828.736	1.02	0.00085
1	High	[K].AAEGISVPDNSQGQSDK.[D]	1xTMT6plex [A/K]	0.00343038	1	1	AT2G21440.1	AT2G21440.1 [109-125]	0	2161.11							No Quan Values	25	High	0.002135							3	0	721.041	-1.99	-0.00143
8	High	[K].AAEIFSNK.[K]	1xTMT6plex [A/K]	0.000703934	1	1	AT5G35630.3; AT5G35630.2; AT5G35630.1	AT5G35630.3; AT5G35630.2; AT5G35630.1 [168-175]	0	1337.78	6	6	6	6	6	6	Unique	51	High	0.0004235	597.7	567.4	629.5	538.5	523.4	588.7	2	0	669.395	0.34	0.00023
1	Medium	[K].AAEISTPER.[T]	1xTMT6plex [N-Term]	0.0201155	1	1	AT4G31880.1	AT4G31880.1 [284-292]	0	1202.66							No Quan Values	26	Medium	0.01264							2	0	601.832	-1.58	-0.00095
1	Medium	[K].AAELAYFLR.[V]	1xTMT6plex [N-Term]	0.0181046	1	1	ATCG00520.1	ATCG00520.1 [170-178]	0	1282.74							No Quan Values	17	Medium	0.01135							2	0	641.871	-0.42	-0.00027
1	High	[K].AAELMFEK.[Y]	1xTMT6plex [A/K]	0.00536779	1	1	AT1G18450.1	AT1G18450.1 [143-150]	0	1396.79	1	1	1	1	1	1	Unique	35	High	0.003355	145.3	125.5	146	128.4	110.5	117.7	2	0	698.899	-0.25	-0.00017
1	Medium	[K].AAELMFEK.[Y]	1xTMT6plex [A/K]; 1xOxidation [M5]	0.01876	1	1	AT1G18450.1	AT1G18450.1 [143-150]	0	1412.79	1	1	1	1	1	1	Unique	13	Medium	0.01275	243.6	257.8	302.4	291.8	284.2	321.4	2	0	706.897	0.5	0.00035
1	High	[K].AAEPFFLLAGPNVIESEEHILR.[M]	1xTMT6plex [N-Term]	5.3846e-06	1	1	AT1G79500.3; AT1G79500.2; AT1G79500.1; AT1G79500.4	AT1G79500.3; AT1G79500.2; AT1G79500.1; AT1G79500.4 [13-34]	0	2681.45	1	1	1	1	1	1	Unique	53	High	3.011e-06	69.1	88.4	56.6	84.4	57	66.6	3	0	894.491	3.52	0.00314
1	High	[K].AAEQGSALAAAVEGVEK.[Q]	1xTMT6plex [A/K]	2.54536e-06	1	1	AT3G52950.1; AT3G52950.2	AT3G52950.1; AT3G52950.2 [190-206]	0	2059.14	1	1	1	1	1	1	Unique	55	High	1.418e-06	196.1	168.7	184.9	174	175.7	205.6	3	0	687.052	-0.58	-0.0004
1	High	[K].AAEQSAAEVALR.[E]	1xTMT6plex [N-Term]	7.87035e-06	1	1	AT1G09700.1	AT1G09700.1 [69-80]	0	1444.8	1	1	1	1	1	1	Unique	59	High	4.426e-06	31.6	43.6	41	37.4	37.7	42.8	2	0	722.902	0.24	0.00017
2	High	[K].AAESQDAFEEK.[N]	1xTMT6plex [A/K]	9.61975e-06	1	1	AT1G52980.1	AT1G52980.1 [162-172]	0	1682.86	2	2	2	2	2	2	Unique	56	High	5.406e-06	55.4	65.7	59.7	76.3	51.4	78.4	2	0	841.936	0.84	0.0007
1	High	[K].AAESTGQTLNK.[A]	1xTMT6plex [A/K]	6.13195e-06	1	2	AT3G44530.1	AT3G44530.1 [452-462]	0	1577.89	1	1	1	1	1	1	Unique	65	High	3.432e-06	37.6	33.4	46.3	44	46.1	70.3	2	0	789.449	0.02	2e-05
1	High	[K].AAETILQQLDQQAADSLR.[K]	1xTMT6plex [N-Term]	1.18604e-07	1	1	AT1G18190.1	AT1G18190.1 [11-28]	0	2200.18	1	1	1	1	1	1	Unique	60	High	6.412e-08	71.4	64	79.3	61.9	78.3	68.7	3	0	734.063	-0.63	-0.00047
4	High	[K].AAEVILSQFDLLR.[Q]	1xTMT6plex [N-Term]	2.41321e-06	1	2	AT5G03540.3	AT5G03540.3 [72-84]	0	1703.99	3	3	3	3	3	3	Unique	52	High	1.343e-06	113.3	100.7	132.3	89.6	113.4	108.1	3	0	568.668	-0.31	-0.00018
1	High	[K].AAFAVAEK.[L]	1xTMT6plex [A/K]	0.00589974	1	1	AT1G76400.1	AT1G76400.1 [221-228]	0	1264.77	1	1	1	1	1	1	Unique	40	High	0.003717	155.4	154.7	138.6	156.2	144.9	161.3	2	0	632.887	0.18	0.00011
3	High	[K].AAFDEAEK.[K]	1xTMT6plex [A/K]	0.000976801	2	3	AT1G56340.1; AT1G09210.1	AT1G56340.1 [360-367]; AT1G09210.1 [360-367]	0	1338.73	3	3	3	3	3	3	Not Unique	42	High	0.0005934	310.2	524.3	381.3	360.5	342.5	657.8	2	0	669.87	0.88	0.00059
1	High	[K].AAFDEAEKK.[RN]	TMT6plex [A]	0.000617176	2	3	AT1G56340.1; AT1G09210.1	AT1G56340.1 [360-368]; AT1G09210.1 [360-368]	1	1695.99	1	1	1	1	1	1	Not Unique	49	High	0.0003693	93.3	112.1	105.9	95.4	81.3	114.4	2	0	848.498	-0.29	-0.00024
2	High	[K].AAFDSVDGISIGSLDDIPGTSVTNFFR.[S]	1xTMT6plex [N-Term]	5.90194e-07	1	1	AT1G73060.1	AT1G73060.1 [140-166]	0	3030.53	1	1	1	1	1	1	Unique	78	High	3.712e-07	29.9	20.9	27.5	17.9	28.6	19.5	3	0	1010.85	0.45	0.00046
1	High	[K].AAFDSVSK.[S]	1xTMT6plex [A/K]	0.00056233	1	1	AT3G02260.1	AT3G02260.1 [3615-3622]	0	1282.74							No Quan Values	45	High	0.0003376							2	0	641.874	-0.34	-0.00022
1	High	[K].AAFDVFSK.[T]	1xTMT6plex [A/K]	0.00806785	1	1	AT3G02650.1	AT3G02650.1 [249-256]	0	1342.78	1	1	1	1	1	1	Unique	34	High	0.005067	115.5	135	109.5	125.3	108.3	121.9	2	0	671.892	-0.33	-0.00022
1	High	[K].AAFEATFK.[G]	1xTMT6plex [A/K]	0.00435241	1	2	AT3G23900.1; AT3G23900.3	AT3G23900.1; AT3G23900.3 [37-44]	0	1342.78	1	1	1	1	1	1	Unique	30	High	0.002734	81.3	97.1	88.6	107.3	109.6	116.8	2	0	671.892	-0.97	-0.00065
2	High	[K].AAFGLGTAATVLNTSLFTVDGGER.[A]	1xTMT6plex [N-Term]	3.49635e-10	1	1	AT5G40770.1	AT5G40770.1 [17-40]	0	2597.38	2	2	2	2	2	2	Unique	109	High	1.803e-10	69.5	85.7	65.4	69.4	53.8	62.6	3	0	866.464	0.63	0.00054
1	High	[K].AAFNYAATEYK.[F]	1xTMT6plex [A/K]	2.24853e-05	1	1	AT1G67360.1; AT1G67360.2	AT1G67360.1; AT1G67360.2 [128-138]	0	1706.92	1	1	1	1	1	1	Unique	57	High	1.277e-05	85.3	73.2	92.2	70.9	96.2	77.7	2	0	853.96	-2.11	-0.0018
1	High	[K].AAFQFGVK.[M]	1xTMT6plex [A/K]	0.00536779	1	1	AT2G26460.1	AT2G26460.1 [521-528]	0	1325.8							No Quan Values	29	High	0.00337							2	0	663.402	-1.22	-0.00081
2	High	[K].AAFQFISGVSPSDYTVPEDVK.[A]	1xTMT6plex [A/K]	7.25306e-05	1	1	AT4G37640.1	AT4G37640.1 [70-90]	0	2715.43							No Quan Values	34	High	6.213e-05							3	0	905.814	-0.78	-0.0007
1	High	[K].AAFSEASNSCDR.[I]	1xTMT6plex [N-Term]; 1xCarbamidomethyl [C10]	5.56925e-06	1	1	AT3G16170.1	AT3G16170.1 [6-17]	0	1543.7	1	1	1	1	1	1	Unique	74	High	3.118e-06	57.6	45.3	51.5	46.9	49.4	45.3	2	0	772.354	0.49	0.00037
1	High	[K].AAFYGDSPK.[C]	1xTMT6plex [A/K]	0.000432908	1	2	AT4G24000.1	AT4G24000.1 [459-467]	0	1413.78	1	1	1	1	1	1	Unique	46	High	0.0002574	127.9	118.3	150.8	112.1	152.3	120.2	2	0	707.393	0.89	0.00063
1	High	[K].AAGAFGAIR.[V]	1xTMT6plex [N-Term]	0.000163563	1	1	AT4G22010.1	AT4G22010.1 [133-141]	0	1062.63	1	1	1	1	1	1	Unique	43	High	9.456e-05	81.3	87.9	77.6	84.4	84.9	86.3	2	0	531.816	-0.31	-0.00017
1	High	[K].AAGASWIQLDEPLFVMDLEGHK.[L]	1xTMT6plex [A/K]	1.5412e-09	1	1	AT3G03780.3; AT3G03780.1; AT3G03780.2	AT3G03780.3; AT3G03780.1; AT3G03780.2 [197-218]	0	2885.53	1	1	1	1	1	1	Unique	74	High	8.056e-10	73.9	65.9	81.7	54.1	52.8	58.1	3	0	962.515	0.77	0.00074
3	High	[K].AAGASWIQLDEPLFVMDLEGHK.[L]	1xTMT6plex [A/K]; 1xOxidation [M16]	3.8084e-09	1	1	AT3G03780.3; AT3G03780.1; AT3G03780.2	AT3G03780.3; AT3G03780.1; AT3G03780.2 [197-218]	0	2901.52	2	2	2	2	2	2	Unique	91	High	2.005e-09	111	120.9	141.9	135.4	121.7	151.2	3	0	967.845	-0.97	-0.00094
5	High	[K].AAGATWIQLDEPVLVMDLEGQK.[L]	1xTMT6plex [A/K]	1.31358e-07	1	1	AT5G17920.1; AT5G17920.2	AT5G17920.1; AT5G17920.2 [197-218]	0	2842.54	4	4	4	4	4	4	Unique	45	High	7.122e-08	350.4	275.9	362.5	273.2	259	254.5	3	0	948.185	-0.78	-0.00074
11	High	[K].AAGATWIQLDEPVLVMDLEGQK.[L]	1xTMT6plex [A/K]; 1xOxidation [M16]	2.4703e-09	1	1	AT5G17920.1; AT5G17920.2	AT5G17920.1; AT5G17920.2 [197-218]	0	2858.54	10	10	10	10	10	10	Unique	68	High	1.297e-09	456.8	456.4	555.2	473	427.9	517.5	3	0	953.517	0.14	0.00014
1	High	[K].AAGDAAAELVK.[T]	1xTMT6plex [A/K]	0.000117277	1	1	AT4G31160.1	AT4G31160.1 [434-444]	0	1473.87							No Quan Values	29	High	6.737e-05							2	0	737.437	-0.41	-0.0003
1	High	[K].AAGEENPLLAK.[E]	1xTMT6plex [A/K]	1.94033e-05	1	2	AT1G23170.2	AT1G23170.2 [448-458]	0	1570.92	1	1	1	1	1	1	Unique	52	High	1.098e-05	41.2	40	50.9	43.1	44.7	51.3	2	0	785.963	-0.48	-0.00038
1	High	[K].AAGEVLTGLK.[M]	1xTMT6plex [A/K]	5.40702e-05	1	2	AT2G07690.1	AT2G07690.1 [94-103]	0	1416.88	1	1	1	1	1	1	Unique	47	High	3.092e-05	86.7	97.4	80.5	85.6	78.7	86.4	2	0	708.945	0.59	0.00042
2	High	[K].AAGFEICADELGSIVESHDVK.[K]	1xTMT6plex [A/K]; 1xCarbamidomethyl [C7]	3.05978e-09	1	1	AT4G37640.1	AT4G37640.1 [91-111]	0	2705.39	1	1	1	1	1	1	Unique	61	High	1.607e-09	43	58.7	53.8	49.7	58.5	78.6	3	0	902.466	-0.41	-0.00037
1	High	[K].AAGGVGMILANTAANGEELVADAHLLPATTVGEK.[A]	1xTMT6plex [A/K]	1.18018e-05	1	1	AT5G67360.1	AT5G67360.1 [419-452]	0	3720	1	1	1	1	1	1	Unique	38	High	6.642e-06	64.8	56	66.3	51.8	39	43.6	4	0	930.757	0.35	0.00032
3	High	[K].AAGGVGMILANTAANGEELVADAHLLPATTVGEK.[A]	1xTMT6plex [A/K]; 1xOxidation [M7]	1.26345e-07	1	1	AT5G67360.1	AT5G67360.1 [419-452]	0	3736	2	2	2	2	2	2	Unique	64	High	6.851e-08	72.4	86.8	72.6	86.2	76.1	63.4	4	0	934.756	1.05	0.00098
1	High	[K].AAGGYGAIR.[I]	1xTMT6plex [N-Term]	0.000608336	1	1	AT1G75790.1	AT1G75790.1 [134-142]	0	1064.61	1	1	1	1	1	1	Unique	36	High	0.0003642	78.7	88	87.1	87.5	82.4	109.8	2	0	532.805	-1.93	-0.00103
1	High	[K].AAGITSIGVR.[G]	1xTMT6plex [N-Term]	1.26105e-05	1	2	AT2G05840.1	AT2G05840.1 [34-43]	0	1173.72	1	1	1	1	1	1	Unique	77	High	7.108e-06	58.2	74.9	86.3	72.3	66.1	76.3	2	0	587.361	-0.13	-8e-05
1	High	[K].AAGLASMIAAMRPDIDNIDEYVR.[N]	1xTMT6plex [N-Term]	5.4869e-07	1	1	AT5G64270.1	AT5G64270.1 [567-589]	0	2721.39	1	1	1	1	1	1	Unique	58	High	3.003e-07	58.8	54.2	60.5	55	46.3	44.1	3	0	907.801	-0.26	-0.00023
2	High	[K].AAGLQESEVMEK.[L]	1xTMT6plex [A/K]; 1xOxidation [M10]	8.23678e-05	1	1	AT2G32240.1	AT2G32240.1 [757-768]	0	1765.94	2	2	2	2	2	2	Unique	56	High	4.717e-05	304.1	280.1	320.7	264.5	303.6	310.1	2	0	883.474	-0.22	-0.00019
1	High	[K].AAGLVSLQAR.[L]	1xTMT6plex [N-Term]	0.000133633	1	2	AT3G16630.2; AT3G16630.1	AT3G16630.2; AT3G16630.1 [764-773]	0	1214.74	1	1	1	1	1	1	Unique	35	High	7.699e-05	66.6	72.6	62.6	76.7	66.3	72.5	2	0	607.874	-0.38	-0.00023
1	High	[K].AAGMALAQHPVVNASCK.[D]	1xTMT6plex [A/K]; 1xCarbamidomethyl [C16]	5.33297e-06	1	1	AT3G25860.1	AT3G25860.1 [316-332]	0	2183.18	1	1	1	1	1	1	Unique	40	High	2.986e-06	103.6	87.4	93.4	74.2	60.4	56.9	3	0	728.399	0.09	7e-05
2	High	[K].AAGMALAQHPVVNASCK.[D]	1xTMT6plex [A/K]; 1xOxidation [M4]; 1xCarbamidomethyl [C16]	5.9596e-07	1	1	AT3G25860.1	AT3G25860.1 [316-332]	0	2199.18	2	2	2	2	2	2	Unique	52	High	3.276e-07	407.2	412	400	357.9	324.3	304.2	3	0	733.731	0.46	0.00034
1	High	[K].AAGMTCIVTK.[S]	1xTMT6plex [A/K]; 1xCarbamidomethyl [C6]	2.56615e-05	1	1	AT3G48420.1	AT3G48420.1 [268-277]	0	1509.85							No Quan Values	62	High	1.458e-05							2	0	755.431	0.48	0.00036
1	High	[K].AAGMTCIVTK.[S]	1xTMT6plex [A/K]; 1xOxidation [M4]; 1xCarbamidomethyl [C6]	0.000212382	1	1	AT3G48420.1	AT3G48420.1 [268-277]	0	1525.85	1	1	1	1	1	1	Unique	34	High	0.0001238	194.1	225.2	200.5	227.1	189.3	164.8	2	0	763.428	0.05	4e-05
1	High	[K].AAGNEAFQSGR.[H]	1xTMT6plex [N-Term]	0.007853	1	1	AT5G12430.1	AT5G12430.1 [884-894]	0	1336.68							No Quan Values	23	High	0.004933							2	0	668.843	-0.9	-0.0006
1	High	[K].AAGPSNVTLSDEVVTEK.[A]	1xTMT6plex [A/K]	6.20674e-10	1	1	AT5G17910.2; AT5G17910.1	AT5G17910.2; AT5G17910.1 [1290-1306]	0	2175.19	1	1	1	1	1	1	Unique	127	High	3.211e-10	102.8	104.4	112.6	120.6	115.5	154.5	2	0	1088.1	-1.32	-0.00143
1	High	[K].AAGQSWEDPTLSEWPENDYR.[L]	1xTMT6plex [N-Term]	0.000170664	1	1	AT3G04500.1	AT3G04500.1 [119-138]	0	2580.18	1	1	1	1	1	1	Unique	39	High	9.879e-05	48.2	42.3	51.7	45.7	42.4	45.7	2	0	1290.6	1.84	0.00237
1	High	[K].AAGSLLSYDPNLR.[L]	1xTMT6plex [N-Term]	0.000125136	1	1	AT5G51830.1	AT5G51830.1 [176-188]	0	1605.88	1	1	1	1	1	1	Unique	44	High	7.186e-05	91.6	90.4	86.9	90.3	81.1	88.3	2	0	803.442	-1.73	-0.00139
1	High	[K].AAGVHVGENAVK.[Y]	1xTMT6plex [A/K]	0.000741504	1	1	AT2G35960.1	AT2G35960.1 [188-199]	0	1609.94	1	1	1	1	1	1	Unique	36	High	0.000446	130.5	102.1	139.8	113.6	132.9	152.9	3	0	537.319	-0.16	-8e-05
1	High	[K].AAGVMHTVALR.[T]	1xTMT6plex [N-Term]	0.00118269	1	1	AT5G52920.1	AT5G52920.1 [429-439]	0	1354.78	1	1	1	1	1	1	Unique	26	High	0.0007239	273.5	242.7	283	227.5	226.5	227.8	3	0	452.265	-0.92	-0.00042
2	High	[K].AAHETESACQER.[L]	1xTMT6plex [N-Term]; 1xCarbamidomethyl [C9]	6.63223e-07	1	4	AT1G55250.1	AT1G55250.1 [605-616]	0	1617.75	1	1	1	1	1	1	Unique	54	High	3.64e-07	79.6	112.9	126	97.3	97.7	134.6	3	0	539.921	-0.78	-0.00042
1	High	[K].AAHLTEQCECSGSFR.[C]	1xTMT6plex [N-Term]; 2xCarbamidomethyl [C8; C10]	7.55312e-05	1	2	AT1G08260.1	AT1G08260.1 [2107-2121]	0	1981.91							No Quan Values	23	High	4.318e-05							3	0	661.306	-0.66	-0.00044
1	High	[K].AAHLVDSTNQVGHFQK.[V]	1xTMT6plex [A/K]	7.88276e-08	3	4	AT2G18960.1; AT5G57350.2; AT5G57350.1; AT4G30190.1	AT2G18960.1 [223-238]; AT5G57350.2; AT5G57350.1 [224-239]; AT4G30190.1 [223-238]	0	2210.21	1	1	1	1	1	1	Not Unique	55	High	4.257e-08	105.8	96.1	118.6	99.3	92.8	101.4	3	0	737.408	0	0
1	High	[K].AAHNSIGLFK.[I]	1xTMT6plex [A/K]	0.00318109	1	1	AT2G19540.1	AT2G19540.1 [96-105]	0	1515.9							No Quan Values	30	High	0.001993							3	0	505.973	0.32	0.00016
1	High	[K].AAHPEWSPSAIK.[S]	1xTMT6plex [A/K]	8.70708e-05	1	1	AT2G05920.1	AT2G05920.1 [551-562]	0	1751.98							No Quan Values	24	High	4.989e-05							3	0	584.666	-0.56	-0.00033
2	High	[K].AAIAASLLDASAAEANLGAVGTSEK.[E]	1xTMT6plex [A/K]	8.53846e-09	1	1	AT3G54130.1	AT3G54130.1 [250-274]	0	2759.52	2	2	2	2	2	2	Unique	82	High	4.524e-09	46.8	68.3	58.9	62.3	53.5	57.9	3	0	920.51	-1.65	-0.00152
1	High	[K].AAIAEMESVK.[T]	1xTMT6plex [A/K]; 1xOxidation [M6]	0.00295155	1	2	AT2G39090.1	AT2G39090.1 [125-134]	0	1522.86	1	1	1	1	1	1	Unique	19	High	0.001842	38.6	35.9	47.7	38.7	44	50.3	2	0	761.931	0.35	0.00027
2	High	[K].AAIAQVEER.[T]	1xTMT6plex [N-Term]	0.000194344	1	1	AT1G10360.1	AT1G10360.1 [126-134]	0	1215.69	2	2	2	2	2	2	Unique	48	High	0.0001126	172.2	166.6	181.9	156.9	155.7	187.9	2	0	608.349	0.43	0.00026
1	High	[K].AAIDVVCNPLGK.[S]	1xTMT6plex [A/K]; 1xCarbamidomethyl [C7]	1.95902e-06	2	2	AT1G15500.1; AT1G80300.1	AT1G15500.1 [514-525]; AT1G80300.1 [517-528]	0	1714.99	1	1	1	1	1	1	Not Unique	81	High	1.087e-06	79.1	68.1	75.7	74.9	73.9	70.5	2	0	858	0.22	0.00018
1	Medium	[K].AAIEGGATIIQLR.[E]	1xTMT6plex [N-Term]	0.0117912	1	1	AT1G22940.1	AT1G22940.1 [335-347]	0	1541.92	1	1	1	1	1	1	Unique	24	High	0.007408	42.6	43.1	50.8	48.1	36.4	50.3	2	0	771.465	0.91	0.0007
2	High	[K].AAIHALTDTLR.[L]	1xTMT6plex [N-Term]	5.76883e-05	1	2	AT5G10050.1	AT5G10050.1 [157-167]	0	1410.83	1	1	1	1	1	1	Unique	36	High	3.294e-05	178	151.7	208.6	155.8	158.1	167	3	0	470.947	-0.28	-0.00013
4	High	[K].AAIINSQTIEEIAR.[L]	1xTMT6plex [N-Term]	1.62125e-06	1	1	AT1G09760.1	AT1G09760.1 [207-220]	0	1758	3	3	3	3	3	3	Unique	69	High	8.958e-07	79.7	92.5	92.1	85.6	64.9	97.3	2	0	879.5	-1.24	-0.00109
1	High	[K].AAILEAHR.[V]	1xTMT6plex [N-Term]	0.00206904	1	1	AT1G32900.1	AT1G32900.1 [311-318]	0	1109.66	1	1	1	1	1	1	Unique	39	High	0.001284	106.6	65.9	111.5	77	107.8	76.7	2	0	555.335	-0.08	-5e-05
1	High	[K].AAILELETR.[S]	1xTMT6plex [N-Term]	0.00502227	1	1	AT1G76150.1	AT1G76150.1 [127-135]	0	1244.74							No Quan Values	31	High	0.003144							2	0	622.872	-2.97	-0.00185
1	High	[K].AAILEVFEK.[A]	1xTMT6plex [A/K]	8.91259e-05	1	1	AT1G61000.1	AT1G61000.1 [276-284]	0	1477.9							No Quan Values	56	High	5.107e-05							2	0	739.455	-0.11	-8e-05
1	Medium	[K].AAIMTPEEK.[L]	1xTMT6plex [A/K]	0.040055	1	1	AT3G47960.1	AT3G47960.1 [335-343]	0	1447.82							No Quan Values	21	Medium	0.02595							2	0	724.414	-1.37	-0.00099
1	High	[K].AAIQETVSATLNR.[T]	1xTMT6plex [N-Term]	5.57266e-05	1	1	AT5G23120.1	AT5G23120.1 [221-233]	0	1602.9							No Quan Values	35	High	3.191e-05							3	0	534.972	-0.36	-0.00019
3	High	[K].AAIQSSAEHGIER.[A]	1xTMT6plex [N-Term]	5.35514e-07	1	1	AT1G75500.1; AT1G75500.2	AT1G75500.1; AT1G75500.2 [353-365]	0	1597.85	2	2	2	2	2	2	Unique	72	High	2.93e-07	255.1	265.8	293.2	272.6	161.6	193.3	3	0	533.288	0.67	0.00036
1	High	[K].AAISEEEEK.[R]	1xTMT6plex [A/K]	0.000183023	1	1	AT1G02330.1	AT1G02330.1 [24-32]	0	1463.8							No Quan Values	38	High	0.0001062							2	0	732.403	-0.08	-6e-05
1	High	[K].AAISNGIEVVSVSR.[S]	1xTMT6plex [N-Term]	2.23187e-07	1	1	AT1G32220.1	AT1G32220.1 [81-94]	0	1630.93	1	1	1	1	1	1	Unique	87	High	1.212e-07	22.4	28.2	30.4	23.7	24.6	22.5	2	0	815.97	0.59	0.00048
1	High	[K].AAIYSPASANIPAPK.[I]	1xTMT6plex [A/K]	0.00104872	1	2	AT1G21630.2	AT1G21630.2 [90-104]	0	1929.12	1	1	1	1	1	1	Unique	33	High	0.000637	167.7	144.6	193.5	156.3	160.6	157.4	3	0	643.712	0.21	0.00013
1	High	[K].AAKPGLVYDMGIVDYIK.[Y]	TMT6plex [A]	4.93712e-06	1	1	AT4G21650.1	AT4G21650.1 [617-633]	0	2540.48	1	1	1	1	1	1	Unique	57	High	2.764e-06	64.3	38.8	58.8	47.8	49.2	26.8	3	0	847.497	-0.09	-8e-05
5	High	[K].AALASGGNKDEEDSEGR.[T]	1xTMT6plex [A/K]	4.83652e-05	2	4	AT2G17390.1; AT4G35450.5	AT2G17390.1 [238-254]; AT4G35450.5 [244-260]	1	2164.09	3	3	3	3	3	3	Not Unique	33	High	2.766e-05	383	373.1	421.3	351.7	379.3	428.1	3	0	722.034	-0.11	-8e-05
2	High	[K].AALASSETEHK.[A]	1xTMT6plex [A/K]	8.61938e-06	1	1	AT3G04500.1	AT3G04500.1 [97-107]	0	1601.89	2	2	2	2	2	2	Unique	32	High	4.856e-06	243.7	239.6	314.7	251.3	267.9	373.6	3	0	534.635	-0.1	-5e-05
1	Medium	[K].AALDAIQER.[G]	1xTMT6plex [N-Term]	0.0181046	1	1	AT1G73880.1	AT1G73880.1 [444-452]	0	1215.69	1	1	1	1	1	1	Unique	31	Medium	0.01131	140.4	143.4	158.9	140.6	159.9	156.6	2	0	608.348	-0.27	-0.00017
1	High	[K].AALEAGAFGCTISGAGPTAVAVIDSEEK.[G]	1xTMT6plex [A/K]; 1xCarbamidomethyl [C10]	2.90038e-09	1	1	AT2G17265.1	AT2G17265.1 [303-330]	0	3150.64	1	1	1	1	1	1	Unique	94	High	1.523e-09	28	36.8	28.2	28.7	20.4	23.9	3	0	1050.88	-0.79	-0.00083
1	High	[K].AALEATATGLEEK.[L]	1xTMT6plex [A/K]	3.01563e-06	1	2	AT5G49650.1	AT5G49650.1 [235-247]	0	1762	1	1	1	1	1	1	Unique	50	High	1.682e-06	512.8	401	551.4	377.5	486.3	384.4	3	0	588.005	0.24	0.00014
1	High	[K].AALEPDLTPFPANR.[G]	1xTMT6plex [N-Term]	2.05098e-05	1	1	AT4G05400.2; AT4G05400.1	AT4G05400.2; AT4G05400.1 [207-220]	0	1740.95	1	1	1	1	1	1	Unique	48	High	1.164e-05	57.7	65.9	67.2	62.1	50.3	67.7	2	0	870.978	0.47	0.00041
1	High	[K].AALEQNDILISPAAPSAAYK.[I]	1xTMT6plex [A/K]	0.000370079	1	1	AT3G25660.1	AT3G25660.1 [434-453]	0	2501.4	1	1	1	1	1	1	Unique	22	High	0.0002182	42.9	38	49.8	43.2	38.9	43.6	3	0	834.47	-2.11	-0.00176
1	High	[K].AALESDTR.[V]	1xTMT6plex [N-Term]	0.00410999	1	1	AT2G05990.1; AT2G05990.2	AT2G05990.1; AT2G05990.2 [283-290]	0	1091.59	1	1	1	1	1	1	Unique	36	High	0.002587	261.8	341.3	386.7	321.8	319.8	608.8	2	0	546.299	0.32	0.00018
1	High	[K].AALESMR.[Q]	1xTMT6plex [N-Term]	0.00771241	1	2	AT2G20580.1	AT2G20580.1 [67-73]	0	1006.56	1	1	1	1	1	1	Unique	42	High	0.004857	119	114.6	133.2	112.3	107.6	122.1	2	0	503.781	0.12	6e-05
1	High	[K].AALHFIDAAARPEYK.[L]	1xTMT6plex [A/K]	9.98504e-05	1	1	AT2G41560.1	AT2G41560.1 [69-83]	0	2131.21							No Quan Values	16	High	5.72e-05							3	0	711.074	0.18	0.00013
1	High	[K].AALLLGTHHVVEDQSSSGNQGPR.[Q]	1xTMT6plex [N-Term]	5.22423e-05	1	1	AT3G57410.1	AT3G57410.1 [735-757]	0	2602.35	1	1	1	1	1	1	Unique	24	High	2.981e-05	57.9	54.7	71	53.3	57.2	63.7	4	0	651.344	-0.22	-0.00014
1	High	[K].AALNAVDDGHAGLQGLGGDATLLFYGTEEATEGR.[T]	1xTMT6plex [N-Term]	5.39418e-08	1	1	AT1G60550.1	AT1G60550.1 [286-319]	0	3618.79	1	1	1	1	1	1	Unique	81	High	2.904e-08	20.3	19.5	15.1	19.5	15.9	17.1	3	0	1206.94	2.63	0.00317
1	High	[K].AALNDDVAISELER.[L]	1xTMT6plex [N-Term]	3.44052e-07	1	1	AT5G20200.1	AT5G20200.1 [150-163]	0	1744.93	1	1	1	1	1	1	Unique	78	High	1.883e-07	44.7	53.4	52.9	38.4	43	48.2	2	0	872.967	-0.74	-0.00065
1	Medium	[K].AALNPVK.[A]	1xTMT6plex [A/K]	0.0349333	1	2	AT2G07360.2	AT2G07360.2 [80-86]	0	1170.76	1	1	1	1	1	1	Unique	36	Medium	0.02253	90.2	109.4	104	100.3	89.8	146.6	2	0	585.884	-0.65	-0.00038
1	High	[K].AALPIEPSGENEDAITLLVR.[M]	1xTMT6plex [N-Term]	2.76388e-06	1	1	AT4G00752.1	AT4G00752.1 [377-396]	0	2337.29	1	1	1	1	1	1	Unique	61	High	1.535e-06	18.5	29.4	26.8	22.5	24.2	36.6	2	0	1169.15	-0.68	-0.0008
2	Medium	[K].AALPVQSTK.[Q]	1xTMT6plex [A/K]	0.0132018	1	1	AT4G38890.1	AT4G38890.1 [20-28]	0	1372.86							No Quan Values	36	High	0.009279							2	0	686.931	-0.66	-0.00045
2	High	[K].AALSDDYFVK.[R]	1xTMT6plex [A/K]	3.38365e-05	1	1	AT2G42790.1	AT2G42790.1 [397-406]	0	1586.88	2	2	2	2	2	2	Unique	66	High	1.93e-05	146.1	173.2	151.6	159.2	137.9	169.4	2	0	793.945	-0.41	-0.00033
3	High	[K].AALSDEYFVK.[R]	1xTMT6plex [A/K]	2.48595e-05	1	2	AT3G58750.1	AT3G58750.1 [402-411]	0	1600.9	3	3	3	3	3	3	Unique	76	High	1.414e-05	264.6	271.7	302.4	266.7	271.4	304.6	2	0	800.953	0.34	0.00027
1	Medium	[K].AALSLLK.[S]	1xTMT6plex [A/K]	0.0294347	1	1	AT1G61870.1	AT1G61870.1 [49-55]	0	1173.8	1	1	1	1	1	1	Unique	31	Medium	0.01887	91	101.5	89.7	103.4	89	93.8	2	0	587.402	-0.16	-0.0001
1	Medium	[K].AALSTQCGWR.[S]	1xTMT6plex [N-Term]; 1xCarbamidomethyl [C7]	0.0252826	1	2	AT5G20490.1	AT5G20490.1 [871-880]	0	1378.71	1	1	1	1	1	1	Unique	26	Medium	0.01603	222.5	226.8	227	254.6	213.5	244.1	2	0	689.858	-0.8	-0.00055
2	High	[K].AALSVEPVLPSFTEIDSGNLR.[I]	1xTMT6plex [N-Term]	8.02255e-06	1	1	AT1G71260.1	AT1G71260.1 [65-85]	0	2444.32	2	2	2	2	2	2	Unique	62	High	6.842e-06	79.7	114.3	88.6	90.8	53	86	2	0	1222.67	1.54	0.00189
1	Medium	[K].AALTAAR.[T]	1xTMT6plex [N-Term]	0.0261344	1	1	AT1G29150.1	AT1G29150.1 [185-191]	0	902.562	1	1	1	1	1	1	Unique	36	Medium	0.01666	77.7	102.3	77.3	90.4	93.7	149	2	0	451.785	0.52	0.00023
1	High	[K].AALVDCVEMIGDSVDELSR.[T]	1xTMT6plex [N-Term]; 1xCarbamidomethyl [C6]	9.43033e-05	1	1	AT5G20740.1	AT5G20740.1 [99-117]	0	2308.14	1	1	1	1	1	1	Unique	27	High	5.399e-05	36.9	36	47.7	42.4	36.3	37.9	3	0	770.049	-0.98	-0.00076
3	High	[K].AALVDCVEMIGDSVDELSR.[T]	1xTMT6plex [N-Term]; 1xOxidation [M9]; 1xCarbamidomethyl [C6]	1.24778e-08	1	1	AT5G20740.1	AT5G20740.1 [99-117]	0	2324.13	2	2	2	2	2	2	Unique	81	High	9.626e-08	63.4	67.9	86.8	69.2	75.6	72.9	2	0	1162.57	-0.94	-0.00109
1	High	[K].AALVEGTGSSWK.[N]	1xTMT6plex [A/K]	4.37604e-06	1	1	AT2G16890.2	AT2G16890.2 [447-458]	0	1663.94	1	1	1	1	1	1	Unique	63	High	2.438e-06	81.9	57.2	87.4	48.3	84.1	63.1	2	0	832.475	0.81	0.00067
1	Medium	[K].AALVLNASR.[R]	1xTMT6plex [N-Term]	0.0168399	1	1	AT5G57110.2; AT5G57110.1	AT5G57110.2; AT5G57110.1 [50-58]	0	1143.7							No Quan Values	24	Medium	0.01053							2	0	572.356	0.46	0.00026
1	High	[K].AALVTDSSTLTSFGK.[L]	1xTMT6plex [A/K]	2.69692e-05	1	1	AT5G11810.1	AT5G11810.1 [94-108]	0	1956.11							No Quan Values	49	High	1.532e-05							2	0	978.558	1.38	0.00135
1	High	[K].AAMEAITK.[A]	1xTMT6plex [A/K]	0.00096161	1	2	AT5G17530.3	AT5G17530.3 [338-345]	0	1292.76							No Quan Values	36	High	0.0005826							2	0	646.886	0.46	0.0003
1	Medium	[K].AAMELVK.[L]	1xTMT6plex [A/K]	0.026308	1	1	AT5G23900.1	AT5G23900.1 [160-166]	0	1219.75	1	1	1	1	1	1	Unique	38	Medium	0.0167	154.2	130.5	160.6	132.3	130.6	133.1	2	0	610.377	-1.09	-0.00067
1	High	[K].AAMETAEELHR.[K]	1xTMT6plex [N-Term]	1.68544e-06	1	1	AT1G13690.1	AT1G13690.1 [132-142]	0	1486.75	1	1	1	1	1	1	Unique	63	High	9.334e-07	136	139.1	155.1	135.2	105.1	126.7	3	0	496.255	-0.39	-0.00019
2	High	[K].AAMETAEELHR.[K]	1xTMT6plex [N-Term]; 1xOxidation [M3]	2.1378e-05	1	1	AT1G13690.1	AT1G13690.1 [132-142]	0	1502.75	1	1	1	1	1	1	Unique	44	High	1.214e-05	68.5	87.1	95.5	95.4	83.6	110	3	0	501.587	0.52	0.00026
2	High	[K].AAMTEEDLAELAR.[A]	1xTMT6plex [N-Term]	1.33509e-06	1	2	AT3G19170.1	AT3G19170.1 [589-601]	0	1648.84	1	1	1	1	1	1	Unique	74	High	7.39e-07	23.1	26.2	26.1	25.4	24.3	39.9	2	0	824.924	-0.29	-0.00024
2	High	[K].AAMTEEDLAELAR.[A]	1xTMT6plex [N-Term]; 1xOxidation [M3]	1.69558e-05	1	2	AT3G19170.1	AT3G19170.1 [589-601]	0	1664.84	2	2	2	2	2	2	Unique	50	High	4.254e-05	158.1	151.3	161.4	175.7	169.4	174.2	2	0	832.92	-1.56	-0.0013
1	High	[K].AANAHDFIISLPQGYDTLVGER.[G]	1xTMT6plex [N-Term]	1.55732e-07	1	3	AT4G25450.1	AT4G25450.1 [586-607]	0	2616.36	1	1	1	1	1	1	Unique	71	High	8.433e-08	98.9	64.5	108.6	62.2	89.6	68.8	3	0	872.792	0.23	0.0002
1	High	[K].AANEEQSNNSSRPSGSGEAEK.[V]	1xTMT6plex [A/K]	9.27449e-07	1	1	AT4G00990.1	AT4G00990.1 [618-638]	0	2607.26	1	1	1	1	1	1	Unique	50	High	5.118e-07	62.4	54.7	52.6	47.1	47.9	51.9	3	0	869.759	-0.4	-0.00035
2	High	[K].AANESQGDLQEPGSFSNSDHGR.[S]	1xTMT6plex [N-Term]	5.04579e-11	1	2	AT2G45540.2	AT2G45540.2 [55-76]	0	2532.15	2	2	2	2	2	2	Unique	118	High	2.554e-11	84	54.9	82.6	66.9	103.1	84.5	3	0	844.722	-1.58	-0.00133
1	High	[K].AANGASALETQTGELDQPER.[L]	1xTMT6plex [N-Term]	3.01721e-07	1	1	AT1G22710.1	AT1G22710.1 [9-28]	0	2287.14	1	1	1	1	1	1	Unique	63	High	1.646e-07	35.1	26.4	36	24.1	33.6	28.9	3	0	763.05	-0.89	-0.00068
1	High	[K].AANISSIHSMR.[E]	1xTMT6plex [N-Term]; 1xOxidation [M10]	0.00858807	1	1	AT3G62530.1	AT3G62530.1 [81-91]	0	1431.76	1	1	1	1	1	1	Unique	27	High	0.005383	89.7	83.5	97	97.6	104	124.2	3	0	477.924	-0.57	-0.00027
1	High	[K].AANPDAVFEDFIR.[W]	1xTMT6plex [N-Term]	8.50728e-05	1	1	AT5G58510.1	AT5G58510.1 [640-652]	0	1693.87							No Quan Values	33	High	4.865e-05							2	0	847.443	2.22	0.00188
1	High	[K].AANPQPAIVWASSSSVYGLNEK.[V]	1xTMT6plex [A/K]	0.00395606	1	1	AT4G30440.1	AT4G30440.1 [202-223]	0	2747.48							No Quan Values	16	High	0.002467							3	0	916.497	-0.2	-0.00019
1	High	[K].AANSASAGIPK.[G]	1xTMT6plex [A/K]	1.26105e-05	1	3	AT1G55500.2	AT1G55500.2 [176-186]	0	1444.85	1	1	1	1	1	1	Unique	58	High	7.121e-06	45.5	50.6	43.8	43.3	42	54.8	2	0	722.93	0.13	9e-05
1	High	[K].AANWNDDFVK.[K]	1xTMT6plex [A/K]	0.000639948	1	1	AT1G54010.1	AT1G54010.1 [141-150]	0	1637.87							No Quan Values	15	High	0.0003835							2	0	819.436	-2.06	-0.00169
1	High	[K].AAPEDFSADYEHWK.[R]	1xTMT6plex [A/K]	5.05759e-06	1	1	AT5G64030.1	AT5G64030.1 [646-659]	0	2124.04	1	1	1	1	1	1	Unique	41	High	2.831e-06	70.3	65.1	74.1	62.9	52.6	74.1	3	0	708.687	0.81	0.00058
2	High	[K].AAPEGGISDVVEK.[S]	1xTMT6plex [A/K]	1.97637e-07	1	1	AT3G62410.1	AT3G62410.1 [54-66]	0	1729.97	2	2	2	2	2	2	Unique	90	High	1.073e-07	114.1	110.1	137.5	108.3	109.1	105.5	2	0	865.49	0.03	2e-05
2	High	[K].AAPEILQYEGALVDR.[A]	1xTMT6plex [N-Term]	9.25379e-05	1	2	AT5G49010.1	AT5G49010.1 [34-48]	0	1874.02	2	2	2	2	2	2	Unique	36	High	0.0003614	137.3	155.1	162.8	174.6	135.8	160.8	2	0	937.517	2.11	0.00198
1	High	[K].AAPFLDIMGK.[S]	1xTMT6plex [A/K]	0.000130947	1	1	AT1G17650.1	AT1G17650.1 [212-221]	0	1520.89	1	1	1	1	1	1	Unique	56	High	7.544e-05	162.1	128.2	185.6	137.6	129.8	120.2	2	0	760.951	2.45	0.00187
1	Medium	[K].AAPFLDIMGK.[S]	1xTMT6plex [A/K]; 1xOxidation [M8]	0.0246198	1	1	AT1G17650.1	AT1G17650.1 [212-221]	0	1536.89	1	1	1	1	1	1	Unique	15	Medium	0.01556	168.5	173.7	198.7	186.2	192.8	197.7	2	0	768.946	-0.3	-0.00023
2	High	[K].AAPICYDGFEPSGR.[M]	1xTMT6plex [N-Term]; 1xCarbamidomethyl [C5]	8.95524e-06	1	1	AT2G33840.1	AT2G33840.1 [67-80]	0	1768.85	2	2	2	2	2	2	Unique	66	High	5.024e-06	66.2	66.5	72.5	65.3	63.1	67.9	2	0	884.928	-1.72	-0.00153
1	High	[K].AAPLMEEVSLLIDAVSR.[I]	1xTMT6plex [N-Term]; 1xOxidation [M5]	0.00159381	1	2	AT1G03160.1	AT1G03160.1 [329-345]	0	2059.13							No Quan Values	19	High	0.0009836							2	0	1030.07	-2.01	-0.00207
1	High	[K].AAPTSNFTVGSDGPPSFR.[S]	1xTMT6plex [N-Term]	0.00447895	1	2	AT5G03280.1	AT5G03280.1 [630-647]	0	2037.02	1	1	1	1	1	1	Unique	28	High	0.002819	8.3	9.1	12.1	9.9	11	19.5	2	0	1019.02	-0.32	-0.00032
2	High	[K].AAPVCYDGFEPSGR.[M]	1xTMT6plex [N-Term]; 1xCarbamidomethyl [C5]	0.00172151	1	1	AT1G28350.1	AT1G28350.1 [53-66]	0	1754.84	1	1	1	1	1	1	Unique	22	High	0.001062	42.5	45.1	44.8	42.7	41.2	49.9	2	0	877.922	-0.05	-5e-05
1	High	[K].AAQAAAAASSGGGGGK.[G]	1xTMT6plex [A/K]	4.06832e-08	1	1	AT3G24100.1	AT3G24100.1 [50-65]	0	1689.93							No Quan Values	83	High	2.188e-08							2	0	845.468	-0.3	-0.00026
1	High	[K].AAQAAENYAYDK.[A]	1xTMT6plex [A/K]	0.00234578	1	2	AT2G18340.1	AT2G18340.1 [72-83]	0	1772.92							No Quan Values	17	High	0.001454							2	0	886.965	0.61	0.00054
1	High	[K].AAQAAGASSGGAAGGK.[G]	1xTMT6plex [A/K]	5.71908e-05	1	1	AT4G13615.1	AT4G13615.1 [50-65]	0	1689.93	1	1	1	1	1	1	Unique	39	High	3.266e-05	235.6	237	265	218.7	217.7	586.3	3	0	563.981	0.27	0.00015
2	High	[K].AAQATTQDDLLTWVK.[N]	1xTMT6plex [A/K]	2.03653e-06	1	1	AT1G67280.1	AT1G67280.1 [69-83]	0	2119.18	2	2	2	2	2	2	Unique	36	High	1.131e-06	83.5	58.2	77.5	65.1	50.9	44.5	2	0	1060.09	-0.21	-0.00022
4	High	[K].AAQDIAAADMAPTHPIR.[L]	1xTMT6plex [N-Term]; 1xOxidation [M10]	5.01466e-08	1	4	AT5G10450.1	AT5G10450.1 [160-176]	0	1994.03	3	3	3	3	3	3	Unique	57	High	2.696e-08	235.8	263.6	276	278.8	249.8	284.6	3	0	665.349	-0.3	-0.0002
1	High	[K].AAQDIANAELAPTHPIR.[L]	1xTMT6plex [N-Term]	1.80392e-06	1	2	AT1G35160.1	AT1G35160.1 [163-179]	0	2017.1							No Quan Values	40	High	1e-06							3	0	673.039	-0.54	-0.00036
4	High	[K].AAQDIANSELAPTHPIR.[L]	1xTMT6plex [N-Term]	3.98083e-07	1	2	AT4G09000.1	AT4G09000.1 [162-178]	0	2033.1	2	2	2	2	2	2	Unique	67	High	1.022e-06	156.9	156.2	167.2	138.7	126.7	168.8	3	0	678.369	-2.57	-0.00174
4	High	[K].AAQDILLAR.[A]	1xTMT6plex [N-Term]	0.000206534	1	2	AT2G21330.1	AT2G21330.1 [359-367]	0	1199.73	2	2	2	2	2	2	Unique	59	High	0.0001197	262.5	289.6	301.7	297.3	247.9	288.1	2	0	600.369	-0.25	-0.00015
6	High	[K].AAQDVAVADLAPTHPIR.[L]	1xTMT6plex [N-Term]	4.50581e-08	1	3	AT5G65430.1	AT5G65430.1 [160-176]	0	1974.1	6	6	6	6	6	6	Unique	57	High	2.922e-07	466.7	464.4	523	462.5	466.4	573.4	3	0	658.705	1.22	0.0008
3	High	[K].AAQEALYVR.[C]	1xTMT6plex [N-Term]	0.000111087	1	1	AT3G52930.1	AT3G52930.1 [317-325]	0	1249.71	3	3	3	3	3	3	Unique	58	High	6.375e-05	212	229.9	186.6	227.1	188	203.3	2	0	625.359	0.14	9e-05
1	High	[K].AAQELLDEVVNADSDDMNAK.[S]	1xTMT6plex [A/K]	5.50015e-08	1	1	AT2G35940.1; AT2G35940.3; AT2G35940.2	AT2G35940.1; AT2G35940.3; AT2G35940.2 [198-217]	0	2606.3	1	1	1	1	1	1	Unique	70	High	2.955e-08	28.7	23.8	26.7	22.2	24.1	23.1	3	0	869.438	-0.85	-0.00073
2	High	[K].AAQEYAASSELPIPR.[N]	1xTMT6plex [N-Term]	5.87211e-06	1	1	AT3G57650.1	AT3G57650.1 [182-196]	0	1831.98	2	2	2	2	2	2	Unique	39	High	3.283e-06	82.5	96.1	87.9	89.8	81.7	98.4	2	0	916.49	-1.53	-0.0014
1	High	[K].AAQLDNVEFLVESCSVK.[S]	1xTMT6plex [A/K]; 1xCarbamidomethyl [C14]	8.31299e-05	1	3	AT3G54440.3	AT3G54440.3 [877-893]	0	2367.26	1	1	1	1	1	1	Unique	32	High	4.765e-05	58.2	61	67.4	55.8	62	61.5	3	0	789.758	-0.97	-0.00077
1	High	[K].AAQMLSGIDLDSGMR.[A]	1xTMT6plex [N-Term]; 1xOxidation [M14]	5.33768e-05	1	1	AT5G42970.1	AT5G42970.1 [115-129]	0	1809.9	1	1	1	1	1	1	Unique	19	High	3.047e-05	65.8	61.3	61.4	54.8	52.4	54.5	3	0	603.973	-0.22	-0.00013
1	High	[K].AAQPEPVAPVENAGEK.[E]	1xTMT6plex [A/K]	0.000363058	1	1	AT1G76810.1	AT1G76810.1 [329-344]	0	2065.13	1	1	1	1	1	1	Unique	30	High	0.0002139	40.7	45.2	41	48.6	51	53.8	2	0	1033.07	-1.36	-0.00141
1	High	[K].AAQPGLVYDMGIK.[D]	1xTMT6plex [A/K]; 1xOxidation [M10]	0.000118446	1	1	AT4G21630.1	AT4G21630.1 [623-635]	0	1837.03	1	1	1	1	1	1	Unique	35	High	6.821e-05	59.9	49.8	59.5	38.9	53.5	64.6	2	0	919.016	-2.74	-0.00252
3	High	[K].AAQQSSDDWYK.[R]	1xTMT6plex [A/K]	0.000280266	1	1	AT1G65260.1	AT1G65260.1 [134-144]	0	1756.89	3	3	3	3	3	3	Unique	48	High	0.0001639	260.4	230	279.1	233.4	225.7	238.3	2	0	878.95	1.34	0.00118
2	High	[K].AAQQYVER.[I]	1xTMT6plex [N-Term]	0.000453722	1	1	AT3G57610.1	AT3G57610.1 [459-466]	0	1193.65	1	1	1	1	1	1	Unique	55	High	0.0002693	65.1	87.4	83.8	84.8	84.3	113.7	2	0	597.327	-0.18	-0.00011
1	High	[K].AAQSLTDALIPQAQK.[R]	1xTMT6plex [A/K]	0.00138175	1	1	AT3G58580.1	AT3G58580.1 [365-379]	0	2013.17							No Quan Values	15	High	0.000849							3	0	671.73	0.46	0.00031
1	High	[K].AAQSLTEAIIPVSQK.[K]	1xTMT6plex [A/K]	0.000167958	1	1	AT3G58560.1	AT3G58560.1 [362-376]	0	2014.19	1	1	1	1	1	1	Unique	19	High	9.733e-05	246.1	259.6	297.5	264.2	246	287.1	3	0	672.07	-0.24	-0.00016
1	High	[K].AAQSYPHESALK.[K]	1xTMT6plex [A/K]	0.000151976	1	1	AT1G79460.1	AT1G79460.1 [367-378]	0	1759.97							No Quan Values	22	High	8.75e-05							3	0	587.329	-0.67	-0.0004
1	High	[K].AAQTDFLTAK.[K]	1xTMT6plex [A/K]	0.00212505	1	1	AT5G23590.1; AT5G23590.2	AT5G23590.1; AT5G23590.2 [248-257]	0	1523.88	1	1	1	1	1	1	Unique	15	High	0.001324	74.7	69.5	84	78.7	67.4	80.5	2	0	762.446	0.87	0.00066
1	High	[K].AAQVTSHENPR.[R]	1xTMT6plex [N-Term]	6.18477e-05	1	1	AT4G33540.1	AT4G33540.1 [46-56]	0	1438.76	1	1	1	1	1	1	Unique	37	High	3.541e-05	69.8	102.2	83.4	85.5	76	111.6	3	0	480.258	-0.02	-1e-05
1	High	[K].AAQVWDLIK.[E]	1xTMT6plex [A/K]	0.000228559	1	2	AT4G24520.1	AT4G24520.1 [629-637]	0	1501.91	1	1	1	1	1	1	Unique	53	High	0.0001333	214.9	162.2	228.3	166.9	168.7	157.2	2	0	751.462	1.11	0.00084
2	High	[K].AARPDDASAR.[K]	1xTMT6plex [N-Term]	0.000546647	1	1	AT3G54360.1	AT3G54360.1 [36-45]	0	1258.67	2	2	2	2	2	2	Unique	43	High	0.0003278	97.6	172.9	158.3	155.9	137.9	261	3	0	420.228	0.11	4e-05
1	High	[K].AARPDDGSTR.[K]	1xTMT6plex [N-Term]	0.00380808	1	1	AT3G54360.1	AT3G54360.1 [12-21]	0	1274.67	1	1	1	1	1	1	Unique	29	High	0.002388	64.8	112.8	90.8	88.8	90.9	147.1	3	0	425.56	-0.19	-8e-05
1	High	[K].AASAAALAAENMEPSK.[-]	1xTMT6plex [A/K]	6.68606e-06	1	1	AT2G46110.1	AT2G46110.1 [332-347]	0	1990.07	1	1	1	1	1	1	Unique	61	High	3.748e-06	21.5	21.1	34.1	27.6	20.9	24.3	2	0	995.538	0.72	0.00072
1	High	[K].AASAAASDVAR.[V]	1xTMT6plex [N-Term]	5.57266e-05	1	1	AT5G62810.1	AT5G62810.1 [216-226]	0	1218.66	1	1	1	1	1	1	Unique	51	High	3.183e-05	136.1	160.8	173	162.3	154.4	223.9	2	0	609.835	-1.4	-0.00085
1	High	[K].AASALELAQAYSPFSDPK.[S]	1xTMT6plex [A/K]	1.40562e-05	1	2	AT1G11480.1	AT1G11480.1 [523-540]	0	2324.25							No Quan Values	53	High	7.945e-06							3	0	775.419	-5.21	-0.00403
5	High	[K].AASALSSNVPPVVLAK.[I]	1xTMT6plex [A/K]	1.59905e-08	1	2	AT1G21750.1	AT1G21750.1 [72-87]	0	1982.21	4	4	4	4	4	4	Unique	114	High	8.521e-09	350.2	425.5	364.5	386.8	297.5	382.2	2	0	991.606	-0.38	-0.00038
1	High	[K].AASATTYETPSYDLQR.[S]	1xTMT6plex [N-Term]	6.54795e-05	1	1	AT1G52780.1	AT1G52780.1 [801-816]	0	2002.99							No Quan Values	23	High	3.737e-05							2	0	1002	-0.02	-2e-05
2	High	[K].AASAVADNGTKEEESVLGGIVDDAEEGVK.[L]	TMT6plex [A]	1.54225e-07	1	1	AT4G02510.1	AT4G02510.1 [354-382]	1	3547.86	2	2	2	2	2	2	Unique	79	High	8.358e-08	123.9	124.6	113.4	141.5	103.6	102.8	4	0	887.72	-0.53	-0.00047
1	High	[K].AASDFIQQDLK.[M]	1xTMT6plex [A/K]	0.0032415	1	1	AT5G23850.1	AT5G23850.1 [428-438]	0	1693.95	1	1	1	1	1	1	Unique	26	High	0.002022	60.2	58.1	78.2	65.3	64.7	79.9	2	0	847.482	2.48	0.0021
1	High	[K].AASDYGALTASVSDFQWSQNFK.[E]	1xTMT6plex [A/K]	1.14848e-06	1	1	AT2G32980.1	AT2G32980.1 [151-172]	0	2851.43	1	1	1	1	1	1	Unique	40	High	6.352e-07	43.9	41.3	47.5	34.3	40.9	35	3	0	951.147	-0.93	-0.00088
1	High	[K].AASEATSLK.[K]	1xTMT6plex [A/K]	0.000180077	1	1	AT2G38040.2; AT2G38040.1	AT2G38040.2; AT2G38040.1 [551-559]	0	1335.79	1	1	1	1	1	1	Unique	54	High	0.0001044	144.3	122.9	146.6	144	123.8	242.1	2	0	668.397	-0.66	-0.00044
1	High	[K].AASEEGEAVEEEVK.[G]	1xTMT6plex [A/K]	2.74593e-05	1	1	AT5G52310.1	AT5G52310.1 [624-637]	0	1935	1	1	1	1	1	1	Unique	28	High	1.563e-05	100.8	51.1	146.8	57.8	91.9	55	3	0	645.67	0.03	2e-05
3	High	[K].AASELSSHNPPLALAK.[I]	1xTMT6plex [A/K]	8.01315e-05	1	1	AT1G77510.1	AT1G77510.1 [71-86]	0	2064.19	3	3	3	3	3	3	Unique	39	High	0.0001993	239.8	355	252.7	261	226.5	336.2	3	0	688.732	-1.46	-0.001
2	High	[K].AASEQAAMNAK.[R]	1xTMT6plex [A/K]; 1xOxidation [M8]	0.000103769	1	2	AT3G05420.1	AT3G05420.1 [635-645]	0	1565.84	2	2	2	2	2	2	Unique	51	High	5.966e-05	857.2	852	920	818.2	921.3	1110.8	2	0	783.423	1.39	0.00109
1	High	[K].AASFLLLEQK.[F]	1xTMT6plex [A/K]	0.000113291	1	1	AT5G08560.1; AT5G08560.2	AT5G08560.1; AT5G08560.2 [133-142]	0	1577.97	1	1	1	1	1	1	Unique	35	High	6.497e-05	50.4	61.2	62	54.4	48.1	63.1	2	0	789.487	-0.37	-0.00029
1	High	[K].AASGEYCDTEKPEFPCAQGK.[G]	TMT6plex [A]; 2xCarbamidomethyl [C7; C16]	1.43909e-05	1	1	AT2G43570.1	AT2G43570.1 [152-171]	0	2932.44	1	1	1	1	1	1	Unique	36	High	8.141e-06	63.2	434.1	68.1	152.7	73	338.8	4	0	733.866	0.21	0.00015
1	High	[K].AASGQQSVGSISSR.[S]	1xTMT6plex [N-Term]	2.65888e-07	1	2	AT1G72410.2	AT1G72410.2 [758-771]	0	1563.83	1	1	1	1	1	1	Unique	80	High	1.451e-07	17.7	22.6	21.3	20.9	23.5	25.4	2	0	782.418	0.29	0.00023
2	High	[K].AASIPLGR.[I]	1xTMT6plex [N-Term]	0.00502227	1	1	AT2G44230.1	AT2G44230.1 [358-365]	0	1013.63	1	1	1	1	1	1	Unique	20	High	0.006554	80	81.1	91.5	76	75.7	105.8	2	0	507.319	-0.44	-0.00022
1	High	[K].AASLDNEIQFVETSSIDVAK.[L]	1xTMT6plex [A/K]	2.00418e-05	1	1	AT3G16110.1	AT3G16110.1 [224-243]	0	2595.39	1	1	1	1	1	1	Unique	42	High	1.137e-05	33.3	38.5	36.7	32.6	29.4	36.3	3	0	865.802	-0.62	-0.00054
1	High	[K].AASLGEEVYDALMLAK.[R]	1xTMT6plex [A/K]	9.98504e-05	1	1	AT4G24175.1	AT4G24175.1 [120-135]	0	2139.18	1	1	1	1	1	1	Unique	28	High	5.722e-05	21.8	19	20.9	22.4	18.4	20.9	3	0	713.729	-2.54	-0.00181
1	High	[K].AASLGEEVYDALMLAK.[R]	1xTMT6plex [A/K]; 1xOxidation [M13]	4.23059e-06	1	1	AT4G24175.1	AT4G24175.1 [120-135]	0	2155.17	1	1	1	1	1	1	Unique	53	High	2.358e-06	100.2	114.1	104.9	138.6	101.9	124.3	3	0	719.062	-0.28	-0.0002
1	High	[K].AASLIGDFNNWNSNADIMTR.[N]	1xTMT6plex [N-Term]	1.627e-07	1	1	AT5G03650.1	AT5G03650.1 [190-209]	0	2439.19	1	1	1	1	1	1	Unique	93	High	8.814e-08	62.5	32.6	63.5	41.7	51.3	40.4	2	0	1220.1	1.1	0.00135
1	High	[K].AASLIGDFNNWNSNADIMTR.[N]	1xTMT6plex [N-Term]; 1xOxidation [M18]	0.000379711	1	1	AT5G03650.1	AT5G03650.1 [190-209]	0	2455.19	1	1	1	1	1	1	Unique	25	High	0.0002254	37	23.4	33.9	28	31.1	23.5	3	0	819.068	0.33	0.00027
1	High	[K].AASLQEGGGDSDSQEYSEEQSQYLR.[G]	1xTMT6plex [N-Term]	3.74272e-10	1	2	AT5G06220.1	AT5G06220.1 [568-592]	0	2963.33	1	1	1	1	1	1	Unique	102	High	1.926e-10	14.7	11.7	15.6	13.9	13.6	15.9	3	0	988.449	-0.67	-0.00066
1	High	[K].AASNQADFQSK.[A]	1xTMT6plex [A/K]	5.65029e-06	1	1	AT1G47710.1	AT1G47710.1 [120-130]	0	1624.87	1	1	1	1	1	1	Unique	77	High	3.16e-06	86.5	102.9	107.1	100.4	81.4	131.7	2	0	812.939	0.71	0.00057
2	High	[K].AASQSAEEFLASENRPK.[A]	1xTMT6plex [A/K]	2.73595e-09	1	1	AT2G41740.1	AT2G41740.1 [303-319]	0	2293.22	2	2	2	2	2	2	Unique	58	High	1.433e-09	151.2	161.1	177.8	152.4	161.4	198.5	3	0	765.077	-0.69	-0.00053
2	High	[K].AASSDWDLPDAAPGIGR.[W]	1xTMT6plex [N-Term]	3.48883e-05	1	1	AT5G64270.1	AT5G64270.1 [209-225]	0	1927.97	2	2	2	2	2	2	Unique	50	High	1.99e-05	62.6	54.1	64.3	54.4	52.7	63.4	2	0	964.489	-0.13	-0.00012
1	High	[K].AASSGTSLNTK.[KM]	1xTMT6plex [A/K]	2.88703e-06	2	2	AT3G58680.1; AT2G42680.1	AT3G58680.1 [55-65]; AT2G42680.1 [55-65]	0	1494.85	1	1	1	1	1	1	Not Unique	75	High	1.608e-06	19	18.3	16.3	21.2	14	30.4	2	0	747.93	-0.22	-0.00016
1	High	[K].AASSSDTLPEGLTR.[E]	1xTMT6plex [N-Term]	4.65944e-06	1	1	AT1G05350.1	AT1G05350.1 [378-391]	0	1633.86	1	1	1	1	1	1	Unique	63	High	2.603e-06	81.2	73.1	89.1	80.1	70.5	85	2	0	817.433	0.06	5e-05
1	High	[K].AASSTQEAER.[E]	1xTMT6plex [N-Term]	9.88989e-05	1	1	AT4G17720.1	AT4G17720.1 [263-272]	0	1278.65	1	1	1	1	1	1	Unique	43	High	5.662e-05	22.6	39	35	25.9	21.9	56.6	2	0	639.828	-0.19	-0.00012
1	High	[K].AATAETEASVK.[L]	1xTMT6plex [A/K]	0.000444652	1	1	AT3G48700.1	AT3G48700.1 [63-73]	0	1535.87							No Quan Values	46	High	0.000265							2	0	768.437	-0.89	-0.00068
1	High	[K].AATAEVVK.[M]	1xTMT6plex [A/K]	0.00264111	1	2	AT1G64750.3	AT1G64750.3 [7-14]	0	1246.78	1	1	1	1	1	1	Unique	42	High	0.001652	84.6	79.9	91.6	84	75.7	175	2	0	623.893	1.01	0.00063
1	High	[K].AATAQANSLNK.[E]	1xTMT6plex [A/K]	1.60559e-06	1	4	AT2G33120.2	AT2G33120.2 [106-116]	0	1546.9	1	1	1	1	1	1	Unique	97	High	8.904e-07	72.8	72.7	56.5	67.7	74.5	100.1	2	0	773.952	0.7	0.00054
1	High	[K].AATDNFDVTR.[K]	1xTMT6plex [N-Term]	0.000475803	1	2	AT1G07650.2	AT1G07650.2 [679-688]	0	1338.69							No Quan Values	31	High	0.0002829							2	0	669.846	0.27	0.00018
1	High	[K].AATEILQLCFDAK.[D]	1xTMT6plex [A/K]; 1xCarbamidomethyl [C9]	4.12964e-06	1	3	AT5G09900.1	AT5G09900.1 [33-45]	0	1938.08	1	1	1	1	1	1	Unique	56	High	2.301e-06	34.7	33.4	38.5	39.7	34.5	29.1	2	0	969.542	-0.24	-0.00023
2	High	[K].AATGAFTPDR.[V]	1xTMT6plex [N-Term]	0.000558359	1	3	AT4G22140.1	AT4G22140.1 [135-144]	0	1235.66							No Quan Values	25	High	0.0003344							2	0	618.333	0.76	0.00047
1	High	[K].AATGGGSSEGGNFTITSQDGTK.[L]	1xTMT6plex [A/K]	6.10622e-07	1	1	AT4G02510.1	AT4G02510.1 [712-733]	0	2501.25							No Quan Values	58	High	3.36e-07							2	0	1251.13	-1.46	-0.00183
1	High	[K].AATGYLPLIFEGSSPGAGK.[F]	1xTMT6plex [A/K]	1.34724e-05	1	1	AT4G16130.1	AT4G16130.1 [1009-1027]	0	2294.28	1	1	1	1	1	1	Unique	34	High	7.602e-06	244.7	225.1	220.7	194.2	234.8	202.2	3	0	765.429	-3.28	-0.00251
1	High	[K].AATNNFSSDNIVSESGEK.[A]	1xTMT6plex [A/K]	3.05701e-05	1	1	AT4G35230.1	AT4G35230.1 [68-85]	0	2328.17	1	1	1	1	1	1	Unique	56	High	1.74e-05	69.2	70.4	78.7	69.6	54.4	75	3	0	776.73	1.4	0.00108
1	High	[K].AATQADSSPASIPLPLR.[V]	1xTMT6plex [N-Term]	2.33235e-05	1	3	AT1G73350.2	AT1G73350.2 [92-108]	0	1924.07	1	1	1	1	1	1	Unique	59	High	1.322e-05	46.6	43.4	40.3	40.9	36.2	46.2	2	0	962.538	-1.14	-0.00109
2	High	[K].AATSDTLTAPYNDIAAVEK.[L]	1xTMT6plex [A/K]	5.57266e-05	1	1	AT3G48730.1	AT3G48730.1 [218-236]	0	2409.29	2	2	2	2	2	2	Unique	32	High	3.18e-05	121.9	126	168.3	136	133.5	139.3	3	0	803.769	0.28	0.00023
3	High	[K].AATSDTLTAPYNDLEAVEK.[L]	1xTMT6plex [A/K]	5.12589e-07	1	1	AT5G63570.1	AT5G63570.1 [220-238]	0	2467.3	2	2	2	2	2	2	Unique	78	High	2.808e-07	120.3	132	130.8	128.4	110.1	140.6	2	0	1234.15	1.53	0.00188
1	High	[K].AATSFFDK.[Y]	1xTMT6plex [A/K]	0.00232467	1	1	AT3G23780.2; AT3G23780.1	AT3G23780.2; AT3G23780.1 [38-45]	0	1344.76	1	1	1	1	1	1	Unique	35	High	0.001441	61.2	66.2	64.7	65.6	51.8	78.2	2	0	672.882	-0.17	-0.00011
1	High	[K].AATSLPEK.[I]	1xTMT6plex [A/K]	0.00821377	1	1	AT3G46970.1	AT3G46970.1 [8-15]	0	1274.77							No Quan Values	32	High	0.005137							2	0	637.89	-0.1	-6e-05
1	High	[K].AATSLPSIGEDFDTR.[A]	1xTMT6plex [N-Term]	9.64209e-07	1	1	AT1G02910.1	AT1G02910.1 [355-369]	0	1808.92	1	1	1	1	1	1	Unique	67	High	5.305e-07	24.7	24.2	28.6	27.3	23.3	26.9	2	0	904.965	-0.34	-0.0003
1	High	[K].AATSNIQNLLDQR.[T]	1xTMT6plex [N-Term]	2.7091e-05	1	1	AT1G65010.1	AT1G65010.1 [423-435]	0	1672.92							No Quan Values	36	High	1.539e-05							2	0	836.963	-0.04	-3e-05
1	High	[K].AATVEAVTVAGEGK.[G]	1xTMT6plex [A/K]	0.00176673	1	1	AT1G31760.1	AT1G31760.1 [18-31]	0	1761.02							No Quan Values	16	High	0.00109							3	0	587.677	0.25	0.00014
1	High	[K].AATVETVPDDEEDARPK.[S]	1xTMT6plex [A/K]	1.69979e-07	1	3	AT3G46220.2	AT3G46220.2 [430-446]	0	2301.2	1	1	1	1	1	1	Unique	55	High	9.226e-08	85.5	75.9	87.5	69.2	75	74.3	3	0	767.737	0.2	0.00016
30	High	[K].AATYDEIK.[K]	1xTMT6plex [A/K]	0.000441679	2	3	AT1G13440.1; AT3G04120.1	AT1G13440.1 [256-263]; AT3G04120.1 [256-263]	0	1368.78	25	25	25	25	25	25	Not Unique	51	High	0.003034	1466.1	1700.9	1962.9	1664.3	1564.5	2299.1	2	0	684.893	0.54	0.00037
2	High	[K].AATYDEIKK.[A]	TMT6plex [A]	0.00584446	2	3	AT1G13440.1; AT3G04120.1	AT1G13440.1 [256-264]; AT3G04120.1 [256-264]	1	1726.04	2	2	2	2	2	2	Not Unique	23	High	0.005301	441.8	504.2	398.9	432.4	349.5	362.4	3	0	576.017	0.13	7e-05
2	High	[K].AAVAAAENGLAPTHPVR.[L]	1xTMT6plex [N-Term]	1.52951e-06	1	3	AT1G22300.1	AT1G22300.1 [155-171]	0	1874.04	1	1	1	1	1	1	Unique	56	High	8.462e-07	46.3	35.4	43.5	43.5	33.6	32.2	2	0	937.526	-0.37	-0.00034
1	High	[K].AAVAAMGDLADVVGENTK.[Q]	1xTMT6plex [A/K]	2.24275e-07	2	2	AT3G08947.1; AT3G08943.1	AT3G08947.1 [814-831]; AT3G08943.1 [814-831]	0	2190.18	1	1	1	1	1	1	Not Unique	68	High	1.223e-07	318.5	275.9	290.8	268.6	236.1	269.7	3	0	730.733	0.56	0.00041
1	High	[K].AAVAAMGDLADVVGENTK.[Q]	1xTMT6plex [A/K]; 1xOxidation [M6]	3.83791e-05	2	2	AT3G08947.1; AT3G08943.1	AT3G08947.1 [814-831]; AT3G08943.1 [814-831]	0	2206.18							No Quan Values	36	High	2.195e-05							3	0	736.064	-0.15	-0.00011
1	High	[K].AAVAETQNDEVIEETTK.[T]	1xTMT6plex [A/K]	1.22626e-09	1	1	AT5G10010.1	AT5G10010.1 [17-33]	0	2306.21	1	1	1	1	1	1	Unique	152	High	6.394e-10	73.7	76.5	90.6	82.2	68.2	86.8	2	0	1153.61	1.14	0.00131
3	High	[K].AAVAQAALAYK.[L]	1xTMT6plex [A/K]	8.82782e-06	1	1	AT5G13420.1	AT5G13420.1 [297-307]	0	1534.94	3	3	3	3	3	3	Unique	67	High	4.967e-06	237.6	259.5	237.6	242.7	201.9	218.5	2	0	767.972	0.15	0.00011
3	High	[K].AAVAYEPNKPLVIEDVQVAPPQAGEVR.[I]	1xTMT6plex [A/K]	2.65881e-06	1	1	AT5G43940.1	AT5G43940.1 [12-38]	0	3318.85	3	3	3	3	3	3	Unique	58	High	1.477e-06	133.2	148.6	153.5	123.7	121.2	133.6	3	0	1106.95	0.8	0.00088
1	High	[K].AAVDFQLVGR.[V]	1xTMT6plex [N-Term]	0.0097943	1	3	AT4G17140.3	AT4G17140.3 [2279-2288]	0	1304.75	1	1	1	1	1	1	Unique	32	High	0.006171	90	68.7	89.3	69	80.9	88.7	2	0	652.881	1.75	0.00114
1	High	[K].AAVDPEFASGVIDVYR.[I]	1xTMT6plex [N-Term]	4.54835e-06	1	1	AT5G15910.1	AT5G15910.1 [248-263]	0	1938.02	1	1	1	1	1	1	Unique	61	High	2.542e-06	50.9	45	62.4	47.1	54.7	49.2	2	0	969.512	-0.63	-0.00061
1	High	[K].AAVEAELK.[K]	1xTMT6plex [A/K]	0.00821377	1	2	AT5G23750.1	AT5G23750.1 [128-135]	0	1288.79	1	1	1	1	1	1	Unique	34	High	0.005159	149.6	116.5	165.7	123.4	138.3	134.7	2	0	644.896	-2.11	-0.00136
2	High	[K].AAVEAPENR.[S]	1xTMT6plex [N-Term]	0.00041328	1	1	AT3G17840.1	AT3G17840.1 [316-324]	0	1185.64	2	2	2	2	2	2	Unique	59	High	0.0002447	247	318.1	323.7	304.8	316.4	449.8	2	0	593.325	-0.42	-0.00025
2	High	[K].AAVEAQLK.[K]	1xTMT6plex [A/K]	0.00256938	1	1	AT3G61260.1	AT3G61260.1 [138-145]	0	1287.8	2	2	2	2	2	2	Unique	47	High	0.0016	222.8	217.3	252.4	206.4	201.1	250.1	2	0	644.405	-0.4	-0.00025
1	Medium	[K].AAVEAQLR.[K]	1xTMT6plex [N-Term]	0.0179754	1	1	AT2G45820.1	AT2G45820.1 [116-123]	0	1086.65	1	1	1	1	1	1	Unique	27	Medium	0.01124	63.4	70.7	81.6	74	74	87.2	2	0	543.827	0.02	1e-05
1	High	[K].AAVEDETAVTASAEDLDVK.[I]	1xTMT6plex [A/K]	1.16351e-05	1	1	AT5G44080.1	AT5G44080.1 [155-173]	0	2392.25	1	1	1	1	1	1	Unique	36	High	6.56e-06	29.5	29.4	37.9	31.3	35.7	38.3	3	0	798.089	0.82	0.00065
1	High	[K].AAVEEGILPGGGVALLYAAR.[E]	1xTMT6plex [N-Term]	2.15717e-07	1	1	AT3G23990.1	AT3G23990.1 [435-454]	0	2156.23	1	1	1	1	1	1	Unique	60	High	1.174e-07	170.1	240.8	127.6	206.6	137.1	140.5	3	0	719.414	-0.19	-0.00013
3	High	[K].AAVEEGIVPGGGVALLYASK.[E]	1xTMT6plex [A/K]	8.45611e-06	1	2	AT2G33210.1	AT2G33210.1 [436-455]	0	2359.36	2	2	2	2	2	2	Unique	36	High	4.758e-06	172	195.6	165.6	181	145.6	143.3	3	0	787.126	-0.61	-0.00048
6	High	[K].AAVEEGIVVGGGCTLLR.[L]	1xTMT6plex [N-Term]; 1xCarbamidomethyl [C13]	4.94203e-08	3	3	AT5G56500.2; AT5G56500.1; AT1G55490.1; AT1G55490.2; AT3G13470.1	AT5G56500.2; AT5G56500.1 [455-471]; AT1G55490.1; AT1G55490.2 [459-475]; AT3G13470.1 [455-471]	0	1930.06	5	5	5	5	5	5	Not Unique	65	High	2.657e-08	340.4	380.6	341.7	375.6	320.7	357.1	2	0	965.536	0.57	0.00055
1	High	[K].AAVEIVSGLTGSEEGLQSLSK.[Y]	1xTMT6plex [A/K]	2.75094e-07	1	2	AT1G14300.2	AT1G14300.2 [22-42]	0	2533.41	1	1	1	1	1	1	Unique	58	High	1.503e-07	36	36.5	33.6	37.7	35.8	30.4	3	0	845.143	1.06	0.00089
2	Medium	[K].AAVEVVK.[V]	1xTMT6plex [A/K]	0.0194303	1	1	AT5G45010.1	AT5G45010.1 [7-13]	0	1173.76	2	2	2	2	2	2	Unique	45	Medium	0.01219	213.1	224.3	236.8	226.9	202.2	370.4	2	0	587.384	-0.26	-0.00015
4	High	[K].AAVGAPDHLGDCPFSQR.[A]	1xTMT6plex [N-Term]; 1xCarbamidomethyl [C12]	1.40227e-08	1	2	AT1G19570.1	AT1G19570.1 [9-25]	0	2027	3	3	3	3	3	3	Unique	121	High	7.451e-09	218.8	190.3	260.5	214.3	190.8	173.4	2	0	1014	-0.78	-0.00079
1	High	[K].AAVIALTR.[V]	1xTMT6plex [N-Term]	0.00312191	1	2	AT1G01800.1	AT1G01800.1 [225-232]	0	1043.68	1	1	1	1	1	1	Unique	33	High	0.001948	66.2	78.2	61	63.8	59.5	54.1	2	0	522.342	-0.5	-0.00026
4	High	[K].AAVIGDTIGDPLK.[D]	1xTMT6plex [A/K]	4.78862e-07	1	1	AT1G15690.1	AT1G15690.1 [722-734]	0	1728.03	2	2	2	2	2	2	Unique	76	High	2.625e-07	226.8	201.8	288.2	244.2	266.4	274	2	0	864.519	-0.53	-0.00046
1	High	[K].AAVIGDTIGDPLKDTSGPSLNILIK.[L]	TMT6plex [A]	2.84635e-05	1	1	AT1G15690.1	AT1G15690.1 [722-746]	1	3195.88	1	1	1	1	1	1	Unique	44	High	1.622e-05	29.1	24.4	27.2	27.6	25.1	28.2	3	0	1065.97	0.33	0.00036
1	High	[K].AAVIQNSSQLR.[D]	1xTMT6plex [N-Term]	7.94023e-05	1	2	AT1G02100.1; AT1G02100.3	AT1G02100.1; AT1G02100.3 [116-126]	0	1415.82	1	1	1	1	1	1	Unique	56	High	4.552e-05	20.2	31.5	27.1	25.5	25	31	2	0	708.413	0.71	0.0005
1	High	[K].AAVLSDMDTVGR.[E]	1xTMT6plex [N-Term]	1.44587e-05	1	1	AT3G05970.1	AT3G05970.1 [626-637]	0	1463.77	1	1	1	1	1	1	Unique	53	High	8.166e-06	87.3	56.6	89.6	42.2	82.6	57.9	2	0	732.39	0.06	4e-05
1	High	[K].AAVLSDMDTVGR.[E]	1xTMT6plex [N-Term]; 1xOxidation [M7]	0.000110544	1	1	AT3G05970.1	AT3G05970.1 [626-637]	0	1479.77	1	1	1	1	1	1	Unique	33	High	6.344e-05	154.9	111.4	168.8	103.8	193.4	123.8	2	0	740.387	0.03	2e-05
1	High	[K].AAVNAAYAGIPVIITSGYSAENIDK.[V]	1xTMT6plex [A/K]	0.000198673	1	3	AT2G39800.1; AT2G39800.4	AT2G39800.1; AT2G39800.4 [245-269]	0	2966.62	1	1	1	1	1	1	Unique	27	High	0.0001153	47.6	37.8	25.5	35.6	28.8	21.3	3	0	989.544	-2.11	-0.00209
4	High	[K].AAVSALQHQPVVNAVIDGDDIIYR.[D]	1xTMT6plex [N-Term]	8.87723e-09	2	4	AT4G26910.3; AT5G55070.1	AT4G26910.3 [201-224]; AT5G55070.1 [300-323]	0	2793.51	4	4	4	4	4	4	Not Unique	91	High	4.699e-09	101.9	133.4	113.2	109.2	82.7	101.6	3	0	931.841	-0.36	-0.00034
2	High	[K].AAVSTGSFVTADELPSLVEKPAAEVIHFYR.[V]	1xTMT6plex [A/K]	1.05759e-08	1	1	AT1G74260.1	AT1G74260.1 [63-92]	0	3662.98	1	1	1	1	1	1	Unique	62	High	5.615e-09	41.1	34.8	47.1	37.7	39.8	49.5	4	0	916.501	0.17	0.00015
2	High	[K].AAVTPAFAPAYAGINGLGVSLAR.[L]	1xTMT6plex [N-Term]	7.74701e-09	1	1	AT5G20630.1	AT5G20630.1 [69-91]	0	2416.36	1	1	1	1	1	1	Unique	59	High	4.093e-09	53.8	36.1	51.5	33.3	46.1	28.2	3	0	806.124	1.2	0.00096
3	High	[K].AAVVGGNVLTSQR.[V]	1xTMT6plex [N-Term]	1.73559e-05	1	1	AT5G37830.1	AT5G37830.1 [1082-1094]	0	1500.87	2	2	2	2	2	2	Unique	40	High	0.00856	78.9	83.2	73	83.9	74.2	94.5	2	0	750.936	-3.66	-0.00275
1	High	[K].AAVVIEGDLTPEGPPADK.[W]	1xTMT6plex [A/K]	8.91256e-06	1	1	AT1G69870.1	AT1G69870.1 [329-346]	0	2237.24	1	1	1	1	1	1	Unique	24	High	5.005e-06	43	32.1	44.1	33.6	41.1	37.3	3	0	746.419	-0.54	-0.0004
1	Medium	[K].AAVWNGR.[E]	1xTMT6plex [N-Term]	0.0344777	1	2	AT5G04140.1	AT5G04140.1 [359-365]	0	1002.57	1	1	1	1	1	1	Unique	26	Medium	0.02227	110.1	93.4	91.7	98.6	97.2	92.7	2	0	501.788	-0.25	-0.00012
1	High	[K].AAWEFAEEK.[G]	1xTMT6plex [A/K]	0.000843107	1	1	AT5G58490.1	AT5G58490.1 [173-181]	0	1538.83	1	1	1	1	1	1	Unique	37	High	0.0005117	60.6	58.1	70.8	62.7	44.7	57.8	2	0	769.917	0.85	0.00066
1	High	[K].AAWEFSEK.[H]	1xTMT6plex [A/K]	0.000453722	1	1	AT2G02400.1	AT2G02400.1 [168-175]	0	1425.78	1	1	1	1	1	1	Unique	55	High	0.0002693	88	67.4	102	70.2	65	71	2	0	713.393	0.54	0.00039
1	High	[K].AAWEIFTPLLHR.[I]	1xTMT6plex [N-Term]	0.000910581	1	1	AT3G27300.1; AT3G27300.3; AT3G27300.2	AT3G27300.1; AT3G27300.3; AT3G27300.2 [462-473]	0	1682.96	1	1	1	1	1	1	Unique	13	High	0.0005522	122.2	118.7	142.4	115.9	128.5	111.6	3	0	561.658	0.8	0.00045
2	High	[K].AAWSESHIR.[Q]	1xTMT6plex [N-Term]	0.001202	1	1	AT5G65730.1	AT5G65730.1 [41-49]	0	1285.69	1	1	1	1	1	1	Unique	39	High	0.0007349	147.6	113.6	149	143.3	161.1	172.3	3	0	429.233	-0.61	-0.00026
2	High	[K].AAYEIPIIAR.[F]	1xTMT6plex [N-Term]	0.00105709	1	2	AT5G14250.1	AT5G14250.1 [79-88]	0	1345.8	2	2	2	2	2	2	Unique	39	High	0.0006436	132	141.6	131	136.5	115.3	153.3	2	0	673.405	-0.71	-0.00048
1	High	[K].AAYGLINEITK.[D]	1xTMT6plex [A/K]	2.07955e-05	1	1	AT1G48420.1	AT1G48420.1 [337-347]	0	1650.98	1	1	1	1	1	1	Unique	46	High	1.179e-05	43	43	44.1	50.2	41.4	42.5	2	0	825.995	0.22	0.00018
1	High	[K].AAYSEVISVNPVYLK.[A]	1xTMT6plex [A/K]	3.42839e-05	1	1	AT1G44820.1	AT1G44820.1 [259-273]	0	2111.22	1	1	1	1	1	1	Unique	27	High	1.956e-05	95.2	90.9	101	86.7	89.3	81.4	3	0	704.41	0.57	0.0004
3	High	[K].ACAEVGIK.[S]	1xTMT6plex [A/K]; 1xCarbamidomethyl [C2]	0.000843107	1	1	AT3G12290.1	AT3G12290.1 [63-70]	0	1305.76	3	3	3	3	3	3	Unique	51	High	0.0005105	221.7	249.6	272.2	258	212.5	322.1	2	0	653.384	0.45	0.00029
1	High	[K].ACASLEELNLGK.[Q]	1xTMT6plex [A/K]; 1xCarbamidomethyl [C2]	1.88712e-05	1	1	AT5G13270.1	AT5G13270.1 [294-305]	0	1762.98	1	1	1	1	1	1	Unique	26	High	1.067e-05	36.2	34	46.8	41	41.8	40	2	0	881.993	0.42	0.00037
1	High	[K].ACCNAGQVER.[A]	1xTMT6plex [N-Term]; 2xCarbamidomethyl [C2; C3]	6.23911e-05	1	1	AT4G34830.1	AT4G34830.1 [618-627]	0	1393.65	1	1	1	1	1	1	Unique	53	High	3.573e-05	28	36	31.3	30.3	31.2	37.8	2	0	697.33	0.28	0.0002
1	High	[K].ACCQGAEILSGSPSK.[E]	1xTMT6plex [A/K]; 2xCarbamidomethyl [C2; C3]	1.29728e-08	1	1	AT5G44070.1	AT5G44070.1 [341-355]	0	2023.04	1	1	1	1	1	1	Unique	99	High	6.889e-09	30.4	41.4	28.7	31.3	21.4	39.6	2	0	1012.02	-0.7	-0.0007
1	High	[K].ACDLGLEVKPWIK.[T]	TMT6plex [A]; 1xCarbamidomethyl [C2]	9.29755e-05	1	2	AT4G35830.1	AT4G35830.1 [460-472]	0	2216.31							No Quan Values	19	High	5.336e-05							3	0	739.44	-0.74	-0.00055
1	High	[K].ACDLGLQVKPWIK.[T]	TMT6plex [A]; 1xCarbamidomethyl [C2]	0.000275301	1	1	AT2G05710.1	AT2G05710.1 [552-564]	0	2215.32	1	1	1	1	1	1	Unique	17	High	0.0001616	93.2	101.4	90.7	93.4	84.1	91.7	3	0	739.113	-0.08	-6e-05
1	High	[K].ACDSVGIK.[S]	1xTMT6plex [A/K]; 1xCarbamidomethyl [C2]	0.00547053	1	1	AT4G00620.1	AT4G00620.1 [123-130]	0	1307.74	1	1	1	1	1	1	Unique	38	High	0.003424	112.1	156.5	154.6	155	121.7	268.4	2	0	654.373	-0.96	-0.00063
2	High	[K].ACEELFDSLLSGIAK.[I]	1xTMT6plex [A/K]; 1xCarbamidomethyl [C2]	0.000201996	1	1	AT1G49340.2; AT1G49340.1	AT1G49340.2; AT1G49340.1 [406-420]	0	2111.15	1	1	1	1	1	1	Unique	33	High	0.0001173	99.7	84.1	97.5	78.2	84.2	93.3	3	0	704.387	0.74	0.00052
1	Medium	[K].ACEFLLSK.[Q]	1xTMT6plex [A/K]; 1xCarbamidomethyl [C2]	0.0149459	1	1	AT2G07050.1	AT2G07050.1 [641-648]	0	1425.82	1	1	1	1	1	1	Unique	28	High	0.00934	71.4	67.3	80.8	58.5	58.7	72	2	0	713.413	0.83	0.00059
1	High	[K].ACELLEVNPEDAVHVGDDR.[R]	1xTMT6plex [N-Term]; 1xCarbamidomethyl [C2]	0.007853	1	1	AT2G41250.1	AT2G41250.1 [237-255]	0	2367.14	1	1	1	1	1	1	Unique	24	High	0.004927	26.4	31.9	41.6	36	37	45.6	3	0	789.723	4.41	0.00348
1	High	[K].ACESVSPLAGSLGITEQCIDSIVSR.[A]	1xTMT6plex [N-Term]; 2xCarbamidomethyl [C2; C18]	3.45326e-06	1	1	AT5G66560.1	AT5G66560.1 [182-206]	0	2878.45							No Quan Values	37	High	1.925e-06							3	0	960.155	0.23	0.00022
1	High	[K].ACGAVIVNRPDELQESDIGTGAGLFEVK.[K]	1xTMT6plex [A/K]; 1xCarbamidomethyl [C2]	1.30361e-08	1	1	AT5G26360.1	AT5G26360.1 [326-353]	0	3403.79	1	1	1	1	1	1	Unique	88	High	6.94e-09	44.6	44.8	45.1	36.4	37.6	42.9	3	0	1135.27	-0.71	-0.00081
1	High	[K].ACGLGVTSIK.[I]	1xTMT6plex [A/K]; 1xCarbamidomethyl [C2]	0.00497466	1	1	AT4G02120.1	AT4G02120.1 [29-38]	0	1463.87							No Quan Values	23	High	0.003116							2	0	732.435	-2.56	-0.00187
1	High	[K].ACGSGEILVGK.[V]	1xTMT6plex [A/K]; 1xCarbamidomethyl [C2]	1.48026e-05	1	1	AT1G29320.1	AT1G29320.1 [160-170]	0	1548.88							No Quan Values	52	High	8.353e-06							2	0	774.944	-0.46	-0.00036
1	High	[K].ACGVCHSDLHVMK.[G]	1xTMT6plex [A/K]; 1xOxidation [M12]; 2xCarbamidomethyl [C2; C5]	0.000172498	1	2	AT5G63620.1	AT5G63620.1 [89-101]	0	1987.99	1	1	1	1	1	1	Unique	24	High	9.982e-05	100	108.1	120.1	111.5	90.4	136.3	4	0	497.753	-0.63	-0.00031
16	High	[K].ACGVNIPYK.[I]	1xTMT6plex [A/K]; 1xCarbamidomethyl [C2]	0.000459898	1	1	AT2G38540.1	AT2G38540.1 [99-107]	0	1479.84	12	12	12	12	12	12	Unique	59	High	0.0002742	1657.9	1870.6	1898.6	1896.9	1473	1871.5	2	0	740.423	-0.82	-0.0006
2	High	[K].ACHVETPPASR.[C]	1xTMT6plex [N-Term]; 1xCarbamidomethyl [C2]	0.000192224	1	1	AT4G14815.1	AT4G14815.1 [92-102]	0	1453.74	2	2	2	2	2	2	Unique	36	High	0.0001114	232.8	270.7	345.7	243.8	235.5	291.7	3	0	485.252	-0.86	-0.00042
1	High	[K].ACIEANVK.[R]	1xTMT6plex [A/K]; 1xCarbamidomethyl [C2]	0.000730532	1	1	AT2G33590.1	AT2G33590.1 [114-121]	0	1362.78	1	1	1	1	1	1	Unique	46	High	0.0004395	43.6	54.5	51.5	50	42.7	62.8	2	0	681.895	0.72	0.00049
1	High	[K].ACIEEFEEK.[I]	1xTMT6plex [A/K]; 1xCarbamidomethyl [C2]	0.000190131	1	2	AT3G57060.2	AT3G57060.2 [1191-1199]	0	1612.83	1	1	1	1	1	1	Unique	46	High	0.0001099	57.2	52.8	61.7	57.8	53.5	58.7	2	0	806.919	0.98	0.00079
1	High	[K].ACIEVNEEGTEAAAASAGVIK.[L]	1xTMT6plex [A/K]; 1xCarbamidomethyl [C2]	0.000253523	1	1	AT1G47710.1	AT1G47710.1 [329-349]	0	2548.33	1	1	1	1	1	1	Unique	35	High	0.0001484	11.6	13	15.1	14.1	9.6	11.6	3	0	850.115	-0.47	-0.0004
1	High	[K].ACITFCNK.[C]	1xTMT6plex [A/K]; 2xCarbamidomethyl [C2; C6]	0.00192782	1	2	AT5G15230.1	AT5G15230.1 [64-71]	0	1471.78	1	1	1	1	1	1	Unique	43	High	0.001191	118.5	116.1	95.6	99.4	89.9	71.1	2	0	736.393	-0.47	-0.00035
1	High	[K].ACIVFFDEVDAIGGAR.[F]	1xTMT6plex [N-Term]; 1xCarbamidomethyl [C2]	4.53617e-05	1	1	AT1G53750.1	AT1G53750.1 [262-277]	0	1969.01							No Quan Values	27	High	2.596e-05							2	0	985.003	-3.17	-0.00312
1	High	[K].ACKPALESNYITK.[V]	TMT6plex [A]; 1xCarbamidomethyl [C2]	0.000105799	1	2	AT2G25910.1	AT2G25910.1 [99-111]	0	2182.25							No Quan Values	15	High	6.063e-05							3	0	728.089	0.7	0.00051
1	High	[K].ACLSAIENR.[G]	1xTMT6plex [N-Term]; 1xCarbamidomethyl [C2]	0.007853	1	1	AT1G04130.1	AT1G04130.1 [171-179]	0	1262.67							No Quan Values	31	High	0.004929							2	0	631.84	-0.02	-1e-05
2	High	[K].ACMSLPATK.[G]	1xTMT6plex [A/K]; 1xOxidation [M3]; 1xCarbamidomethyl [C2]	0.00562803	1	3	AT1G48850.1	AT1G48850.1 [289-297]	0	1452.8	2	2	2	2	2	2	Unique	37	High	0.00502	489.2	545.5	513.9	547.9	462.4	503.2	2	0	726.902	0.41	0.00029
1	High	[K].ACNSLQENYVPR.[V]	1xTMT6plex [N-Term]; 1xCarbamidomethyl [C2]	7.90813e-06	1	1	AT2G27880.1	AT2G27880.1 [828-839]	0	1679.84	1	1	1	1	1	1	Unique	66	High	4.451e-06	38.4	18.3	37.2	15.6	28.3	23.6	2	0	840.422	-0.91	-0.00076
1	High	[K].ACNTPPVLTQPK.[-]	1xTMT6plex [A/K]; 1xCarbamidomethyl [C2]	1.52971e-05	1	1	AT3G07830.1	AT3G07830.1 [386-397]	0	1784.01	1	1	1	1	1	1	Unique	64	High	8.652e-06	70.5	46.7	62.3	59.1	55.3	59.7	2	0	892.511	0.22	0.0002
1	High	[K].ACPAEGDVEALCQFFITIGK.[Q]	1xTMT6plex [A/K]; 2xCarbamidomethyl [C2; C12]	1.83037e-06	1	1	AT2G24050.1	AT2G24050.1 [335-354]	0	2684.38	1	1	1	1	1	1	Unique	61	High	1.013e-06	79.4	75.8	75.1	75.3	69.9	72.8	3	0	895.465	-0.99	-0.00088
1	High	[K].ACPATVSCADIVIMAAR.[D]	1xTMT6plex [N-Term]; 2xCarbamidomethyl [C2; C8]	8.45657e-07	1	1	AT2G22420.1	AT2G22420.1 [111-127]	0	2035.03	1	1	1	1	1	1	Unique	50	High	4.649e-07	36.8	36.7	52.9	43.7	44.3	48.4	3	0	679.015	-0.81	-0.00055
1	High	[K].ACPGVVSCADILAIAAR.[D]	1xTMT6plex [N-Term]; 2xCarbamidomethyl [C2; C8]	3.39831e-08	1	1	AT5G05340.1	AT5G05340.1 [118-134]	0	1973.05	1	1	1	1	1	1	Unique	75	High	1.821e-08	27.9	34.7	35	18.3	32	33.3	2	0	987.029	-0.57	-0.00056
1	High	[K].ACQAFEAK.[E]	1xTMT6plex [A/K]; 1xCarbamidomethyl [C2]	0.00431103	2	2	AT1G76850.1; AT1G21170.1	AT1G76850.1 [622-629]; AT1G21170.1 [621-628]	0	1382.75	1	1	1	1	1	1	Not Unique	23	High	0.002706	160.8	132.6	137.3	138.6	144	146.4	2	0	691.879	0.3	0.00021
1	High	[K].ACQCPECSCK.[N]	1xTMT6plex [A/K]; 4xCarbamidomethyl [C2; C4; C7; C9]	0.00456534	2	2	AT2G14740.1; AT2G14740.2; AT2G14720.1; AT2G14720.2	AT2G14740.1; AT2G14740.2 [526-535]; AT2G14720.1; AT2G14720.2 [526-535]	0	1757.78	1	1	1	1	1	1	Not Unique	25	High	0.00286	97	113.6	131.9	93.8	95.2	180.5	2	0	879.396	0.01	1e-05
2	High	[K].ACQNITQPLR.[F]	1xTMT6plex [N-Term]; 1xCarbamidomethyl [C2]	0.000145048	1	1	AT1G50480.1	AT1G50480.1 [504-513]	0	1429.78	2	2	2	2	2	2	Unique	40	High	8.355e-05	91.8	95.5	85.5	83	79.4	89.5	2	0	715.392	-0.98	-0.0007
1	High	[K].ACSSASIAR.[L]	1xTMT6plex [N-Term]; 1xCarbamidomethyl [C2]	0.00013569	1	1	AT1G20200.1	AT1G20200.1 [140-148]	0	1151.6	1	1	1	1	1	1	Unique	51	High	7.811e-05	48.8	68.1	64.1	57.3	58.3	91.8	2	0	576.306	0.55	0.00032
1	High	[K].ACTADDVYEAGFEQVAR.[Q]	1xTMT6plex [N-Term]; 1xCarbamidomethyl [C2]	2.49727e-05	1	1	AT3G61540.1	AT3G61540.1 [246-262]	0	2131							No Quan Values	30	High	1.419e-05							3	0	711.003	-1.16	-0.00083
3	High	[K].ACTVEVVEDVYGAIDHIHR.[H]	1xTMT6plex [N-Term]; 1xCarbamidomethyl [C2]	3.12863e-08	1	3	AT2G39800.1; AT2G39800.4	AT2G39800.1; AT2G39800.4 [601-619]	0	2412.22	3	3	3	3	3	3	Unique	53	High	1.677e-08	154.6	152.6	232.8	173.1	62.6	152.6	4	0	603.81	-0.1	-6e-05
1	Medium	[K].ACTVLLR.[G]	1xTMT6plex [N-Term]; 1xCarbamidomethyl [C2]	0.0397965	1	1	AT5G26360.1	AT5G26360.1 [371-377]	0	1061.63	1	1	1	1	1	1	Unique	33	Medium	0.02577	101.9	94.1	91	102.7	72.2	88.1	2	0	531.32	-0.37	-0.0002
1	High	[K].ACVDASQFDLVDSLYK.[E]	1xTMT6plex [A/K]; 1xCarbamidomethyl [C2]	1.23911e-07	1	1	AT3G06430.1	AT3G06430.1 [204-219]	0	2289.18	1	1	1	1	1	1	Unique	75	High	6.724e-08	20.7	23.1	30.6	18.9	24.3	26.4	2	0	1145.1	-0.35	-0.0004
1	High	[K].ACVLLEGLNR.[G]	1xTMT6plex [N-Term]; 1xCarbamidomethyl [C2]	0.000466179	1	3	AT2G44270.2	AT2G44270.2 [308-317]	0	1373.78	1	1	1	1	1	1	Unique	43	High	0.0002785	57.9	64.4	81.6	69.2	69.2	77.2	2	0	687.392	0.2	0.00014
1	High	[K].ADAALTNR.[G]	1xTMT6plex [N-Term]	0.00343038	1	1	AT5G16470.1	AT5G16470.1 [19-26]	0	1060.59	1	1	1	1	1	1	Unique	39	High	0.002148	111.4	145.6	137.9	131.8	131.4	263.9	2	0	530.801	0.05	3e-05
1	High	[K].ADAASITAEQTCSLLEQK.[Y]	1xTMT6plex [A/K]; 1xCarbamidomethyl [C12]	1.37938e-05	1	3	AT1G79280.2	AT1G79280.2 [43-60]	0	2394.26							No Quan Values	40	High	7.8e-06							3	0	798.756	-1.59	-0.00127
1	High	[K].ADACVDVYQK.[L]	1xTMT6plex [A/K]; 1xCarbamidomethyl [C4]	0.000347316	1	1	AT1G67680.1	AT1G67680.1 [141-150]	0	1626.86							No Quan Values	23	High	0.0002052							2	0	813.933	1.18	0.00096
2	High	[K].ADADDDKLVDGLNWACGQGR.[A]	1xTMT6plex [A/K]; 1xCarbamidomethyl [C16]	8.09972e-06	1	1	AT3G13560.3; AT3G13560.2; AT3G13560.1	AT3G13560.3; AT3G13560.2; AT3G13560.1 [367-386]	1	2634.3							No Quan Values	31	High	4.553e-06							3	0	878.772	1.4	0.00123
1	High	[K].ADADHMLGNVR.[S]	1xTMT6plex [N-Term]	0.00730314	1	2	AT4G01400.1	AT4G01400.1 [458-468]	0	1427.73	1	1	1	1	1	1	Unique	23	High	0.004591	150	137	176.1	140.5	155.8	163.2	3	0	476.58	-0.54	-0.00025
1	Medium	[K].ADADHMLGNVR.[S]	1xTMT6plex [N-Term]; 1xOxidation [M6]	0.0430004	1	2	AT4G01400.1	AT4G01400.1 [458-468]	0	1443.72	1	1	1	1	1	1	Unique	16	Medium	0.02789	238.3	252.3	281.6	277.7	314.1	327.6	3	0	481.912	0.22	0.00011
1	High	[K].ADAENGEAGEAR.[K]	1xTMT6plex [N-Term]	9.43798e-06	1	1	AT3G57150.1	AT3G57150.1 [429-440]	0	1418.67	1	1	1	1	1	1	Unique	73	High	5.312e-06	37.1	62.5	53.2	60.1	56.4	104.6	2	0	709.839	-0.24	-0.00017
7	High	[K].ADAFEYADQVLEK.[W]	1xTMT6plex [A/K]	2.86007e-07	1	1	AT1G54780.1	AT1G54780.1 [142-154]	0	1957.03	6	6	6	6	6	6	Unique	83	High	1.56e-07	471.4	487.8	558.9	465.5	455.1	490.2	2	0	979.02	0.51	0.0005
1	Medium	[K].ADAGEEGLK.[L]	1xTMT6plex [A/K]	0.0419071	1	1	AT3G02780.1	AT3G02780.1 [239-247]	0	1347.75							No Quan Values	31	Medium	0.02712							2	0	674.38	-0.19	-0.00013
1	High	[K].ADAGHVVVEK.[Y]	1xTMT6plex [A/K]	0.000120828	1	1	AT3G63140.1	AT3G63140.1 [212-221]	0	1482.87	1	1	1	1	1	1	Unique	33	High	6.958e-05	83.1	64.3	107.2	75.4	85.6	85.8	2	0	741.937	-0.71	-0.00053
1	High	[K].ADAIIANPPAYGHTHVAEALK.[I]	1xTMT6plex [A/K]	6.68606e-06	1	2	AT3G07020.1	AT3G07020.1 [301-321]	0	2617.45	1	1	1	1	1	1	Unique	27	High	3.747e-06	125.1	105	145.8	120	89.7	139.9	4	0	655.118	0.13	9e-05
3	High	[K].ADAIYSATLETIANMGK.[V]	1xTMT6plex [A/K]	8.17763e-06	1	1	AT1G29150.1	AT1G29150.1 [389-405]	0	2227.2	3	3	3	3	3	3	Unique	33	High	5.062e-06	442.4	448.3	380.3	374.7	342.9	312.4	3	0	743.072	-1.32	-0.00098
1	High	[K].ADAIYSATLETIANMGK.[V]	1xTMT6plex [A/K]; 1xOxidation [M15]	8.01639e-07	1	1	AT1G29150.1	AT1G29150.1 [389-405]	0	2243.2	1	1	1	1	1	1	Unique	42	High	4.419e-07	138.4	194.4	151.6	210	167.2	183.4	3	0	748.404	-1.03	-0.00077
1	High	[K].ADAKPSLAEEAVAAAK.[A]	TMT6plex [A]	4.91337e-06	1	1	AT5G62810.1	AT5G62810.1 [200-215]	0	2229.31							No Quan Values	31	High	2.746e-06							3	0	743.773	0	0
2	High	[K].ADALFIPR.[E]	1xTMT6plex [N-Term]	0.00618314	1	1	AT1G10390.1; AT1G10390.2	AT1G10390.1; AT1G10390.2 [759-766]	0	1131.67	2	2	2	2	2	2	Unique	34	High	0.00387	200.2	229	213.3	211.8	196.9	224.1	2	0	566.34	-0.28	-0.00016
1	High	[K].ADALNATCK.[Y]	1xTMT6plex [A/K]; 1xCarbamidomethyl [C8]	0.00144047	1	1	AT1G11660.1	AT1G11660.1 [726-734]	0	1421.78	1	1	1	1	1	1	Unique	45	High	0.000887	46.1	50.8	52.9	60.2	55.2	96.8	2	0	711.395	0.35	0.00025
2	High	[K].ADALYVEEIDVGGGEIR.[T]	1xTMT6plex [N-Term]	1.85721e-06	1	1	AT4G13780.1	AT4G13780.1 [655-671]	0	2035.05	1	1	1	1	1	1	Unique	45	High	1.028e-06	69.1	68.8	76.2	74.2	69	80.2	3	0	679.023	0.25	0.00017
1	Medium	[K].ADAQTAFR.[Y]	1xTMT6plex [N-Term]	0.0342519	1	1	AT5G27650.1	AT5G27650.1 [839-846]	0	1108.59	1	1	1	1	1	1	Unique	25	Medium	0.02204	75.9	70.3	72.3	71.2	84.5	101.5	2	0	554.801	-0.5	-0.00028
1	High	[K].ADASSETIPTTR.[I]	1xTMT6plex [N-Term]	3.85449e-05	1	2	AT5G27970.2	AT5G27970.2 [1292-1303]	0	1477.77	1	1	1	1	1	1	Unique	59	High	2.204e-05	40	39.5	49	50	44.3	49.8	2	0	739.388	-0.57	-0.00042
1	High	[K].ADASTIAISCWR.[G]	1xTMT6plex [N-Term]; 1xCarbamidomethyl [C10]	0.00704049	1	1	AT2G22400.1	AT2G22400.1 [749-760]	0	1579.81							No Quan Values	27	High	0.004425							2	0	790.409	0.23	0.00018
2	High	[K].ADATQVISASK.[S]	1xTMT6plex [A/K]	5.51586e-06	1	1	AT4G14200.1	AT4G14200.1 [290-300]	0	1548.9	2	2	2	2	2	2	Unique	63	High	3.094e-06	96.2	88.2	111.8	98.2	102.3	130.2	2	0	774.954	0.29	0.00023
5	High	[K].ADATVAADGSGTFK.[T]	1xTMT6plex [A/K]	9.52913e-08	1	1	AT3G14310.1	AT3G14310.1 [280-293]	0	1768.95	4	4	4	4	4	4	Unique	90	High	5.137e-08	595.7	476.2	650.8	490.1	559.6	525.6	2	0	884.979	1.18	0.00105
1	High	[K].ADATVTTVHSHTK.[D]	1xTMT6plex [A/K]	0.000741504	1	1	AT3G12290.1	AT3G12290.1 [190-202]	0	1826.02	1	1	1	1	1	1	Unique	21	High	0.0004457	256.5	235.1	347.4	270.7	195.2	217.7	4	0	457.26	-0.33	-0.00015
1	High	[K].ADAVAVAHFYER.[M]	1xTMT6plex [N-Term]	0.00431103	1	1	AT3G48250.1	AT3G48250.1 [175-186]	0	1577.83	1	1	1	1	1	1	Unique	25	High	0.002693	137.5	152.2	162.3	155.4	137.6	165.2	3	0	526.614	-0.27	-0.00014
3	High	[K].ADAVGVTVDGLFNK.[A]	1xTMT6plex [A/K]	5.87332e-07	1	1	AT3G46780.1	AT3G46780.1 [404-417]	0	1864.06	3	3	3	3	3	3	Unique	84	High	3.222e-07	491.8	560	542.9	513.4	431.6	519.6	2	0	932.533	0	0
1	Medium	[K].ADAVPIEFDIVK.[D]	1xTMT6plex [A/K]	0.0227258	1	2	AT1G14380.1; AT1G14380.3	AT1G14380.1; AT1G14380.3 [490-501]	0	1775.04	1	1	1	1	1	1	Unique	29	Medium	0.01431	112.1	104.9	140.9	106.1	117	135.3	3	0	592.351	0.85	0.0005
1	High	[K].ADAVPIEFDIVKDEK.[S]	TMT6plex [A]	8.62648e-05	1	2	AT1G14380.1; AT1G14380.3	AT1G14380.1; AT1G14380.3 [490-504]	1	2376.36	1	1	1	1	1	1	Unique	24	High	4.938e-05	92	107.2	90.4	92.7	80.8	111.8	3	0	792.793	0.06	4e-05
1	High	[K].ADCLDDLSYAIMYEVTK.[L]	1xTMT6plex [A/K]; 1xCarbamidomethyl [C3]	1.15253e-05	1	2	AT3G02090.1	AT3G02090.1 [413-429]	0	2465.23	1	1	1	1	1	1	Unique	31	High	6.498e-06	80.8	65.4	77.6	67.3	49.8	49.7	3	0	822.416	-0.23	-0.00019
4	High	[K].ADCLDDLSYAIMYEVTK.[L]	1xTMT6plex [A/K]; 1xOxidation [M12]; 1xCarbamidomethyl [C3]	3.92318e-07	1	2	AT3G02090.1	AT3G02090.1 [413-429]	0	2481.23	4	4	4	4	4	4	Unique	42	High	1.476e-06	87.5	106.9	103.3	109.8	100.3	109.1	3	0	827.747	-1.08	-0.00089
1	High	[K].ADCVADEIADK.[L]	1xTMT6plex [A/K]; 1xCarbamidomethyl [C3]	1.00413e-05	1	1	AT1G54860.1	AT1G54860.1 [57-67]	0	1664.86							No Quan Values	61	High	5.645e-06							2	0	832.933	0.69	0.00058
1	High	[K].ADCYTGNR.[S]	1xTMT6plex [N-Term]; 1xCarbamidomethyl [C3]	0.0021441	1	1	AT1G59870.1	AT1G59870.1 [147-154]	0	1185.55							No Quan Values	53	High	0.001336							2	0	593.281	1.49	0.00089
3	High	[K].ADDASSAVSHESR.[I]	1xTMT6plex [N-Term]	1.46412e-06	1	1	AT4G33740.2; AT4G33740.3; AT4G33740.1	AT4G33740.2; AT4G33740.3; AT4G33740.1 [214-226]	0	1560.75	3	3	3	3	3	3	Unique	69	High	8.114e-07	239.8	247	303.6	288.7	289.2	343.5	3	0	520.92	-0.07	-4e-05
1	Medium	[K].ADDAVDLFR.[D]	1xTMT6plex [N-Term]	0.0279208	1	1	AT1G12775.1	AT1G12775.1 [69-77]	0	1250.66	1	1	1	1	1	1	Unique	27	Medium	0.01784	73.9	75	82.6	79.4	71.9	80.1	2	0	625.833	0.04	3e-05
1	High	[K].ADDEEDDDDDDDDVK.[E]	1xTMT6plex [A/K]	1.70352e-05	1	1	AT3G58110.1	AT3G58110.1 [314-328]	0	2183.9	1	1	1	1	1	1	Unique	25	High	9.641e-06	17.6	17.5	27.4	20.2	23.3	53.3	2	0	1092.45	1.19	0.0013
2	High	[K].ADDEEEAKTEEPSK.[K]	TMT6plex [A]	1.13624e-05	1	1	AT5G27120.1	AT5G27120.1 [466-479]	1	2265.17	1	1	1	1	1	1	Unique	19	High	8.59e-05	153.1	202.4	144	229.9	148.8	208.4	3	0	755.729	0.63	0.00048
1	High	[K].ADDEFVESLLDTNQDLATFK.[I]	1xTMT6plex [A/K]	1.37289e-05	1	1	AT2G32910.1	AT2G32910.1 [55-74]	0	2729.39	1	1	1	1	1	1	Unique	39	High	7.747e-06	190	180.1	247.8	222.7	248.3	244.4	3	0	910.469	0.36	0.00033
1	Medium	[K].ADDELYR.[A]	1xTMT6plex [N-Term]	0.0104892	1	1	AT3G61070.3; AT3G61070.2; AT3G61070.1	AT3G61070.3; AT3G61070.2; AT3G61070.1 [161-167]	0	1110.56	1	1	1	1	1	1	Unique	43	High	0.006592	144.8	157.8	167.7	172	157.7	245.4	2	0	555.785	0.26	0.00014
1	High	[K].ADDGGDTVTFMFESPTQDK.[I]	1xTMT6plex [A/K]	1.05538e-07	1	1	AT1G07370.1	AT1G07370.1 [92-110]	0	2519.2							No Quan Values	78	High	5.705e-08							2	0	1260.11	0.68	0.00086
3	High	[K].ADDGGDTVTFMFESPTQDK.[I]	1xTMT6plex [A/K]; 1xOxidation [M11]	3.11957e-06	1	1	AT1G07370.1	AT1G07370.1 [92-110]	0	2535.2	2	2	2	2	2	2	Unique	41	High	1.735e-06	172.4	195.9	190.1	198.1	170.3	197.1	3	0	845.737	-0.31	-0.00026
1	High	[K].ADDGSDTVTFMFESPTQDK.[I]	1xTMT6plex [A/K]	1.0682e-05	1	1	AT2G29570.1	AT2G29570.1 [92-110]	0	2549.21	1	1	1	1	1	1	Unique	52	High	6.018e-06	88.5	81.3	94.3	73.5	70	75	2	0	1275.11	2.76	0.00351
2	High	[K].ADDGSDTVTFMFESPTQDK.[I]	1xTMT6plex [A/K]; 1xOxidation [M11]	1.6429e-07	1	1	AT2G29570.1	AT2G29570.1 [92-110]	0	2565.21	1	1	1	1	1	1	Unique	55	High	8.92e-08	92.3	112.6	103	118	106.1	104.8	3	0	855.74	-0.57	-0.00048
1	High	[K].ADDGVSGVATEEDAVMK.[E]	1xTMT6plex [A/K]	3.24274e-06	1	1	AT5G55660.1	AT5G55660.1 [108-124]	0	2152.08	1	1	1	1	1	1	Unique	46	High	1.805e-06	27	29.4	24.9	28.2	26.2	28.2	2	0	1076.55	0.29	0.00031
3	High	[K].ADDGVSGVATEEDAVMK.[E]	1xTMT6plex [A/K]; 1xOxidation [M16]	6.77461e-10	1	1	AT5G55660.1	AT5G55660.1 [108-124]	0	2168.08	2	2	2	2	2	2	Unique	114	High	3.52e-10	138.4	159.8	155	166.9	145.7	187.6	2	0	1084.54	0.72	0.00078
1	High	[K].ADDHDDVMQGIK.[K]	1xTMT6plex [A/K]; 1xOxidation [M8]	3.47363e-05	1	1	AT3G01680.1	AT3G01680.1 [612-623]	0	1817.91							No Quan Values	21	High	1.982e-05							3	0	606.642	0.43	0.00026
1	High	[K].ADDIEGQCPFVASGMK.[C]	1xTMT6plex [A/K]; 1xOxidation [M15]; 1xCarbamidomethyl [C8]	0.000280266	1	1	AT4G38890.1	AT4G38890.1 [132-147]	0	2199.08	1	1	1	1	1	1	Unique	24	High	0.000164	126.2	158	141.3	149.8	124.8	139.8	3	0	733.698	-1.03	-0.00075
2	High	[K].ADDVPLDVR.[M]	1xTMT6plex [N-Term]	0.00349596	1	1	AT1G19920.1	AT1G19920.1 [302-310]	0	1228.67	2	2	2	2	2	2	Unique	41	High	0.002184	292.8	267	364.8	299.8	287.1	337.3	2	0	614.84	0.12	7e-05
1	Medium	[K].ADDVPLDWR.[M]	1xTMT6plex [N-Term]	0.0397965	1	1	AT3G22890.1	AT3G22890.1 [288-296]	0	1315.68	1	1	1	1	1	1	Unique	27	Medium	0.02574	206.9	253.4	237.3	237.9	194.7	270.4	2	0	658.345	-0.56	-0.00037
1	Medium	[K].ADDVVPFK.[F]	1xTMT6plex [A/K]	0.0129937	1	1	AT5G20060.3; AT5G20060.2; AT5G20060.1	AT5G20060.3; AT5G20060.2; AT5G20060.1 [196-203]	0	1348.79							No Quan Values	33	High	0.008177							2	0	674.898	1.25	0.00084
1	High	[K].ADEAAEDHIR.[Q]	1xTMT6plex [N-Term]	3.42839e-05	1	1	AT3G29280.1	AT3G29280.1 [135-144]	0	1355.68	1	1	1	1	1	1	Unique	44	High	1.958e-05	113.2	126.6	149.6	139.5	117.7	155.4	3	0	452.563	0.04	2e-05
1	Medium	[K].ADEAIIGDSFSAK.[L]	1xTMT6plex [A/K]	0.0202544	1	1	AT4G16480.1	AT4G16480.1 [252-264]	0	1781.97	1	1	1	1	1	1	Unique	22	Medium	0.01271	152	122.9	186.6	137.2	167.1	160.3	3	0	594.66	-2.2	-0.00131
1	High	[K].ADEEEPNGSFPSLR.[T]	1xTMT6plex [N-Term]	0.00203265	1	1	AT5G59460.1	AT5G59460.1 [28-41]	0	1776.86	1	1	1	1	1	1	Unique	36	High	0.001257	14.8	18.5	21.1	16.7	16.5	15.2	2	0	888.934	0.4	0.00036
3	High	[K].ADEGAQTISDAAGNLK.[D]	1xTMT6plex [A/K]	9.09576e-09	1	1	AT4G13230.1	AT4G13230.1 [52-67]	0	2019.08	2	2	2	2	2	2	Unique	92	High	4.817e-09	173.9	132.4	209.3	136.7	157.5	154.9	2	0	1010.04	-1.16	-0.00117
1	High	[K].ADEGGDDSSNVSADTSK.[V]	1xTMT6plex [A/K]	7.69122e-05	1	4	AT3G52140.4	AT3G52140.4 [714-730]	0	2112.99	1	1	1	1	1	1	Unique	36	High	4.41e-05	135.9	168.9	183.4	181.7	160.7	296.1	3	0	705.002	-1.47	-0.00104
1	Medium	[K].ADEIKEELER.[I]	1xTMT6plex [A/K]	0.0163516	1	1	AT2G35720.1	AT2G35720.1 [100-109]	1	1689.94	1	1	1	1	1	1	Unique	21	Medium	0.01024	103.4	119.7	107.5	115.8	94.7	119.8	3	0	563.985	-0.28	-0.00016
1	High	[K].ADEIWNIYNTAPR.[I]	1xTMT6plex [N-Term]	4.16973e-06	1	1	AT5G64580.1	AT5G64580.1 [745-757]	0	1791.92	1	1	1	1	1	1	Unique	65	High	2.333e-06	26.1	26.6	38	25.9	27.9	28	2	0	896.464	-1.6	-0.00143
1	Medium	[K].ADELLEK.[L]	1xTMT6plex [A/K]	0.0225741	1	1	AT5G10540.1	AT5G10540.1 [301-307]	0	1275.76							No Quan Values	27	Medium	0.01418							2	0	638.382	-0.2	-0.00013
3	Medium	[K].ADELTLK.[R]	1xTMT6plex [A/K]	0.024784	1	2	AT2G47470.1	AT2G47470.1 [344-350]	0	1247.76	2	2	2	2	2	2	Unique	38	Medium	0.03079	277.3	320.4	331.2	328	273.6	411	2	0	624.385	0.81	0.0005
1	High	[K].ADEPQPHPPK.[D]	1xTMT6plex [A/K]	0.000212382	1	2	AT5G62890.3; AT5G62890.1; AT5G62890.2	AT5G62890.3; AT5G62890.1; AT5G62890.2 [11-20]	0	1573.87	1	1	1	1	1	1	Unique	22	High	0.0001239	227.9	258.3	268.7	262.2	270.5	295.4	3	0	525.296	0.12	7e-05
1	High	[K].ADEPVFVDFWAPWCGPCK.[M]	1xTMT6plex [A/K]; 2xCarbamidomethyl [C14; C17]	2.7773e-06	1	1	AT1G03680.1	AT1G03680.1 [91-108]	0	2639.28	1	1	1	1	1	1	Unique	24	High	1.544e-06	141.7	177.3	163.8	157	119.8	120.1	3	0	880.431	-1.23	-0.00108
2	High	[K].ADEQALSQLLEDR.[D]	1xTMT6plex [N-Term]	8.78858e-05	1	1	AT2G47450.1	AT2G47450.1 [139-151]	0	1716.9	2	2	2	2	2	2	Unique	61	High	0.0001235	50.2	43.5	63.2	45.4	45.5	54.1	2	0	858.951	-0.94	-0.00081
1	High	[K].ADEQIELLK.[K]	1xTMT6plex [A/K]	0.000290534	1	1	AT1G65010.1	AT1G65010.1 [97-105]	0	1516.9	1	1	1	1	1	1	Unique	45	High	0.0001702	76.8	70.4	101.4	72.2	73.7	77.2	2	0	758.952	-1.09	-0.00083
1	High	[K].ADEQSTCQAFTTVFETALSK.[F]	1xTMT6plex [A/K]; 1xCarbamidomethyl [C7]	1.92244e-05	1	2	AT5G11490.2	AT5G11490.2 [818-837]	0	2692.35	1	1	1	1	1	1	Unique	33	High	1.09e-05	102.9	96	91.1	85.3	82.7	86.8	3	0	898.123	0.69	0.00062
2	High	[K].ADESESQVENNDAQPK.[Q]	1xTMT6plex [A/K]	5.78794e-06	1	4	AT3G52140.4	AT3G52140.4 [86-101]	0	2219.08	1	1	1	1	1	1	Unique	44	High	3.243e-06	190.7	191.5	202.4	206	187.3	233.5	4	0	555.527	1.04	0.00057
1	High	[K].ADETDAVEADK.[N]	1xTMT6plex [A/K]	1.32831e-05	1	1	AT2G44200.1	AT2G44200.1 [431-441]	0	1621.83							No Quan Values	52	High	7.498e-06							2	0	811.419	-0.4	-0.00032
1	High	[K].ADETYDYCHIPGQAVLHR.[G]	1xTMT6plex [N-Term]; 1xCarbamidomethyl [C8]	1.0626e-06	1	1	AT3G18210.1; AT3G18210.2	AT3G18210.1; AT3G18210.2 [306-323]	0	2374.14	1	1	1	1	1	1	Unique	42	High	5.869e-07	46.1	49.9	58.4	49.6	40.9	57.2	4	0	594.292	0.28	0.00017
2	High	[K].ADEVDNWAAGK.[A]	1xTMT6plex [A/K]	3.11957e-06	1	1	AT1G13020.1	AT1G13020.1 [221-231]	0	1633.86	1	1	1	1	1	1	Unique	76	High	1.734e-06	83.2	93	95	70.8	82.4	100.1	2	0	817.433	-0.17	-0.00014
1	High	[K].ADEVDSWVSTKPSEPR.[R]	1xTMT6plex [A/K]	7.48518e-05	1	2	AT4G38710.1	AT4G38710.1 [201-216]	0	2261.18	1	1	1	1	1	1	Unique	23	High	4.279e-05	54.2	66.9	66	56.2	55	62.4	3	0	754.398	-0.36	-0.00027
3	High	[K].ADFDATVGVHPTAAEEFVTMR.[A]	1xTMT6plex [N-Term]; 1xOxidation [M20]	0.000114413	1	1	AT3G54660.1	AT3G54660.1 [520-540]	0	2509.22	3	3	3	3	3	3	Unique	30	High	7.915e-05	136.2	134.6	148.6	145.9	134.2	152.9	3	0	837.079	-0.34	-0.00028
4	High	[K].ADFEYLEK.[K]	1xTMT6plex [A/K]	0.00133679	1	1	AT5G57655.2	AT5G57655.2 [444-451]	0	1472.8	4	4	4	4	4	4	Unique	47	High	0.001801	334.5	364.7	369.2	354.1	320.4	377.8	2	0	736.905	-0.39	-0.00028
4	High	[K].ADFGAVMDVLK.[S]	1xTMT6plex [A/K]	3.51938e-05	1	1	AT4G29840.1	AT4G29840.1 [506-516]	0	1623.92	1	1	1	1	1	1	Unique	35	High	2.011e-05	37	37.6	43.7	43.5	36.4	43.7	2	0	812.463	-0.16	-0.00013
3	High	[K].ADFGAVMDVLK.[S]	1xTMT6plex [A/K]; 1xOxidation [M7]	1.95837e-05	1	1	AT4G29840.1	AT4G29840.1 [506-516]	0	1639.91	3	3	3	3	3	3	Unique	58	High	1.11e-05	660.8	678.6	779.1	730.3	674.9	718.4	2	0	820.459	-1.3	-0.00107
1	High	[K].ADFGGSSDGTAFNFLAR.[A]	1xTMT6plex [N-Term]	1.97658e-05	1	1	AT5G42650.1	AT5G42650.1 [207-223]	0	1961.96							No Quan Values	46	High	1.121e-05							2	0	981.479	-2.17	-0.00213
1	High	[K].ADFQNSSVEK.[I]	1xTMT6plex [A/K]	4.0935e-05	1	2	AT2G02560.1	AT2G02560.1 [922-931]	0	1582.85	1	1	1	1	1	1	Unique	49	High	2.334e-05	38.6	39.2	49.7	49.6	37	49.3	2	0	791.927	-0.77	-0.00061
1	High	[K].ADFVVSDVVPVACR.[A]	1xTMT6plex [N-Term]; 1xCarbamidomethyl [C13]	0.000110004	1	1	AT4G16130.1	AT4G16130.1 [169-182]	0	1762.94	1	1	1	1	1	1	Unique	50	High	6.314e-05	29.4	25.1	26.5	19.7	30.6	23.7	2	0	881.969	-2.68	-0.00236
4	High	[K].ADGFAGVFPEHK.[Y]	1xTMT6plex [A/K]	6.29399e-05	7	10	AT5G62670.1; AT2G07560.1; AT2G18960.1; AT5G57350.2; AT5G57350.1; AT4G30190.1; AT1G80660.1; AT3G47950.1	AT5G62670.1 [562-573]; AT2G07560.1 [560-571]; AT2G18960.1 [558-569]; AT5G57350.2; AT5G57350.1 [559-570]; AT4G30190.1 [558-569]; AT1G80660.1 [563-574]; AT3G47950.1 [566-577]	0	1732.94	4	4	4	4	4	4	Not Unique	29	High	0.0001668	888.6	716.7	864	706.6	800.4	796.9	3	0	578.32	1	0.00058
4	High	[K].ADGFPTILFFPGGNK.[S]	1xTMT6plex [A/K]	2.58949e-05	1	1	AT3G54960.1	AT3G54960.1 [507-521]	0	2039.14	4	4	4	4	4	4	Unique	28	High	9.564e-05	644	1041.1	718.4	806.5	612.7	916.4	3	0	680.384	0.45	0.00031
2	High	[K].ADGLSDFDTYIMETTGQNLK.[S]	1xTMT6plex [A/K]	1.58237e-06	1	1	AT3G42170.1	AT3G42170.1 [571-590]	0	2677.34	2	2	2	2	2	2	Unique	46	High	8.768e-07	182.7	172.3	208	155.9	133.3	148.4	3	0	893.118	-1.26	-0.00112
3	High	[K].ADGLSDFDTYIMETTGQNLK.[S]	1xTMT6plex [A/K]; 1xOxidation [M12]	8.964e-09	1	1	AT3G42170.1	AT3G42170.1 [571-590]	0	2693.34	3	3	3	3	3	3	Unique	85	High	7.801e-09	159.6	149.7	183.9	164.3	169.4	169.2	3	0	898.451	-0.33	-0.0003
2	High	[K].ADGLVDMPYISDENADEDPEIR.[F]	1xTMT6plex [N-Term]	1.6134e-06	1	2	AT3G12050.1	AT3G12050.1 [106-127]	0	2693.24	1	1	1	1	1	1	Unique	47	High	8.927e-07	58	60.9	65.7	57.6	44.4	55.5	3	0	898.417	-2.7	-0.00242
1	High	[K].ADGLVDMPYISDENADEDPEIR.[F]	1xTMT6plex [N-Term]; 1xOxidation [M7]	1.07297e-06	1	2	AT3G12050.1	AT3G12050.1 [106-127]	0	2709.24	1	1	1	1	1	1	Unique	75	High	5.92e-07	42	32.6	38.5	29.6	31.7	32	2	0	1355.12	0.87	0.00117
1	High	[K].ADGLVTLTPNQDQEASSEVLPINFNGLAK.[A]	1xTMT6plex [A/K]	2.5315e-05	1	2	AT3G52990.1	AT3G52990.1 [112-140]	0	3499.87	1	1	1	1	1	1	Unique	30	High	1.436e-05	51.2	50.9	50.4	43.9	41.9	38.1	4	0	875.723	0.17	0.00015
2	High	[K].ADGLVTLTPSQDQEASSEVLPINFDGLAK.[A]	1xTMT6plex [A/K]	2.03489e-07	1	1	AT2G36580.1	AT2G36580.1 [112-140]	0	3473.84	2	2	2	2	2	2	Unique	80	High	4.844e-07	199.4	217.8	196.8	181.7	188	205.5	3	0	1158.62	1.01	0.00117
1	High	[K].ADGMIAHLASLAEK.[R]	1xTMT6plex [A/K]	0.000332424	1	2	AT4G25080.1; AT4G25080.5; AT4G25080.2; AT4G25080.3	AT4G25080.1; AT4G25080.5; AT4G25080.2; AT4G25080.3 [227-240]	0	1885.06							No Quan Values	14	High	0.0001958							3	0	629.025	-0.36	-0.00022
1	High	[K].ADGMIAHLASLAEK.[R]	1xTMT6plex [A/K]; 1xOxidation [M4]	0.000903554	1	2	AT4G25080.1; AT4G25080.5; AT4G25080.2; AT4G25080.3	AT4G25080.1; AT4G25080.5; AT4G25080.2; AT4G25080.3 [227-240]	0	1901.06	1	1	1	1	1	1	Unique	21	High	0.0006012	196.1	187	212.1	249.2	191.8	181.4	3	0	634.358	1.13	0.00072
1	High	[K].ADGMNVVPEVWNVLDK.[I]	1xTMT6plex [A/K]	1.64873e-05	1	1	AT5G42740.1	AT5G42740.1 [111-126]	0	2244.21	1	1	1	1	1	1	Unique	35	High	9.319e-06	395.6	302.2	441.6	277.1	318.2	263.7	3	0	748.741	-0.59	-0.00044
2	High	[K].ADGMNVVPEVWNVLDK.[I]	1xTMT6plex [A/K]; 1xOxidation [M4]	3.18142e-05	1	1	AT5G42740.1	AT5G42740.1 [111-126]	0	2260.2	2	2	2	2	2	2	Unique	41	High	1.813e-05	340.5	310.4	369.1	306.8	373.5	336.7	3	0	754.073	-0.8	-0.0006
1	High	[K].ADGNFYFVDADHCPNK.[A]	1xTMT6plex [A/K]; 1xCarbamidomethyl [C13]	3.01721e-07	1	1	AT2G35790.1	AT2G35790.1 [203-218]	0	2328.11	1	1	1	1	1	1	Unique	43	High	1.644e-07	131.3	128.8	141.4	122.1	106.6	137.4	3	0	776.708	-1.14	-0.00088
1	High	[K].ADGNGAAIAEQVFQNTK.[E]	1xTMT6plex [A/K]	3.88522e-07	1	2	AT5G28050.2	AT5G28050.2 [182-198]	0	2192.17	1	1	1	1	1	1	Unique	53	High	2.128e-07	80.5	80.4	99.2	68.6	67.8	67.2	3	0	731.396	0.7	0.00051
1	High	[K].ADGSAVFEMGNTK.[V]	1xTMT6plex [A/K]	1.33509e-06	1	1	AT3G61620.1; AT3G61620.2	AT3G61620.1; AT3G61620.2 [32-44]	0	1784.93	1	1	1	1	1	1	Unique	58	High	7.392e-07	60	68.4	65.5	57.1	55.1	63.3	2	0	892.965	-1.35	-0.0012
2	High	[K].ADGSDPLEEYCK.[D]	1xTMT6plex [A/K]; 1xCarbamidomethyl [C11]	6.07324e-06	1	1	AT3G62410.1	AT3G62410.1 [107-118]	0	1841.9	2	2	2	2	2	2	Unique	62	High	3.404e-06	233.9	176.4	365	209.9	255.7	278	2	0	921.453	-0.36	-0.00033
2	High	[K].ADGSDPLEEYCKDNPETNECR.[T]	1xTMT6plex [A/K]; 2xCarbamidomethyl [C11; C20]	0.000663715	1	1	AT3G62410.1	AT3G62410.1 [107-127]	1	2957.33	2	2	2	2	2	2	Unique	30	High	0.0004006	68.9	62.1	82.6	65.1	58.4	50.8	3	0	986.449	0.72	0.00071
1	High	[K].ADGSEGRPSSSGR.[A]	1xTMT6plex [N-Term]	0.00044765	1	2	AT3G43300.1	AT3G43300.1 [1476-1488]	0	1491.73	1	1	1	1	1	1	Unique	29	High	0.0002664	15.6	37.7	28.6	24.5	31.3	38.2	3	0	497.916	-0.09	-5e-05
1	High	[K].ADGSTFSAEAGGDQR.[K]	1xTMT6plex [N-Term]	1.67728e-06	1	1	AT3G15520.1	AT3G15520.1 [274-288]	0	1697.79							No Quan Values	67	High	9.295e-07							2	0	849.399	-1.54	-0.00131
1	Medium	[K].ADGVVPGR.[S]	1xTMT6plex [N-Term]	0.0419071	1	1	AT2G47210.1	AT2G47210.1 [259-266]	0	999.578	1	1	1	1	1	1	Unique	29	Medium	0.02708	215.2	251.6	219.2	239.5	211.3	311	2	0	500.292	-1.08	-0.00054
1	Medium	[K].ADHEATDLAR.[K]	1xTMT6plex [N-Term]	0.0102244	1	1	AT2G43400.1	AT2G43400.1 [508-517]	0	1327.68	1	1	1	1	1	1	Unique	24	High	0.006423	134.8	170.2	154.9	168.7	140.6	197.3	3	0	443.231	-0.57	-0.00025
2	High	[K].ADHPTSGSSNLK.[Y]	1xTMT6plex [A/K]	2.46346e-05	1	1	AT3G61130.1	AT3G61130.1 [456-467]	0	1671.91	2	2	2	2	2	2	Unique	46	High	1.403e-05	291.7	209.1	314.7	278.3	318	532.6	3	0	557.974	-0.27	-0.00015
1	High	[K].ADHVPVEEQK.[E]	1xTMT6plex [A/K]	6.57689e-05	1	1	AT2G32240.1	AT2G32240.1 [65-74]	0	1609.89	1	1	1	1	1	1	Unique	42	High	3.763e-05	393.2	371.4	436.7	378.6	368.3	425.9	3	0	537.303	-0.26	-0.00014
1	High	[K].ADIASFSLLDSGDGNGDKDVIGVAGDLK.[V]	TMT6plex [A]	8.66068e-06	1	1	AT3G02760.1	AT3G02760.1 [162-189]	1	3436.84							No Quan Values	50	High	4.859e-06							3	0	1146.28	-0.9	-0.00103
1	High	[K].ADIDEYLASSGK.[G]	1xTMT6plex [A/K]	0.00359687	1	1	AT1G54220.1; AT1G54220.2	AT1G54220.1; AT1G54220.2 [279-290]	0	1726.93	1	1	1	1	1	1	Unique	14	High	0.002253	449.6	439	532.7	447.7	458.6	452.2	3	0	576.314	0.47	0.00027
2	High	[K].ADIEEVTSLYLDAK.[S]	1xTMT6plex [A/K]	9.31966e-07	1	1	AT5G22330.1	AT5G22330.1 [430-443]	0	2025.12	1	1	1	1	1	1	Unique	48	High	5.131e-07	68.2	69.5	78.9	73.8	72.2	80.7	2	0	1013.06	-0.22	-0.00022
1	High	[K].ADIEVLQAIR.[A]	1xTMT6plex [N-Term]	0.000139202	1	1	AT3G18270.1	AT3G18270.1 [215-224]	0	1356.8	1	1	1	1	1	1	Unique	48	High	8.026e-05	63.6	66	69.9	62.2	57.7	66	2	0	678.906	0.11	7e-05
1	High	[K].ADIGIAVDDATDAAR.[SG]	1xTMT6plex [N-Term]	2.00418e-05	1	2	AT2G07560.1	AT2G07560.1 [601-615]	0	1702.88	1	1	1	1	1	1	Unique	45	High	1.134e-05	84.1	63.3	108.7	73.8	102.2	91.4	3	0	568.299	0.28	0.00016
2	High	[K].ADIITWASLEHGK.[G]	1xTMT6plex [A/K]	1.44295e-06	1	2	AT4G23570.2; AT4G23570.1	AT4G23570.2; AT4G23570.1 [229-241]	0	1899.07	1	1	1	1	1	1	Unique	33	High	7.988e-07	162.2	172.3	152.1	165.4	124.8	202.8	3	0	633.696	0.06	4e-05
1	High	[K].ADILISEPMGTLLVNER.[M]	1xTMT6plex [N-Term]	0.000836691	1	2	AT3G06930.2	AT3G06930.2 [251-267]	0	2100.16							No Quan Values	16	High	0.0005046							2	0	1050.58	1.08	0.00113
1	High	[K].ADILISEPMGTLLVNER.[M]	1xTMT6plex [N-Term]; 1xOxidation [M9]	7.98423e-06	1	2	AT3G06930.2	AT3G06930.2 [251-267]	0	2116.15	1	1	1	1	1	1	Unique	76	High	4.493e-06	41.4	51.7	51.6	49.7	49.6	63.2	2	0	1058.58	-0.91	-0.00096
2	High	[K].ADISEEAAEIQDYIETLER.[L]	1xTMT6plex [N-Term]	4.79989e-08	1	1	AT2G48020.1; AT2G48020.2	AT2G48020.1; AT2G48020.2 [228-246]	0	2424.2	2	2	2	2	2	2	Unique	69	High	2.584e-08	44.3	29.4	51.7	33.8	48.4	38.4	3	0	808.737	-0.01	-1e-05
2	High	[K].ADISNAEEWDLQVVK.[D]	1xTMT6plex [A/K]	4.59432e-08	1	1	AT2G44640.1	AT2G44640.1 [110-124]	0	2175.17	1	1	1	1	1	1	Unique	99	High	2.468e-08	29.2	22.6	31.1	24.2	28.1	26.1	2	0	1088.09	0.2	0.00022
1	High	[K].ADITLSCAPVDESR.[A]	1xTMT6plex [N-Term]; 1xCarbamidomethyl [C7]	1.82152e-06	1	1	AT4G39210.1	AT4G39210.1 [236-249]	0	1762.88	1	1	1	1	1	1	Unique	79	High	1.009e-06	75.4	78.5	63	69	54.8	70.4	2	0	881.946	0.72	0.00063
1	Medium	[K].ADIVLVGVSR.[T]	1xTMT6plex [N-Term]	0.0211019	1	3	AT4G21210.1	AT4G21210.1 [263-272]	0	1257.77	1	1	1	1	1	1	Unique	49	Medium	0.01326	61.7	57.6	71.9	62.8	60.1	66.8	2	0	629.39	-0.72	-0.00045
4	High	[K].ADLAIPITSHASLAR.[Q]	1xTMT6plex [N-Term]	3.03026e-06	1	1	AT5G01600.1	AT5G01600.1 [73-87]	0	1765.02	2	2	2	2	2	2	Unique	58	High	8.196e-06	331	397.7	477.7	413.4	154.6	210.5	3	0	589.01	-0.52	-0.00031
1	High	[K].ADLDYIFLK.[L]	1xTMT6plex [A/K]	0.000805462	1	2	AT3G29130.2	AT3G29130.2 [125-133]	0	1555.91	1	1	1	1	1	1	Unique	27	High	0.0004855	100.7	96.6	114.9	97.4	93.7	97.9	2	0	778.461	0.17	0.00013
1	High	[K].ADLEAISALK.[E]	1xTMT6plex [A/K]	3.16738e-05	1	1	AT1G04130.1	AT1G04130.1 [18-27]	0	1488.9	1	1	1	1	1	1	Unique	70	High	1.802e-05	133.1	114.1	154.3	124.9	103.7	120.8	2	0	744.955	-1.25	-0.00093
1	High	[K].ADLENDVNK.[F]	1xTMT6plex [A/K]	0.000170664	1	1	AT3G54630.1	AT3G54630.1 [249-257]	0	1475.81							No Quan Values	41	High	9.855e-05							2	0	738.409	-0.41	-0.0003
1	High	[K].ADLFLEPGDK.[V]	1xTMT6plex [A/K]	0.00303541	1	2	AT1G53580.1	AT1G53580.1 [141-150]	0	1562.88							No Quan Values	22	High	0.001891							2	0	781.944	-1.67	-0.00131
1	High	[K].ADLGDGPYNAVTK.[A]	1xTMT6plex [A/K]	0.00723672	1	2	AT3G48670.1; AT3G48670.2	AT3G48670.1; AT3G48670.2 [584-596]	0	1778.97							No Quan Values	17	High	0.004556							2	0	889.987	-0.87	-0.00078
2	High	[K].ADLGIIFDTDVDR.[S]	1xTMT6plex [N-Term]	7.56225e-07	1	2	AT5G17530.3	AT5G17530.3 [352-364]	0	1678.88	2	2	2	2	2	2	Unique	91	High	4.155e-07	135.2	142.9	168.1	136.2	132.2	157	2	0	839.947	0.58	0.00049
3	High	[K].ADLGVLALK.[A]	1xTMT6plex [A/K]	0.000372458	1	2	AT1G10840.1	AT1G10840.1 [142-150]	0	1357.88	2	2	2	2	2	2	Unique	49	High	0.0002198	148	149.9	155.6	145.8	129.9	148.7	2	0	679.444	-0.47	-0.00032
2	High	[K].ADLLEQGSFDSAIDGCHGVFHTASPFFNDAK.[D]	1xTMT6plex [A/K]; 1xCarbamidomethyl [C16]	2.43672e-06	1	1	AT5G19440.1	AT5G19440.1 [65-95]	0	3811.84	2	2	2	2	2	2	Unique	53	High	1.354e-06	47.3	42.1	53.4	55.8	51.3	70	4	0	953.719	2.51	0.00239
3	High	[K].ADLLFVDSPVGAGYSFVEGNQK.[D]	1xTMT6plex [A/K]	3.19009e-08	1	2	AT2G27920.1	AT2G27920.1 [106-127]	0	2771.47	3	3	3	3	3	3	Unique	98	High	1.711e-08	235.7	206.6	240.4	181.3	199.8	207	3	0	924.498	5.17	0.00478
2	High	[K].ADLLLCESGGDNLAANFSR.[E]	1xTMT6plex [N-Term]; 1xCarbamidomethyl [C6]	4.84681e-08	1	2	AT2G34470.2	AT2G34470.2 [164-182]	0	2252.12	2	2	2	2	2	2	Unique	65	High	2.602e-08	120.8	120.8	117.4	110.9	104.2	97.9	3	0	751.378	0.69	0.00052
1	Medium	[K].ADLLPTDVR.[E]	1xTMT6plex [N-Term]	0.0154048	1	1	AT1G08410.1	AT1G08410.1 [208-216]	0	1228.71	1	1	1	1	1	1	Unique	29	High	0.009621	77.6	78.8	89.8	97.8	75.6	112.6	2	0	614.858	-0.18	-0.00011
2	High	[K].ADLLYNAIEESNGFFR.[C]	1xTMT6plex [N-Term]	1.13086e-05	1	1	AT4G35630.1	AT4G35630.1 [340-355]	0	2088.06	1	1	1	1	1	1	Unique	38	High	6.381e-06	127.4	118.4	154.5	121.1	106.7	112.3	3	0	696.691	-0.22	-0.00015
1	High	[K].ADLPDGSALAVK.[R]	1xTMT6plex [A/K]	0.000186029	1	1	AT1G27190.1	AT1G27190.1 [318-329]	0	1614.95							No Quan Values	20	High	0.0001076							2	0	807.978	0.99	0.0008
2	High	[K].ADLQDYEALK.[A]	1xTMT6plex [A/K]	2.75831e-05	1	2	AT1G15950.1	AT1G15950.1 [67-76]	0	1623.9	1	1	1	1	1	1	Unique	68	High	1.567e-05	80.2	84	94	84.7	72.4	102.1	2	0	812.453	-0.12	-0.0001
3	High	[K].ADLSGQLK.[E]	1xTMT6plex [A/K]	0.00380808	1	1	AT2G39390.1	AT2G39390.1 [15-22]	0	1289.78	2	2	2	2	2	2	Unique	35	High	0.002379	288.6	277.8	289.3	277.6	252.7	377.7	2	0	645.395	-0.41	-0.00026
14	High	[K].ADLVNNLGTIAR.[S]	1xTMT6plex [N-Term]	0.000233836	4	5	AT5G56000.1; AT5G52640.1; AT5G56010.1; AT5G56030.1	AT5G56000.1 [88-99]; AT5G52640.1 [93-104]; AT5G56010.1 [88-99]; AT5G56030.1 [88-99]	0	1485.86	10	10	10	10	10	10	Not Unique	70	High	0.0002222	364.8	382.7	403.6	390.8	360.7	410	2	0	743.431	-2.03	-0.00151
1	High	[K].ADMFSESQR.[I]	1xTMT6plex [N-Term]	0.000278598	1	2	AT2G21870.1	AT2G21870.1 [94-102]	0	1299.62	1	1	1	1	1	1	Unique	56	High	0.0001633	71	70.3	83.6	76.8	59.8	62.9	2	0	650.314	0.08	5e-05
3	High	[K].ADMFSESQR.[I]	1xTMT6plex [N-Term]; 1xOxidation [M3]	0.000542809	1	2	AT2G21870.1	AT2G21870.1 [94-102]	0	1315.61	3	3	3	3	3	3	Unique	41	High	0.0006092	710.8	843.3	917.6	813.4	777.8	853.6	2	0	658.311	-0.24	-0.00015
1	High	[K].ADMYFFSPEHPPLTEDAQR.[A]	1xTMT6plex [N-Term]	0.000220913	1	1	AT4G12060.1	AT4G12060.1 [159-177]	0	2480.18	1	1	1	1	1	1	Unique	25	High	0.0001287	26	22.5	27.5	20.3	17.6	17.4	3	0	827.396	-0.56	-0.00046
2	High	[K].ADMYFFSPEHPPLTEDAQR.[A]	1xTMT6plex [N-Term]; 1xOxidation [M3]	3.38365e-05	1	1	AT4G12060.1	AT4G12060.1 [159-177]	0	2496.17	2	2	2	2	2	2	Unique	36	High	1.928e-05	27.4	28.1	24.2	37.2	26.9	39.7	3	0	832.728	-0.53	-0.00044
1	High	[K].ADNDEDEVDGENNK.[D]	1xTMT6plex [A/K]	5.35514e-07	1	1	AT5G35700.1	AT5G35700.1 [672-685]	0	2021.93	1	1	1	1	1	1	Unique	72	High	2.933e-07	24.9	28.5	48	32.3	36.2	61.1	2	0	1011.47	0.05	5e-05
1	High	[K].ADNFTFEGVR.[R]	1xTMT6plex [N-Term]	0.000441679	1	1	AT4G08310.1	AT4G08310.1 [53-62]	0	1384.71	1	1	1	1	1	1	Unique	46	High	0.0002618	35.9	37.1	36.8	32.4	31	47.7	2	0	692.856	-0.78	-0.00054
2	High	[K].ADNLAAQR.[A]	1xTMT6plex [N-Term]	0.00173643	1	1	AT3G18080.1	AT3G18080.1 [287-294]	0	1087.61	2	2	2	2	2	2	Unique	43	High	0.001068	203.8	356.9	258.5	277.6	267.5	545.5	2	0	544.306	-0.32	-0.00017
1	High	[K].ADNNNNNVDAFSDAGWSR.[E]	1xTMT6plex [N-Term]	3.56767e-08	1	1	AT1G05150.1	AT1G05150.1 [171-188]	0	2195.99	1	1	1	1	1	1	Unique	92	High	1.916e-08	28.8	29.9	34.3	23.2	22.5	30.5	2	0	1098.5	-0.25	-0.00028
1	High	[K].ADNPALSSYDDAMEALSTLISR.[R]	1xTMT6plex [N-Term]; 1xOxidation [M13]	2.61303e-05	1	1	AT3G10160.1	AT3G10160.1 [75-96]	0	2585.26	1	1	1	1	1	1	Unique	46	High	1.485e-05	19.9	13.9	18.3	10.8	16.2	11	3	0	862.423	-2.55	-0.0022
1	High	[K].ADNSGPAATK.[R]	1xTMT6plex [A/K]	2.41902e-05	1	1	AT1G18080.1	AT1G18080.1 [283-292]	0	1389.77	1	1	1	1	1	1	Unique	62	High	1.374e-05	65.8	45.4	75.5	63.4	49.4	89.5	2	0	695.391	0.03	2e-05
1	High	[K].ADNVFPNK.[S]	1xTMT6plex [A/K]	0.00135905	1	1	AT3G15590.1	AT3G15590.1 [580-587]	0	1362.78	1	1	1	1	1	1	Unique	45	High	0.0008341	154.3	175.2	152.6	169.3	170.5	223.7	2	0	681.892	-1.02	-0.0007
1	High	[K].ADPCGPIHITIGDGGNR.[E]	1xTMT6plex [N-Term]; 1xCarbamidomethyl [C4]	0.00249985	1	1	AT3G52820.1	AT3G52820.1 [344-360]	0	1979	1	1	1	1	1	1	Unique	15	High	0.001552	89.5	60.2	90.7	70.6	61.4	73.4	3	0	660.336	-1.15	-0.00076
1	Medium	[K].ADPDLLPTEK.[V]	1xTMT6plex [A/K]	0.0197025	1	1	AT5G14100.1	AT5G14100.1 [122-131]	0	1556.89	1	1	1	1	1	1	Unique	30	Medium	0.01237	107.9	96.6	119.6	106.1	106.1	109.9	2	0	778.95	-0.78	-0.00061
3	High	[K].ADPNLYGEVK.[V]	1xTMT6plex [A/K]	0.000295843	1	1	AT3G11170.1	AT3G11170.1 [433-442]	0	1563.88	3	3	3	3	3	3	Unique	28	High	0.0004255	200.7	212.5	227.6	216.1	179.6	266.2	2	0	782.444	1.13	0.00089
1	High	[K].ADQALEIFGK.[L]	1xTMT6plex [A/K]	5.69439e-05	1	1	AT3G04760.1	AT3G04760.1 [419-428]	0	1549.9							No Quan Values	55	High	3.26e-05							2	0	775.454	1.55	0.0012
1	High	[K].ADQFNAADFVAETAK.[K]	1xTMT6plex [A/K]	0.000211197	1	2	AT1G26300.1	AT1G26300.1 [52-66]	0	2056.08	1	1	1	1	1	1	Unique	23	High	0.000123	110.7	112.8	131.8	101.7	100.6	114.7	3	0	686.029	-0.79	-0.00054
1	High	[K].ADQHMQESLVSGDGIVFER.[V]	1xTMT6plex [N-Term]	4.07022e-06	1	1	AT4G15420.1	AT4G15420.1 [62-80]	0	2347.15	1	1	1	1	1	1	Unique	38	High	2.268e-06	54.5	54.5	62.1	50.4	50.1	62.7	3	0	783.056	-0.77	-0.0006
4	High	[K].ADQIVEANPLVK.[D]	1xTMT6plex [A/K]	2.46045e-06	1	1	AT5G57020.1	AT5G57020.1 [15-26]	0	1755.04	3	3	3	3	3	3	Unique	58	High	2.785e-06	176.4	167.8	199.6	177.3	176.7	189.7	2	0	878.024	-0.62	-0.00054
2	High	[K].ADQIVNLR.[K]	1xTMT6plex [N-Term]	0.0018292	1	1	AT3G29320.1	AT3G29320.1 [843-850]	0	1157.68							No Quan Values	34	High	0.001127							2	0	579.346	0.12	7e-05
1	High	[K].ADQIVTETR.[L]	1xTMT6plex [N-Term]	0.000663715	1	3	AT1G48520.1	AT1G48520.1 [313-321]	0	1261.69	1	1	1	1	1	1	Unique	49	High	0.0003977	127.4	112.2	144.8	113.6	120.5	142.3	2	0	631.351	0.04	2e-05
1	High	[K].ADQLEVENELTPQEAR.[S]	1xTMT6plex [N-Term]	7.98423e-06	1	1	AT1G59820.1	AT1G59820.1 [1140-1155]	0	2071.05	1	1	1	1	1	1	Unique	51	High	4.484e-06	38	39	44.4	43.8	42.3	53	2	0	1036.03	0.75	0.00078
1	High	[K].ADQLHESVQR.[L]	1xTMT6plex [N-Term]	0.000349511	1	3	AT5G20490.1	AT5G20490.1 [1038-1047]	0	1411.75							No Quan Values	29	High	0.0002063							3	0	471.255	1.41	0.00067
1	High	[K].ADQLLTVSSLIIPGGESTTMAK.[L]	1xTMT6plex [A/K]	0.00511879	1	1	AT5G60540.1	AT5G60540.1 [32-53]	0	2690.51							No Quan Values	20	High	0.00321							3	0	897.507	0.75	0.00067
1	High	[K].ADQQSILDDFNK.[H]	1xTMT6plex [A/K]	5.57266e-05	1	2	AT1G50500.2	AT1G50500.2 [752-763]	0	1851.99	1	1	1	1	1	1	Unique	29	High	3.189e-05	162.1	155.2	197.8	143	166.8	173.8	3	0	618	0.2	0.00012
1	High	[K].ADQSVSEFPK.[S]	1xTMT6plex [A/K]	9.38582e-05	1	1	AT1G07970.1	AT1G07970.1 [153-162]	0	1565.86	1	1	1	1	1	1	Unique	35	High	5.379e-05	47.3	44.8	47.1	50.6	52.7	67.3	2	0	783.432	-0.36	-0.00028
1	Medium	[K].ADQVDTQQLMR.[V]	1xTMT6plex [N-Term]	0.0419071	2	3	AT3G20290.2; AT3G20290.1; AT4G05520.1	AT3G20290.2; AT3G20290.1 [360-370]; AT4G05520.1 [360-370]	0	1533.79							No Quan Values	13	Medium	0.02722							2	0	767.399	1.58	0.00121
2	High	[K].ADRDESSPYAAMLAAQDVAQR.[C]	1xTMT6plex [N-Term]	1.83612e-09	3	3	AT3G11510.1; AT2G36160.1; AT3G52580.1	AT3G11510.1 [63-83]; AT2G36160.1 [63-83]; AT3G52580.1 [63-83]	1	2494.22	2	2	2	2	2	2	Not Unique	111	High	2.74e-09	132.9	126	112.1	109.2	103.2	84.4	3	0	832.078	0.18	0.00015
8	High	[K].ADRDESSPYAAMLAAQDVAQR.[C]	1xTMT6plex [N-Term]; 1xOxidation [M12]	1.12662e-08	3	3	AT3G11510.1; AT2G36160.1; AT3G52580.1	AT3G11510.1 [63-83]; AT2G36160.1 [63-83]; AT3G52580.1 [63-83]	1	2510.21	6	6	6	6	6	6	Not Unique	86	High	5.986e-09	308.4	358.2	310.4	329	274.9	326.4	3	0	837.409	-0.15	-0.00013
2	High	[K].ADSDEVTAPPAAAIAGSQPVGVNIAELVLVR.[G]	1xTMT6plex [N-Term]	9.43689e-08	1	2	AT5G07350.2	AT5G07350.2 [489-519]	0	3259.77	2	2	2	2	2	2	Unique	70	High	5.111e-08	151.3	149.2	156.4	151	135.6	150.2	3	0	1087.26	-0.34	-0.00037
1	High	[K].ADSEFEEADR.[A]	1xTMT6plex [N-Term]	0.00111786	1	1	AT3G09210.1	AT3G09210.1 [218-227]	0	1397.64	1	1	1	1	1	1	Unique	43	High	0.0006823	24.7	37.2	30.2	31.9	34.1	42.9	2	0	699.322	-0.69	-0.00048
1	High	[K].ADSIAAVIDR.[R]	1xTMT6plex [N-Term]	0.000360754	1	1	AT1G04780.1	AT1G04780.1 [57-66]	0	1259.72	1	1	1	1	1	1	Unique	47	High	0.0002135	94.7	94.4	101.5	98.2	97.7	112.1	2	0	630.362	0.15	9e-05
1	High	[K].ADSINVSEFVAETAK.[K]	1xTMT6plex [A/K]	0.000253523	1	1	AT1G69030.1	AT1G69030.1 [53-67]	0	2039.11	1	1	1	1	1	1	Unique	33	High	0.0001478	67.9	70.9	84.4	62.8	75.8	74.2	3	0	680.374	0.51	0.00035
1	High	[K].ADSLFPIVSGASIVAK.[V]	1xTMT6plex [A/K]	0.00439419	1	2	AT2G25100.1	AT2G25100.1 [154-169]	0	2033.2	1	1	1	1	1	1	Unique	21	High	0.002743	145	135.7	174.4	138.4	122.9	134.1	3	0	678.407	0.65	0.00044
1	High	[K].ADSLIDAFK.[Q]	1xTMT6plex [A/K]	0.000397341	1	1	AT2G41060.1; AT2G41060.2	AT2G41060.1; AT2G41060.2 [141-149]	0	1437.84							No Quan Values	39	High	0.000236							2	0	719.421	-0.83	-0.0006
1	High	[K].ADSLQDTYFGVHQEQLYAR.[K]	1xTMT6plex [N-Term]	1.25997e-08	1	1	AT1G04620.1	AT1G04620.1 [104-122]	0	2470.22							No Quan Values	72	High	6.698e-09							3	0	824.078	-0.38	-0.00031
1	High	[K].ADSPTLAAFSEFISELDVPSSSSIR.[N]	1xTMT6plex [N-Term]	2.9238e-05	1	1	AT4G30890.2; AT4G30890.1; AT4G30890.3	AT4G30890.2; AT4G30890.1; AT4G30890.3 [236-260]	0	2855.45	1	1	1	1	1	1	Unique	41	High	1.663e-05	34	34.5	31.4	33.5	33.8	44.7	3	0	952.488	-0.57	-0.00055
3	High	[K].ADSQCLCEAFK.[S]	1xTMT6plex [A/K]; 2xCarbamidomethyl [C5; C7]	3.82237e-06	1	2	AT5G64080.1	AT5G64080.1 [80-90]	0	1786.89	2	2	2	2	2	2	Unique	71	High	2.133e-06	66.5	61.9	83.6	69.1	66.1	65.9	2	0	893.946	-0.71	-0.00063
1	High	[K].ADSSSTQDILQK.[R]	1xTMT6plex [A/K]	2.95002e-05	1	1	AT1G32160.1	AT1G32160.1 [122-133]	0	1750.96	1	1	1	1	1	1	Unique	45	High	1.677e-05	68	60.3	90.7	61.7	79.7	79.5	2	0	875.983	-0.45	-0.00039
3	High	[K].ADSTVVEPR.[K]	1xTMT6plex [N-Term]	0.00697607	1	1	AT3G51160.1	AT3G51160.1 [20-28]	0	1202.66	3	3	3	3	3	3	Unique	43	High	0.0044	367.7	405.4	499.6	367.3	414.8	595.1	2	0	601.833	0.45	0.00027
2	High	[K].ADTEVSETPTAVK.[T]	1xTMT6plex [A/K]	1.1998e-06	1	1	AT1G13020.1	AT1G13020.1 [276-288]	0	1805.99							No Quan Values	53	High	1.146e-06							2	0	903.498	-0.14	-0.00013
1	High	[K].ADTFNLQHR.[G]	1xTMT6plex [N-Term]	0.00103222	1	1	AT3G10690.1	AT3G10690.1 [616-624]	0	1330.71							No Quan Values	36	High	0.0006277							3	0	444.241	0.35	0.00015
1	High	[K].ADTLVSEIEK.[L]	1xTMT6plex [A/K]	7.38464e-05	1	1	AT2G32240.1	AT2G32240.1 [1110-1119]	0	1562.9	1	1	1	1	1	1	Unique	55	High	4.222e-05	160.3	153.9	177.6	142.1	153.7	160.7	2	0	781.956	0.51	0.0004
2	High	[K].ADTPIAENEIR.[I]	1xTMT6plex [N-Term]	0.00568144	1	1	AT1G20220.1	AT1G20220.1 [12-22]	0	1457.78	2	2	2	2	2	2	Unique	50	High	0.003574	157.4	169.8	181	171.8	163.7	176.1	2	0	729.394	1.32	0.00096
1	High	[K].ADTQVIYIDPTTGILR.[Y]	1xTMT6plex [N-Term]	1.87838e-05	1	2	AT3G59770.3	AT3G59770.3 [34-49]	0	2005.12	1	1	1	1	1	1	Unique	52	High	1.066e-05	40.9	39.4	46.5	41.4	38.9	46.4	2	0	1003.06	0.5	0.0005
1	Medium	[K].ADVDDIHEYLLLK.[G]	1xTMT6plex [A/K]	0.0201155	1	2	AT5G51280.1	AT5G51280.1 [408-420]	0	2002.13							No Quan Values	13	Medium	0.01266							3	0	668.047	-0.3	-0.0002
1	Medium	[K].ADVDMNKR.[A]	1xTMT6plex [A/K]	0.0310295	1	1	AT1G22780.1; AT4G09800.1; AT1G34030.1	AT1G22780.1; AT4G09800.1; AT1G34030.1 [48-55]	1	1406.78	1	1	1	1	1	1	Unique	30	Medium	0.01989	365.5	355.1	331.3	328.6	298.9	403.5	3	0	469.599	-0.05	-2e-05
1	Medium	[K].ADVEDFLASGSK.[E]	1xTMT6plex [A/K]	0.0482559	1	1	AT3G13930.1	AT3G13930.1 [279-290]	0	1696.92							No Quan Values	17	Medium	0.03136							3	0	566.311	1.2	0.00068
1	High	[K].ADVETQGDFVQSLATEVR.[A]	1xTMT6plex [N-Term]	5.28182e-06	1	2	AT3G25690.2; AT3G25690.1	AT3G25690.2; AT3G25690.1 [775-792]	0	2194.12	1	1	1	1	1	1	Unique	43	High	2.948e-06	37	33.6	42.1	31.1	29.7	32.3	3	0	732.045	0.18	0.00013
1	High	[K].ADVGAAAGDDMGAIHFASQK.[G]	1xTMT6plex [A/K]	0.000649333	1	2	AT4G19150.1	AT4G19150.1 [74-93]	0	2390.22							No Quan Values	34	High	0.0003898							3	0	797.411	0.19	0.00016
2	High	[K].ADVGAAAGDDMGAIHFASQK.[G]	1xTMT6plex [A/K]; 1xOxidation [M11]	8.45657e-07	1	2	AT4G19150.1	AT4G19150.1 [74-93]	0	2406.21							No Quan Values	48	High	4.656e-07							3	0	802.741	-1.22	-0.00098
4	High	[K].ADVIAAANTAADVALR.[L]	1xTMT6plex [N-Term]	4.69429e-09	1	3	AT3G51800.2	AT3G51800.2 [139-154]	0	1770.99	1	1	1	1	1	1	Unique	121	High	2.472e-09	31.9	39.9	48.9	42.2	38.8	54.1	2	0	885.999	-0.13	-0.00012
1	High	[K].ADVIEPSWTDPQK.[I]	1xTMT6plex [A/K]	0.000152771	1	3	AT1G55120.1	AT1G55120.1 [414-426]	0	1944.05	1	1	1	1	1	1	Unique	26	High	8.821e-05	213.2	190.7	264	169.9	197.2	216	3	0	648.687	-0.15	-9e-05
1	Medium	[K].ADVILLK.[F]	1xTMT6plex [A/K]	0.0188928	1	1	AT3G51670.1	AT3G51670.1 [81-87]	0	1229.82							No Quan Values	34	Medium	0.01184							2	0	615.416	1.06	0.00065
1	High	[K].ADVLCNEAR.[S]	1xTMT6plex [N-Term]; 1xCarbamidomethyl [C5]	0.000334502	1	1	AT4G30580.1	AT4G30580.1 [339-347]	0	1276.65	1	1	1	1	1	1	Unique	51	High	0.0001967	40.8	36.8	46.4	44	33.7	51.6	2	0	638.829	-0.99	-0.00063
1	High	[K].ADVLISEPMGTLLVNER.[M]	1xTMT6plex [N-Term]	1.39901e-05	1	2	AT5G49020.1	AT5G49020.1 [254-270]	0	2086.14	1	1	1	1	1	1	Unique	32	High	7.913e-06	39.1	35.5	43.7	37.7	32.6	44.7	3	0	696.051	-1.45	-0.00101
1	High	[K].ADVLISEPMGTLLVNER.[M]	1xTMT6plex [N-Term]; 1xOxidation [M9]	0.000218434	1	2	AT5G49020.1	AT5G49020.1 [254-270]	0	2102.14	1	1	1	1	1	1	Unique	42	High	0.000127	48.2	47	63	52.9	58.8	60.4	2	0	1051.57	-1.02	-0.00107
1	High	[K].ADVLSEDSPGEGR.[K]	1xTMT6plex [N-Term]	7.86206e-07	1	2	AT3G54760.1	AT3G54760.1 [491-503]	0	1560.77	1	1	1	1	1	1	Unique	93	High	4.325e-07	94.3	98.4	119.3	104.9	107	129	2	0	780.889	0.01	1e-05
1	High	[K].ADVLVPDIFWDYTSR.[K]	1xTMT6plex [N-Term]	2.80434e-06	1	1	AT1G79600.1	AT1G79600.1 [315-329]	0	2026.05	1	1	1	1	1	1	Unique	34	High	1.561e-06	234.6	216.8	295.1	210.3	243.6	221.6	3	0	676.021	0.79	0.00053
1	High	[K].ADVPSNNAIQR.[T]	1xTMT6plex [N-Term]	0.00044765	1	2	AT1G30240.2	AT1G30240.2 [687-697]	0	1413.76	1	1	1	1	1	1	Unique	50	High	0.0002664	89.4	102.9	93.5	95.3	84.2	119.1	2	0	707.386	-0.22	-0.00015
2	High	[K].ADVQEDSTGGVQK.[F]	1xTMT6plex [A/K]	1.01511e-07	1	1	AT1G20110.1	AT1G20110.1 [303-315]	0	1791.95	2	2	2	2	2	2	Unique	105	High	8.74e-08	147.1	148.5	192.4	137.8	145.3	179	2	0	896.478	0.01	1e-05
1	High	[K].ADVSDPDQINNLFDQTEQEFGSK.[V]	1xTMT6plex [A/K]	1.89971e-09	1	1	AT4G13180.1	AT4G13180.1 [74-96]	0	3055.49	1	1	1	1	1	1	Unique	80	High	9.912e-10	25.6	36.2	34.5	32.6	26	43.8	3	0	1019.17	-0.16	-0.00016
1	Medium	[K].ADVSLCK.[T]	1xTMT6plex [A/K]; 1xCarbamidomethyl [C6]	0.0173384	1	1	AT1G18280.1	AT1G18280.1 [108-114]	0	1250.72	1	1	1	1	1	1	Unique	36	Medium	0.01083	99	95.1	125.4	82	103.8	135.6	2	0	625.863	-0.05	-3e-05
1	High	[K].ADVSTGGGSQTTVPEFGTSSK.[S]	1xTMT6plex [A/K]	0.00129352	1	1	AT4G24680.1	AT4G24680.1 [989-1009]	0	2471.27	1	1	1	1	1	1	Unique	31	High	0.0007926	63.1	70.2	74	66.4	59.7	70.3	3	0	824.426	-1.09	-0.0009
2	High	[K].ADVVACFPHLK.[K]	1xTMT6plex [A/K]; 1xCarbamidomethyl [C6]	1.83528e-05	1	1	AT2G23090.1	AT2G23090.1 [67-77]	0	1714.97	2	2	2	2	2	2	Unique	37	High	1.042e-05	493.3	546.9	558.1	555.1	443.6	556.8	3	0	572.329	0.21	0.00012
2	High	[K].ADVVIPVATVSGVHATINTNEK.[N]	1xTMT6plex [A/K]	1.94246e-08	1	1	AT2G21530.1	AT2G21530.1 [126-147]	0	2693.52	1	1	1	1	1	1	Unique	64	High	1.038e-08	46.1	41	47.3	48.4	33.6	41.5	3	0	898.514	1.74	0.00156
1	High	[K].ADVVSITNALEK.[Y]	1xTMT6plex [A/K]	1.22929e-06	1	3	AT3G56190.1	AT3G56190.1 [207-218]	0	1718.01	1	1	1	1	1	1	Unique	84	High	6.782e-07	91.1	103.5	105.3	98.3	79.1	84.1	2	0	859.508	-0.48	-0.00041
2	High	[K].ADVVSQDEK.[E]	1xTMT6plex [A/K]	0.000180077	1	2	AT5G66120.2	AT5G66120.2 [306-314]	0	1448.8	1	1	1	1	1	1	Unique	38	High	0.0001043	59.1	61.8	69.8	53.2	52.3	121.6	2	0	724.904	0.11	8e-05
1	High	[K].ADVVSQDEKESGLR.[A]	1xTMT6plex [A/K]	0.00131495	1	2	AT5G66120.2	AT5G66120.2 [306-319]	1	1991.08	1	1	1	1	1	1	Unique	25	High	0.0008064	79.2	62.5	46.7	55.3	63.1	55.3	3	0	664.366	1.85	0.00122
2	High	[K].ADVYVAACDVPGIK.[R]	1xTMT6plex [A/K]; 1xCarbamidomethyl [C8]	0.000363058	1	1	AT3G04870.2; AT3G04870.1	AT3G04870.2; AT3G04870.1 [330-343]	0	1936.06	2	2	2	2	2	2	Unique	26	High	0.0002139	181.2	161.6	189.2	175.8	172.6	188.3	3	0	646.025	-0.84	-0.00054
2	High	[K].ADWELALVETASNLEHQK.[A]	1xTMT6plex [A/K]	4.18571e-10	1	1	AT4G32285.2; AT4G32285.1	AT4G32285.2; AT4G32285.1 [472-489]	0	2512.34	2	2	2	2	2	2	Unique	83	High	2.158e-10	190.8	170.5	195.8	173.6	186.9	198.8	3	0	838.12	0.41	0.00034
2	High	[K].ADWELALVETTSNLEK.[Q]	1xTMT6plex [A/K]	1.94933e-05	1	1	AT2G25430.1	AT2G25430.1 [491-506]	0	2277.24	2	2	2	2	2	2	Unique	37	High	1.105e-05	147.3	123.5	167.7	126.8	134.6	141.8	3	0	759.75	-1.22	-0.00092
1	High	[K].ADWHACLDNPVGFK.[G]	1xTMT6plex [A/K]; 1xCarbamidomethyl [C6]	4.03932e-07	1	1	AT4G26970.1	AT4G26970.1 [488-501]	0	2088.07	1	1	1	1	1	1	Unique	55	High	2.208e-07	320.3	269.7	349.7	227.1	282.4	247.5	3	0	696.696	0.21	0.00014
1	Medium	[K].ADWHSCLDSK.[V]	1xTMT6plex [A/K]; 1xCarbamidomethyl [C6]	0.0271926	1	1	AT2G05710.1	AT2G05710.1 [483-492]	0	1676.85	1	1	1	1	1	1	Unique	15	Medium	0.01735	406.2	401.3	424.8	348.4	333.1	388.5	3	0	559.621	0.58	0.00032
2	High	[K].ADYDETGPSVVHR.[K]	1xTMT6plex [N-Term]	8.99644e-05	1	1	AT3G60830.1	AT3G60830.1 [348-360]	0	1674.83	1	1	1	1	1	1	Unique	40	High	5.157e-05	89.9	79.2	100.6	96.4	100	107.7	3	0	558.947	-0.52	-0.00029
1	High	[K].ADYDSGIIPLAVLYR.[K]	1xTMT6plex [N-Term]	3.02995e-05	1	2	AT1G33410.1	AT1G33410.1 [285-299]	0	1895.05	1	1	1	1	1	1	Unique	60	High	1.725e-05	29.9	30.2	28.6	28.8	30.7	28	2	0	948.027	-0.8	-0.00076
1	High	[K].ADYELTWDK.[I]	1xTMT6plex [A/K]	0.000222166	1	1	AT1G59600.1	AT1G59600.1 [279-287]	0	1598.85	1	1	1	1	1	1	Unique	56	High	0.0001295	66.4	82.1	82.2	64	67.2	68.2	2	0	799.928	1.66	0.00132
1	High	[K].AEAAAAGDGAVFGEGDSAAVVASPK.[I]	1xTMT6plex [A/K]	3.8214e-05	1	1	AT1G80300.1	AT1G80300.1 [80-104]	0	2676.39							No Quan Values	61	High	2.185e-05							3	0	892.803	2.49	0.00222
1	High	[K].AEAAAAGGGNVFDEGDTAAMAVSPK.[I]	1xTMT6plex [A/K]; 1xOxidation [M20]	8.02255e-06	1	1	AT1G15500.1	AT1G15500.1 [77-101]	0	2781.38							No Quan Values	67	High	4.503e-06							3	0	927.795	-1.82	-0.00168
1	High	[K].AEAAASYVK.[D]	1xTMT6plex [A/K]	0.000709161	1	1	AT3G10700.1	AT3G10700.1 [383-391]	0	1367.79	1	1	1	1	1	1	Unique	31	High	0.0004283	145.9	141.4	176.8	173.8	141.6	196.7	2	0	684.4	-0.34	-0.00024
1	High	[K].AEAALSNQNTDK.[A]	1xTMT6plex [A/K]	3.33827e-06	1	2	AT1G24490.1	AT1G24490.1 [420-431]	0	1719.93	1	1	1	1	1	1	Unique	72	High	1.862e-06	58.1	69.2	65.6	67.2	62.3	96.5	2	0	860.468	1.01	0.00087
1	High	[K].AEAAPSGGENEEEER.[S]	1xTMT6plex [N-Term]	4.66185e-08	1	2	AT3G09770.1	AT3G09770.1 [240-254]	0	1803.82	1	1	1	1	1	1	Unique	105	High	2.505e-08	85.2	126.6	124.3	103.3	105.2	135.7	2	0	902.414	1.12	0.00101
1	High	[K].AEADEEVLQILELYR.[R]	1xTMT6plex [N-Term]	1.31578e-06	1	1	AT3G62120.2; AT3G62120.1	AT3G62120.2; AT3G62120.1 [213-227]	0	2020.08							No Quan Values	53	High	7.281e-07							3	0	674.031	-0.4	-0.00027
1	High	[K].AEAEAAVAPGGSSDK.[N]	1xTMT6plex [A/K]	2.31416e-08	1	1	AT4G15480.1	AT4G15480.1 [455-469]	0	1817.96	1	1	1	1	1	1	Unique	85	High	1.237e-08	203.7	172.6	219	186.2	211.8	225.4	2	0	909.485	-0.61	-0.00055
1	High	[K].AEAEGHESEPIGLK.[W]	1xTMT6plex [A/K]	1.64503e-06	1	1	AT1G33780.1	AT1G33780.1 [115-128]	0	1925.04	1	1	1	1	1	1	Unique	52	High	9.097e-07	94.4	96.8	108.1	96.2	100.5	119.4	3	0	642.351	-0.33	-0.00021
1	High	[K].AEAEKADNSGPAATK.[R]	TMT6plex [A]	0.000227263	1	1	AT1G18080.1	AT1G18080.1 [278-292]	1	2147.19	1	1	1	1	1	1	Unique	20	High	0.0001323	60	62	57.7	70	71.8	84.2	3	0	716.402	0.03	2e-05
1	High	[K].AEAEKTDGSTGIGNK.[T]	TMT6plex [A]	1.566e-05	1	1	AT1G48630.1	AT1G48630.1 [277-291]	1	2165.2	1	1	1	1	1	1	Unique	37	High	8.843e-06	194.7	179.5	168.6	200	201.9	234.8	3	0	722.405	-0.19	-0.00014
2	High	[K].AEAETEAVVEVAK.[E]	1xTMT6plex [A/K]	7.34492e-07	1	1	AT3G05060.1	AT3G05060.1 [485-497]	0	1804.01	2	2	2	2	2	2	Unique	65	High	4.04e-07	224.9	236.4	230.1	261.6	217.3	301.9	2	0	902.509	-0.13	-0.00012
1	High	[K].AEAFYSDEMEK.[W]	1xTMT6plex [A/K]	4.11109e-05	1	1	AT5G25070.1	AT5G25070.1 [325-335]	0	1777.87	1	1	1	1	1	1	Unique	64	High	2.346e-05	46.6	47.3	54.2	47	41.8	35.9	2	0	889.439	-0.14	-0.00012
2	High	[K].AEAGGDELLGLPLESQQPA.[-]	1xTMT6plex [N-Term]	0.000719753	1	1	AT1G79850.1	AT1G79850.1 [131-149]	0	2124.1	2	2	2	2	2	2	Unique	27	High	0.0004333	127.8	119.5	127.4	123.5	125.9	128.6	3	0	708.706	1.01	0.00072
2	High	[K].AEAGGDGEEEEKYETYEIEVEQPYGLK.[F]	TMT6plex [A]	4.8662e-06	1	1	AT1G55480.1	AT1G55480.1 [74-100]	1	3749.85	1	1	1	1	1	1	Unique	49	High	2.719e-06	203.2	209	176.2	176.4	145.5	151.3	4	0	938.219	-0.07	-7e-05
1	High	[K].AEAGRFPVAGSEEDAQK.[L]	1xTMT6plex [A/K]	2.1902e-06	1	1	AT2G30110.1	AT2G30110.1 [368-384]	1	2220.17	1	1	1	1	1	1	Unique	37	High	1.214e-06	87.5	77.9	73.8	78.9	88.6	97.1	3	0	740.726	-1	-0.00074
1	High	[K].AEALLNTMR.[D]	1xTMT6plex [N-Term]	0.00771241	1	1	AT1G02150.1	AT1G02150.1 [188-196]	0	1247.7							No Quan Values	28	High	0.004829							2	0	624.353	0.49	0.00031
1	High	[K].AEALNLEVVEK.[E]	1xTMT6plex [A/K]	3.65974e-05	1	1	AT3G54630.1	AT3G54630.1 [481-491]	0	1672.99	1	1	1	1	1	1	Unique	61	High	2.085e-05	34.1	43.7	48.9	35.2	36.3	42.8	2	0	836.998	-0.21	-0.00018
1	Medium	[K].AEALVGVYR.[D]	1xTMT6plex [N-Term]	0.012483	1	3	AT3G54670.3	AT3G54670.3 [1211-1219]	0	1206.7							No Quan Values	30	High	0.007812							2	0	603.857	2.63	0.00159
2	High	[K].AEAQGAEFVSFDPVK.[G]	1xTMT6plex [A/K]	5.36069e-05	1	1	AT1G10390.1; AT1G10390.2	AT1G10390.1; AT1G10390.2 [1003-1017]	0	2053.1	1	1	1	1	1	1	Unique	46	High	3.065e-05	173	164.8	210.7	179.8	169.6	223.1	3	0	685.039	0.26	0.00018
1	High	[K].AEAQILHANNLNSLLTNER.[F]	1xTMT6plex [N-Term]	2.91076e-05	1	2	AT3G12280.1	AT3G12280.1 [506-524]	0	2350.27							No Quan Values	48	High	1.653e-05							3	0	784.093	-0.79	-0.00062
1	High	[K].AEASSSEIPSIPTR.[V]	1xTMT6plex [N-Term]	5.25643e-06	1	1	AT2G19540.1	AT2G19540.1 [17-30]	0	1673.89	1	1	1	1	1	1	Unique	53	High	2.935e-06	64.4	80.4	90.5	80	85.3	122.7	2	0	837.449	-0.19	-0.00016
1	Medium	[K].AEASVPR.[E]	1xTMT6plex [N-Term]	0.0252826	2	3	AT5G18280.2; AT3G04080.1	AT5G18280.2 [291-297]; AT3G04080.1 [132-138]	0	958.552	1	1	1	1	1	1	Not Unique	24	Medium	0.0161	84	111.4	122.8	103.6	119.2	219.2	2	0	479.78	0.14	7e-05
2	High	[K].AEATEVVTGSNR.[S]	1xTMT6plex [N-Term]	0.000338706	1	1	AT3G02260.1	AT3G02260.1 [3145-3156]	0	1462.77	1	1	1	1	1	1	Unique	49	High	0.0002354	72.5	78.2	92.6	86.9	77.2	90.9	2	0	731.889	0.36	0.00027
2	High	[K].AEAVAAPR.[K]	1xTMT6plex [N-Term]	0.000262584	1	2	AT5G07340.2	AT5G07340.2 [525-532]	0	1013.59	1	1	1	1	1	1	Unique	56	High	0.0001541	51.3	82.7	65.2	66.8	68.6	152.9	2	0	507.301	0.05	3e-05
1	High	[K].AEAVEAALK.[K]	1xTMT6plex [A/K]	8.82968e-05	1	1	AT5G24400.1	AT5G24400.1 [288-296]	0	1359.82	1	1	1	1	1	1	Unique	61	High	5.065e-05	185.1	179.2	209.8	176.5	173.4	195.8	2	0	680.416	-0.2	-0.00014
1	High	[K].AEAVEEEETR.[K]	1xTMT6plex [N-Term]	4.53617e-05	1	1	AT5G40340.1	AT5G40340.1 [801-810]	0	1391.69	1	1	1	1	1	1	Unique	65	High	2.595e-05	64.4	78.1	75.8	80.1	74.1	128.7	2	0	696.346	-0.22	-0.00015
4	High	[K].AEAVEGAATSDDDLK.[A]	1xTMT6plex [A/K]	5.23904e-08	1	1	AT1G75950.1	AT1G75950.1 [70-84]	0	1950.01	4	4	4	4	4	4	Unique	105	High	2.811e-08	272.2	279.5	300.8	256.6	252.5	292.1	2	0	975.507	0.36	0.00035
2	High	[K].AEAVGTDDCPVK.[I]	1xTMT6plex [A/K]; 1xCarbamidomethyl [C9]	1.91207e-06	1	1	AT5G05470.1	AT5G05470.1 [231-242]	0	1719.9	1	1	1	1	1	1	Unique	76	High	1.058e-06	91.7	92.2	101.7	89.5	96.3	111.6	2	0	860.452	-1.44	-0.00123
1	High	[K].AECLVPGSWWVEK.[N]	1xTMT6plex [A/K]; 1xCarbamidomethyl [C3]	0.0016212	1	1	AT2G42690.1	AT2G42690.1 [375-387]	0	2019.08							No Quan Values	22	High	0.001003							3	0	673.697	-0.62	-0.00041
2	High	[K].AEDADFTGGQVAK.[G]	1xTMT6plex [A/K]	7.72099e-06	1	1	AT2G34310.3; AT2G34310.1; AT2G34310.2	AT2G34310.3; AT2G34310.1; AT2G34310.2 [83-95]	0	1766.93	2	2	2	2	2	2	Unique	75	High	4.684e-06	223.7	252.6	283.8	246.3	217.2	267	2	0	883.968	-2.05	-0.00181
1	High	[K].AEDASDALSWVAR.[S]	1xTMT6plex [N-Term]	1.40834e-06	1	1	AT5G16780.1	AT5G16780.1 [193-205]	0	1619.82	1	1	1	1	1	1	Unique	81	High	7.786e-07	56	52.1	60.4	53.8	52.2	54.5	2	0	810.415	-0.14	-0.00012
2	High	[K].AEDDEHVEVIQGIER.[G]	1xTMT6plex [N-Term]	6.13195e-06	1	1	AT1G20330.1	AT1G20330.1 [237-251]	0	1967.99	2	2	2	2	2	2	Unique	49	High	4.894e-06	277.9	235.8	353	255.8	295.7	300.2	3	0	656.666	-1.68	-0.0011
1	High	[K].AEDDIIDAVTVR.[L]	1xTMT6plex [N-Term]	0.00452194	1	2	AT5G24350.2	AT5G24350.2 [1061-1072]	0	1545.83	1	1	1	1	1	1	Unique	46	High	0.002823	73.7	67.8	85.4	71.8	66.9	67.8	2	0	773.418	-2.66	-0.00206
4	High	[K].AEDDSPEKEEQTETLAAAAEAEEVVPPIPETK.[S]	TMT6plex [A]	1.50833e-05	1	2	AT4G29060.1	AT4G29060.1 [417-448]	1	4111.11	3	3	3	3	3	3	Unique	51	High	1.168e-05	172.1	169.1	184.2	181	152.1	175.9	4	0	1028.53	0.59	0.00061
2	High	[K].AEDDVNFYQTVNPDVAK.[M]	1xTMT6plex [A/K]	3.74917e-06	1	3	AT5G60640.1	AT5G60640.1 [252-268]	0	2383.22	2	2	2	2	2	2	Unique	42	High	8.979e-06	393.2	203.7	482.7	201.9	373.6	220.9	3	0	795.078	0.38	0.0003
1	High	[K].AEDEAAGEADGLK.[S]	1xTMT6plex [A/K]	3.5378e-06	1	2	AT5G07340.2	AT5G07340.2 [424-436]	0	1733.9	1	1	1	1	1	1	Unique	73	High	1.97e-06	55.5	75.1	72.4	70.3	58.1	100.6	2	0	867.451	-0.06	-5e-05
1	High	[K].AEDEYNALISK.[K]	1xTMT6plex [A/K]	9.39307e-06	1	1	AT5G62410.1	AT5G62410.1 [992-1002]	0	1710.93	1	1	1	1	1	1	Unique	70	High	5.285e-06	49.8	63.8	52.2	64.7	54.1	70.6	2	0	855.969	-0.64	-0.00055
1	High	[K].AEDGEVWTFTVR.[A]	1xTMT6plex [N-Term]	2.39708e-05	1	1	AT3G22960.1	AT3G22960.1 [200-211]	0	1638.83	1	1	1	1	1	1	Unique	43	High	1.36e-05	38	32.1	28	32.6	29.6	29.3	2	0	819.92	-0.33	-0.00027
2	High	[K].AEDGVLYPLEK.[G]	1xTMT6plex [A/K]	1.03322e-05	1	1	AT3G28730.1	AT3G28730.1 [357-367]	0	1691.96	2	2	2	2	2	2	Unique	64	High	5.831e-06	137	145.8	144.2	153.2	112.4	159.5	2	0	846.485	0.41	0.00034
1	High	[K].AEDILSTLQSLELIQYR.[K]	1xTMT6plex [N-Term]	5.12589e-07	1	3	AT5G64610.1	AT5G64610.1 [388-404]	0	2221.23	1	1	1	1	1	1	Unique	54	High	2.812e-07	27.9	25	24.4	26.7	22.5	24.2	3	0	741.081	0.15	0.00011
1	High	[K].AEDLAGNFWQHLK.[T]	1xTMT6plex [A/K]	1.71948e-05	1	1	AT1G28200.1	AT1G28200.1 [99-111]	0	1987.08	1	1	1	1	1	1	Unique	30	High	9.718e-06	169.6	147.1	200.8	132.4	155.8	174.8	3	0	663.032	0.06	4e-05
1	High	[K].AEDQPHIGK.[Q]	1xTMT6plex [A/K]	0.000258004	1	2	AT5G17020.1	AT5G17020.1 [769-777]	0	1452.82	1	1	1	1	1	1	Unique	24	High	0.0001509	370.8	429.3	471.2	425.4	417.5	566.3	3	0	484.945	-0.5	-0.00024
2	High	[K].AEDSKPVAIPATS.[-]	1xTMT6plex [A/K]	0.000531492	1	2	AT5G05780.1	AT5G05780.1 [296-308]	0	1743.99	2	2	2	2	2	2	Unique	49	High	0.0003184	428	440.7	478.7	422.5	384.8	433.8	2	0	872.498	-0.83	-0.00072
5	High	[K].AEDSPAVTSTPLVVTEHPVEPTTELPVEHPEEK.[K]	1xTMT6plex [A/K]	2.4295e-08	1	1	AT1G20440.1	AT1G20440.1 [202-234]	0	4023.09	5	5	5	5	5	5	Unique	78	High	1.295e-08	159.1	122.2	170.9	135.6	140.6	141.8	4	0	1006.53	1.35	0.00136
2	High	[K].AEDTGELTEK.[E]	1xTMT6plex [A/K]	2.18749e-05	1	1	AT1G55480.1	AT1G55480.1 [174-183]	0	1550.83	2	2	2	2	2	2	Unique	70	High	1.239e-05	163.2	174.8	226.9	163.4	181.8	246.8	2	0	775.919	-0.11	-8e-05
1	High	[K].AEDVVNIMVGR.[G]	1xTMT6plex [N-Term]	0.000308707	1	4	AT1G67950.2	AT1G67950.2 [128-138]	0	1431.78							No Quan Values	28	High	0.0001816							2	0	716.395	0.12	8e-05
1	High	[K].AEDVVSSMLAK.[G]	1xTMT6plex [A/K]	6.34184e-06	2	4	AT5G16840.2; AT4G17720.1	AT5G16840.2 [101-111]; AT4G17720.1 [108-118]	0	1607.91	1	1	1	1	1	1	Not Unique	76	High	3.557e-06	108.5	110.8	114.7	98.7	90.6	97.5	2	0	804.458	1.15	0.00093
3	High	[K].AEDVVSSMLAK.[G]	1xTMT6plex [A/K]; 1xOxidation [M8]	2.58949e-05	2	4	AT5G16840.2; AT4G17720.1	AT5G16840.2 [101-111]; AT4G17720.1 [108-118]	0	1623.9	3	3	3	3	3	3	Not Unique	50	High	2.748e-05	586	697	727.9	706.4	598.9	734	2	0	812.455	-0.46	-0.00038
3	High	[K].AEDYLGEAEYETGNVIEDLK.[T]	1xTMT6plex [A/K]	6.81259e-08	1	2	AT2G38960.3	AT2G38960.3 [299-318]	0	2716.36	2	2	2	2	2	2	Unique	57	High	5.563e-08	54.2	87.6	62.5	63.2	46.4	76.5	3	0	906.125	-0.3	-0.00028
1	High	[K].AEEAANDGGALR.[I]	1xTMT6plex [N-Term]	0.00036772	1	1	AT4G12980.1	AT4G12980.1 [134-145]	0	1402.71							No Quan Values	58	High	0.0002175							2	0	701.86	0.92	0.00064
1	High	[K].AEEAEGPEASSSSR.[K]	1xTMT6plex [N-Term]	2.95002e-05	1	1	AT5G50310.1	AT5G50310.1 [644-657]	0	1635.77	1	1	1	1	1	1	Unique	75	High	1.678e-05	50.8	73.1	73	84.7	76.1	107.7	2	0	818.386	-0.46	-0.00038
6	High	[K].AEEAINHLGADSFLVTTDPQK.[M]	1xTMT6plex [A/K]	2.02938e-08	1	2	AT4G39330.1	AT4G39330.1 [220-240]	0	2714.44	4	4	4	4	4	4	Unique	73	High	1.083e-08	297.9	345	365.8	331.4	272.1	322.2	3	0	905.485	0.37	0.00033
1	High	[K].AEEALNISPSAENSK.[R]	1xTMT6plex [A/K]	6.63223e-07	1	1	AT1G68790.1	AT1G68790.1 [757-771]	0	2018.08	1	1	1	1	1	1	Unique	62	High	3.64e-07	39.1	49	44.7	48.4	40.8	58.7	2	0	1009.55	1.45	0.00146
3	High	[K].AEEDGVACVEFIAGK.[H]	1xTMT6plex [A/K]; 1xCarbamidomethyl [C8]	3.84762e-07	2	2	AT3G17240.1; AT3G17240.3; AT1G48030.2; AT1G48030.1	AT3G17240.1; AT3G17240.3 [365-379]; AT1G48030.2; AT1G48030.1 [365-379]	0	2053.07	3	3	3	3	3	3	Not Unique	54	High	0.0001591	200.5	203.7	229.3	192.1	192.3	215.9	3	0	685.027	-0.69	-0.00047
1	High	[K].AEEDKPIVEEK.[K]	TMT6plex [A]	0.000115548	1	2	AT5G63530.1	AT5G63530.1 [153-163]	0	1974.14	1	1	1	1	1	1	Unique	17	High	6.624e-05	77.2	59.7	95.4	78.4	74.5	80.4	3	0	658.717	-0.29	-0.00019
4	High	[K].AEEEAAGSADGLK.[S]	1xTMT6plex [A/K]	9.59535e-07	1	1	AT5G61790.1	AT5G61790.1 [414-426]	0	1705.9	4	4	4	4	4	4	Unique	76	High	6.298e-07	317	386.2	400.6	378.4	375.6	507.6	2	0	853.454	0.32	0.00027
1	High	[K].AEEEAVEIVK.[E]	1xTMT6plex [A/K]	2.58949e-05	1	1	AT2G23670.1	AT2G23670.1 [86-95]	0	1574.9	1	1	1	1	1	1	Unique	65	High	1.474e-05	56.3	47.3	65.5	49.7	49.7	54.2	2	0	787.956	0.43	0.00034
1	High	[K].AEEEDGVSLGTMK.[L]	1xTMT6plex [A/K]	2.16749e-05	1	1	AT2G36145.1	AT2G36145.1 [62-74]	0	1823.95							No Quan Values	24	High	1.227e-05							2	0	912.478	1.27	0.00116
2	High	[K].AEEEDGVSLGTMK.[L]	1xTMT6plex [A/K]; 1xOxidation [M12]	4.10974e-06	1	1	AT2G36145.1	AT2G36145.1 [62-74]	0	1839.94	2	2	2	2	2	2	Unique	65	High	2.298e-06	407	302.6	501.9	349.7	406	322.2	2	0	920.472	-1.95	-0.00179
1	Medium	[K].AEEELFTR.[A]	1xTMT6plex [N-Term]	0.0470384	1	2	AT1G07840.1; AT1G07840.2	AT1G07840.1; AT1G07840.2 [245-252]	0	1223.65	1	1	1	1	1	1	Unique	27	Medium	0.03057	77.5	107.7	107.1	96.2	94.8	128.3	2	0	612.326	-1.03	-0.00063
1	High	[K].AEEFGSGVQEAEK.[N]	1xTMT6plex [A/K]	1.278e-06	1	1	AT3G08680.2; AT3G08680.1	AT3G08680.2; AT3G08680.1 [309-321]	0	1838.95	1	1	1	1	1	1	Unique	49	High	7.077e-07	35.5	35	42.5	38.8	34.3	31.4	2	0	919.981	0.08	8e-05
2	High	[K].AEEGHSLGLIDAVVPPAELVTTAR.[R]	1xTMT6plex [N-Term]	8.23546e-08	1	1	AT3G06860.1	AT3G06860.1 [175-198]	0	2674.46	2	2	2	2	2	2	Unique	63	High	4.436e-08	119.1	118.7	128.4	136.6	115.3	138.9	3	0	892.159	0.35	0.00031
1	Medium	[K].AEEGIAR.[C]	1xTMT6plex [N-Term]	0.0306229	1	1	AT1G06720.1	AT1G06720.1 [953-959]	0	974.547	1	1	1	1	1	1	Unique	35	Medium	0.01961	60.5	78.8	70.1	80.6	68	138	2	0	487.777	0.22	0.00011
1	High	[K].AEEIEVTGK.[E]	1xTMT6plex [A/K]	0.000225975	1	1	AT5G40340.1	AT5G40340.1 [709-717]	0	1433.83							No Quan Values	37	High	0.0001319							2	0	717.416	-0.55	-0.0004
4	Medium	[K].AEEIFAK.[N]	1xTMT6plex [A/K]	0.0186277	1	1	AT3G23810.1	AT3G23810.1 [153-159]	0	1265.75	2	2	2	2	2	2	Unique	42	Medium	0.0117	246.9	228.1	290.4	253	254	285.4	2	0	633.38	0.95	0.0006
7	Medium	[K].AEEIFEK.[T]	1xTMT6plex [A/K]	0.0268354	1	4	AT4G13940.1	AT4G13940.1 [153-159]	0	1323.76	5	5	5	5	5	5	Unique	40	Medium	0.02612	553	607.2	649.4	595.4	537.9	709.8	2	0	662.382	-0.19	-0.00013
1	Medium	[K].AEEIFGGDNR.[D]	1xTMT6plex [N-Term]	0.0150597	1	1	AT4G15545.1	AT4G15545.1 [313-322]	0	1336.67	1	1	1	1	1	1	Unique	28	High	0.009407	53.8	54.3	78.7	63	57.4	74.6	2	0	668.838	-0.9	-0.0006
1	High	[K].AEEIGSDGVNESTDPSSLPGQTPQER.[V]	1xTMT6plex [N-Term]	3.37073e-06	1	1	AT2G26890.1	AT2G26890.1 [2344-2369]	0	2929.39	1	1	1	1	1	1	Unique	62	High	1.877e-06	22.1	22	23.4	22.9	18.4	25.3	3	0	977.131	-2.48	-0.00243
1	Medium	[K].AEEILAK.[T]	1xTMT6plex [A/K]	0.0495034	1	2	AT4G14880.2; AT4G14880.4; AT4G14880.1; AT4G14880.3	AT4G14880.2; AT4G14880.4; AT4G14880.1; AT4G14880.3 [132-138]	0	1231.77	1	1	1	1	1	1	Unique	30	Medium	0.03212	114.6	148.8	131.4	150.3	122.4	231.7	2	0	616.387	0.26	0.00016
1	High	[K].AEEIMVGFR.[A]	1xTMT6plex [N-Term]	0.00167765	1	1	AT1G09770.1	AT1G09770.1 [799-807]	0	1280.69	1	1	1	1	1	1	Unique	41	High	0.001037	95.6	91.5	104.9	90.7	81.7	89.7	2	0	640.847	0.03	2e-05
3	High	[K].AEEIVSDWVR.[R]	1xTMT6plex [N-Term]	0.000101299	1	1	AT4G39690.1	AT4G39690.1 [616-625]	0	1432.76	2	2	2	2	2	2	Unique	52	High	5.811e-05	178.4	177.3	217.1	182.5	208.2	245.7	2	0	716.885	0.08	6e-05
2	High	[K].AEEKPTVESVVEEETK.[D]	TMT6plex [A]	1.70188e-06	1	1	AT3G05900.1	AT3G05900.1 [179-194]	0	2491.37	1	1	1	1	1	1	Unique	50	High	2.795e-06	132.9	118.8	164.1	129.8	124.8	161.4	3	0	831.13	0.56	0.00046
1	High	[K].AEELDNEEDLK.[F]	1xTMT6plex [A/K]	2.1378e-05	1	2	AT5G42540.2	AT5G42540.2 [489-499]	0	1762.91	1	1	1	1	1	1	Unique	51	High	1.212e-05	61.9	69.3	55.9	81.1	58.7	91.5	2	0	881.958	-0.85	-0.00075
2	High	[K].AEELGLLDEQR.[K]	1xTMT6plex [N-Term]	0.000183023	1	1	AT1G61000.1	AT1G61000.1 [139-149]	0	1501.81	2	2	2	2	2	2	Unique	63	High	0.0001059	94.9	94.2	95.6	94.8	100.4	102	2	0	751.404	-3.25	-0.00244
1	High	[K].AEELLGQCAEKFPEK.[S]	TMT6plex [A]; 1xCarbamidomethyl [C8]	0.000459898	1	1	AT1G67680.1	AT1G67680.1 [382-396]	1	2436.34	1	1	1	1	1	1	Unique	15	High	0.0002731	43.1	43.1	45.3	39.5	41.2	35.9	3	0	812.785	-0.17	-0.00014
1	High	[K].AEELSELNESLVDK.[A]	1xTMT6plex [A/K]	6.7837e-05	1	1	AT1G65010.1	AT1G65010.1 [874-887]	0	2034.1	1	1	1	1	1	1	Unique	20	High	3.874e-05	242.8	200.7	269	236.9	242.2	241.3	3	0	678.705	0.36	0.00024
2	High	[K].AEEMAQTFR.[Q]	1xTMT6plex [N-Term]	0.00439419	1	1	AT5G30510.1	AT5G30510.1 [352-360]	0	1311.66							No Quan Values	36	High	0.002763							2	0	656.332	0.72	0.00047
4	High	[K].AEEMAQTFR.[Q]	1xTMT6plex [N-Term]; 1xOxidation [M4]	0.00050619	1	1	AT5G30510.1	AT5G30510.1 [352-360]	0	1327.65	4	4	4	4	4	4	Unique	40	High	0.0003011	827.7	909.4	1012	908	937.5	950.5	2	0	664.33	0.4	0.00027
1	High	[K].AEEPTPTPK.[I]	1xTMT6plex [A/K]	0.000472568	1	1	AT3G18990.1	AT3G18990.1 [170-178]	0	1427.81							No Quan Values	36	High	0.0002821							2	0	714.411	-0.59	-0.00042
1	High	[K].AEEPWFGIEQEYTLLK.[K]	1xTMT6plex [A/K]	0.000108404	1	1	AT1G48470.1	AT1G48470.1 [121-136]	0	2411.29							No Quan Values	43	High	6.237e-05							2	0	1206.15	-0.42	-0.00051
1	High	[K].AEEQFDNFR.[K]	1xTMT6plex [N-Term]	0.00137034	1	1	AT3G53560.1	AT3G53560.1 [292-300]	0	1384.67	1	1	1	1	1	1	Unique	47	High	0.0008383	80.2	81	97.3	78.3	69.8	87.6	2	0	692.837	-1.57	-0.00109
1	High	[K].AEESASVSTR.[K]	1xTMT6plex [N-Term]	8.87102e-05	1	1	AT5G14580.1	AT5G14580.1 [911-920]	0	1265.65	1	1	1	1	1	1	Unique	54	High	5.088e-05	53	88.9	72.5	94.3	64.7	99	2	0	633.33	-0.18	-0.00011
2	High	[K].AEESTEGETEAVVENAVETEAEGEGEATVAAEEAKPPWK.[T]	TMT6plex [A]	1.58239e-10	1	1	AT5G47190.1	AT5G47190.1 [72-110]	0	4761.34	2	2	2	2	2	2	Unique	139	High	8.09e-11	172.6	145.3	213.8	178.6	161.5	164.9	4	0	1191.09	1.71	0.00204
2	High	[K].AEETAEATEQAK.[V]	1xTMT6plex [A/K]	4.0506e-06	1	1	AT3G05900.1	AT3G05900.1 [270-281]	0	1735.91	2	2	2	2	2	2	Unique	49	High	2.258e-06	96.3	88.2	124.9	102	86.3	159.2	2	0	868.459	-0.07	-6e-05
1	High	[K].AEETATMNTTR.[V]	1xTMT6plex [N-Term]	0.000148849	1	1	AT4G24680.1	AT4G24680.1 [879-889]	0	1453.72	1	1	1	1	1	1	Unique	44	High	8.601e-05	23	24.9	34.5	28.3	23.1	21.7	2	0	727.361	-0.37	-0.00027
2	High	[K].AEETATMNTTR.[V]	1xTMT6plex [N-Term]; 1xOxidation [M7]	0.00096161	1	1	AT4G24680.1	AT4G24680.1 [879-889]	0	1469.71	2	2	2	2	2	2	Unique	55	High	0.0005853	525	826.5	864.7	773.3	818.4	978.2	2	0	735.359	-0.39	-0.00029
1	High	[K].AEETTPVPLSDYR.[K]	1xTMT6plex [N-Term]	0.000709161	1	1	AT1G75100.1	AT1G75100.1 [231-243]	0	1706.88	1	1	1	1	1	1	Unique	59	High	0.0004265	33.4	33	29.7	28.1	27.9	25.5	2	0	853.942	-1.6	-0.00136
1	Medium	[K].AEEVKEEVEK.[K]	TMT6plex [A]	0.0175913	1	1	AT5G10010.1	AT5G10010.1 [87-96]	1	1877.08	1	1	1	1	1	1	Unique	36	Medium	0.01104	38.1	45.1	41.6	42.2	35.9	52.2	2	0	939.044	-1.46	-0.00137
1	High	[K].AEEVSLNSDDR.[E]	1xTMT6plex [N-Term]	2.47468e-05	1	3	AT4G34430.4	AT4G34430.4 [630-640]	0	1463.72	1	1	1	1	1	1	Unique	54	High	1.403e-05	33.4	35.1	44.5	34.6	40.6	45	2	0	732.362	-0.05	-4e-05
3	High	[K].AEEVTETPAVVEEEK.[K]	1xTMT6plex [A/K]	1.52971e-05	1	2	AT1G12080.2	AT1G12080.2 [99-113]	0	2118.12	2	2	2	2	2	2	Unique	57	High	8.628e-06	296.5	244	453.9	291.2	316.2	316.7	2	0	1059.57	0.49	0.00052
1	High	[K].AEEVTETPAVVEEEKK.[T]	TMT6plex [A]	4.77487e-05	1	2	AT1G12080.2	AT1G12080.2 [99-114]	1	2475.38	1	1	1	1	1	1	Unique	19	High	2.728e-05	31.8	25.3	39.1	24.7	28.7	28.9	3	0	825.798	-0.29	-0.00024
2	High	[K].AEEVVDEPEPK.[F]	1xTMT6plex [A/K]	1.58074e-05	1	2	AT2G21270.3	AT2G21270.3 [226-236]	0	1699.92	1	1	1	1	1	1	Unique	61	High	8.929e-06	100.4	105.7	128.7	116.1	110.6	125.4	2	0	850.461	-0.14	-0.00012
1	High	[K].AEEWDLFMEILR.[K]	1xTMT6plex [N-Term]; 1xOxidation [M8]	1.03322e-05	1	1	AT2G22400.1	AT2G22400.1 [69-80]	0	1796.91	1	1	1	1	1	1	Unique	54	High	5.82e-06	90.8	43.2	106.3	52.2	104.7	56.7	2	0	898.959	0.65	0.00058
1	High	[K].AEFDLVETVQENANLR.[S]	1xTMT6plex [N-Term]	2.39708e-05	1	1	AT1G61000.1	AT1G61000.1 [222-237]	0	2077.08	1	1	1	1	1	1	Unique	37	High	1.361e-05	66.1	59.4	76.1	71	65.4	67	3	0	693.031	0.59	0.00041
1	High	[K].AEFDVEDMK.[I]	1xTMT6plex [A/K]	0.000183023	1	2	AT4G16760.1	AT4G16760.1 [14-22]	0	1541.79	1	1	1	1	1	1	Unique	53	High	0.0001058	127.3	118.4	146.5	108.4	121.3	112.3	2	0	771.4	0.87	0.00067
2	High	[K].AEFDVEDMK.[I]	1xTMT6plex [A/K]; 1xOxidation [M8]	0.00029229	1	2	AT4G16760.1	AT4G16760.1 [14-22]	0	1557.79	2	2	2	2	2	2	Unique	31	High	0.0001721	564	589.9	695.8	613.3	624.9	710	2	0	779.397	0.21	0.00016
3	High	[K].AEFGSITWSNPQHEVR.[S]	1xTMT6plex [N-Term]	2.03653e-06	1	1	AT2G05920.1	AT2G05920.1 [729-744]	0	2087.05	2	2	2	2	2	2	Unique	44	High	1.129e-06	87.9	89.1	87.9	92.7	78.1	78.5	3	0	696.355	0.34	0.00024
1	High	[K].AEFPFHITPK.[L]	1xTMT6plex [A/K]	0.00321114	1	1	AT3G51840.1	AT3G51840.1 [85-94]	0	1644.95	1	1	1	1	1	1	Unique	19	High	0.00201	354.3	278.7	287.1	283	265.8	275.2	3	0	548.989	-0.22	-0.00012
1	Medium	[K].AEFQAPVR.[T]	1xTMT6plex [N-Term]	0.041104	1	1	AT2G01970.1	AT2G01970.1 [425-432]	0	1146.65							No Quan Values	36	Medium	0.02665							2	0	573.828	1.72	0.00099
1	High	[K].AEFSDTQRPGGPLR.[L]	1xTMT6plex [N-Term]	0.000306828	1	1	AT5G23920.1	AT5G23920.1 [173-186]	0	1759.93	1	1	1	1	1	1	Unique	34	High	0.0001809	103.2	89.3	116	89	86.2	100.5	3	0	587.315	0.38	0.00023
1	High	[K].AEFTAAVPLTR.[I]	1xTMT6plex [N-Term]	0.00140489	1	2	AT5G26570.1	AT5G26570.1 [355-365]	0	1404.8	1	1	1	1	1	1	Unique	33	High	0.0008602	55	52.7	72.1	64.4	63.9	58.2	2	0	702.906	-0.33	-0.00023
1	High	[K].AEFVPEEK.[D]	1xTMT6plex [A/K]	0.00236711	1	1	AT1G72160.1	AT1G72160.1 [427-434]	0	1406.79	1	1	1	1	1	1	Unique	37	High	0.001468	407.8	359.8	423.5	361.3	347	368.3	2	0	703.9	-0.27	-0.00019
1	High	[K].AEGDGFVR.[R]	1xTMT6plex [N-Term]	0.00874164	1	1	AT1G05680.1	AT1G05680.1 [393-400]	0	1079.57	1	1	1	1	1	1	Unique	54	High	0.005504	120.8	186.1	140.7	234.1	139.8	272.5	2	0	540.288	0.22	0.00012
3	High	[K].AEGEDVIEDVKPTGQSK.[A]	TMT6plex [A]	7.11662e-06	1	1	AT5G05010.2; AT5G05010.1	AT5G05010.2; AT5G05010.1 [259-275]	0	2489.37	3	3	3	3	3	3	Unique	33	High	1.317e-05	505.7	465.9	521.6	468.6	458.5	505.7	4	0	623.098	-0.76	-0.00048
1	High	[K].AEGISEQVNVVSDAYEATK.[D]	1xTMT6plex [A/K]	4.14963e-06	1	1	AT1G26570.1	AT1G26570.1 [394-412]	0	2468.29	1	1	1	1	1	1	Unique	53	High	2.313e-06	22.8	19.7	30.6	20.4	21.7	29.1	3	0	823.435	-0.44	-0.00036
1	High	[K].AEGLEINEIALEELAER.[V]	1xTMT6plex [N-Term]	2.54536e-06	1	1	AT5G22010.1	AT5G22010.1 [544-560]	0	2128.13	1	1	1	1	1	1	Unique	40	High	1.411e-06	91.7	77.4	109.9	72.9	90.7	86.9	3	0	710.049	-0.82	-0.00058
1	High	[K].AEGMEESNTLAK.[V]	1xTMT6plex [A/K]	9.57399e-06	1	1	AT1G20370.1	AT1G20370.1 [282-293]	0	1737.91	1	1	1	1	1	1	Unique	50	High	5.382e-06	56.5	58.4	82.5	58.8	51.1	59	2	0	869.461	3.11	0.0027
2	High	[K].AEGMEESNTLAK.[V]	1xTMT6plex [A/K]; 1xOxidation [M4]	0.000328317	1	1	AT1G20370.1	AT1G20370.1 [282-293]	0	1753.9	2	2	2	2	2	2	Unique	35	High	0.001573	352.4	402.6	405.7	409.9	381.2	494.9	2	0	877.456	-0.29	-0.00025
1	High	[K].AEGSIGDGLAPVLHK.[S]	1xTMT6plex [A/K]	1.44295e-06	1	1	AT2G19170.1	AT2G19170.1 [519-533]	0	1922.11							No Quan Values	50	High	7.986e-07							3	0	641.376	0.5	0.00032
2	High	[K].AEGSSADCIAALAR.[V]	1xTMT6plex [N-Term]; 1xCarbamidomethyl [C8]	9.9273e-07	1	1	AT5G51430.1	AT5G51430.1 [96-109]	0	1620.82	1	1	1	1	1	1	Unique	74	High	5.461e-07	25.7	22.6	35.7	22.7	26.7	33.7	2	0	810.914	-0.95	-0.00077
1	High	[K].AEGTFVPK.[D]	1xTMT6plex [A/K]	0.00672336	1	1	AT2G30260.1	AT2G30260.1 [97-104]	0	1306.78	1	1	1	1	1	1	Unique	38	High	0.004232	137.4	158.5	178.7	165.8	138.2	185.8	2	0	653.893	0.59	0.00039
5	High	[K].AEGVPDLTK.[L]	1xTMT6plex [A/K]	0.000169756	1	1	AT2G45470.1	AT2G45470.1 [235-243]	0	1387.82	1	1	1	1	1	1	Unique	45	High	9.798e-05	265.6	216.6	321.2	252.3	249	256.1	2	0	694.414	0.12	9e-05
1	High	[K].AEHEIEETIK.[R]	1xTMT6plex [A/K]	5.3838e-05	1	1	AT5G25070.1	AT5G25070.1 [618-627]	0	1656.92	1	1	1	1	1	1	Unique	42	High	3.08e-05	284.1	268.1	337.9	287.9	256.3	316.2	3	0	552.978	-0.37	-0.0002
1	High	[K].AEHFLETLIK.[A]	1xTMT6plex [A/K]	0.000219669	1	4	AT2G21385.4	AT2G21385.4 [293-302]	0	1658.99	1	1	1	1	1	1	Unique	49	High	0.0001281	645.9	131	735.5	136.6	570.4	117.7	3	0	553.668	0.5	0.00027
1	High	[K].AEIADSIK.[L]	1xTMT6plex [A/K]	0.00226261	1	1	AT2G44060.1; AT2G44060.2	AT2G44060.1; AT2G44060.2 [244-251]	0	1304.78	1	1	1	1	1	1	Unique	52	High	0.001405	272.1	266.2	317.5	269.9	264.5	298.5	2	0	652.895	-0.52	-0.00034
1	High	[K].AEIANVLSR.[G]	1xTMT6plex [N-Term]	0.00547053	1	2	AT3G48870.1	AT3G48870.1 [566-574]	0	1201.71							No Quan Values	22	High	0.003452							2	0	601.359	0.04	3e-05
1	High	[K].AEIEEFIK.[V]	1xTMT6plex [A/K]	0.00635888	1	2	AT1G10670.1; AT1G10670.2; AT1G10670.4	AT1G10670.1; AT1G10670.2; AT1G10670.4 [176-183]	0	1436.84	1	1	1	1	1	1	Unique	29	High	0.003982	121.7	86.4	161.8	114.9	117.8	134.9	2	0	718.923	-1.17	-0.00084
1	High	[K].AEIEMGPLR.[M]	1xTMT6plex [N-Term]	0.000316371	1	1	AT5G63840.1	AT5G63840.1 [882-890]	0	1244.69	1	1	1	1	1	1	Unique	53	High	0.0001857	100.7	86.5	126	96.2	82.1	94.8	2	0	622.847	0.03	2e-05
1	Medium	[K].AEIEMGPLR.[M]	1xTMT6plex [N-Term]; 1xOxidation [M5]	0.0314415	1	1	AT5G63840.1	AT5G63840.1 [882-890]	0	1260.68	1	1	1	1	1	1	Unique	23	Medium	0.02018	169.6	183.6	178	209.2	188.3	212.9	2	0	630.844	-0.2	-0.00013
1	Medium	[K].AEIGADGLAR.[E]	1xTMT6plex [N-Term]	0.0363331	1	1	AT5G51840.1	AT5G51840.1 [10-19]	0	1201.67	1	1	1	1	1	1	Unique	40	Medium	0.02345	108.6	125.4	133.3	121.3	105.2	111.7	2	0	601.341	0.46	0.00027
2	High	[K].AEIIDVNR.[C]	1xTMT6plex [N-Term]	0.000799384	1	1	AT5G58110.1	AT5G58110.1 [88-95]	0	1158.67	1	1	1	1	1	1	Unique	54	High	0.0004842	152.3	167.5	174.8	158.1	139.9	187	2	0	579.838	-0.2	-0.00012
1	High	[K].AEIISSVDQLIAEADIQK.[V]	1xTMT6plex [A/K]	4.29191e-08	1	1	AT2G25870.1	AT2G25870.1 [450-467]	0	2401.36	1	1	1	1	1	1	Unique	80	High	2.302e-08	198.4	188.5	218.6	191	192.3	197.8	3	0	801.124	-0.7	-0.00056
1	High	[K].AEILSSELSR.[L]	1xTMT6plex [N-Term]	0.000181053	1	1	AT4G27595.1	AT4G27595.1 [240-249]	0	1333.75	1	1	1	1	1	1	Unique	36	High	0.0001047	68.3	67.9	67.6	73.2	61.4	65.5	2	0	667.38	0.66	0.00044
1	Medium	[K].AEINTLIK.[N]	1xTMT6plex [A/K]	0.0148326	1	1	AT5G11040.1	AT5G11040.1 [987-994]	0	1359.86							No Quan Values	16	High	0.009288							2	0	680.435	0.51	0.00035
1	High	[K].AEIQGNLEER.[D]	1xTMT6plex [N-Term]	3.69158e-05	1	2	AT4G32180.1	AT4G32180.1 [55-64]	0	1387.74	1	1	1	1	1	1	Unique	77	High	2.106e-05	49.2	34.4	52.8	36.6	48.9	37.3	2	0	694.373	0.33	0.00023
4	High	[K].AEISHIFR.[I]	1xTMT6plex [N-Term]	0.000132955	1	2	AT4G21150.3; AT4G21150.1	AT4G21150.3; AT4G21150.1 [577-584]	0	1201.69	2	2	2	2	2	2	Unique	47	High	7.671e-05	195.5	207.9	225.2	206.7	201	232.8	3	0	401.235	0.5	0.0002
1	High	[K].AEIYSDYMQEHLAPSGFLK.[I]	1xTMT6plex [A/K]	4.01164e-06	1	1	AT3G60340.1; AT3G60340.2	AT3G60340.1; AT3G60340.2 [152-170]	0	2657.37	1	1	1	1	1	1	Unique	35	High	2.239e-06	114.7	99.7	108.6	91.3	86.2	82.6	3	0	886.461	0.1	9e-05
2	High	[K].AEIYSDYMQEHLAPSGFLK.[I]	1xTMT6plex [A/K]; 1xOxidation [M8]	2.83362e-05	1	1	AT3G60340.1; AT3G60340.2	AT3G60340.1; AT3G60340.2 [152-170]	0	2673.36	2	2	2	2	2	2	Unique	32	High	1.613e-05	155.5	136.7	188	151.4	148.6	173.5	3	0	891.794	1.02	0.00091
1	High	[K].AELALAEQK.[K]	1xTMT6plex [A/K]	9.29755e-05	1	1	AT1G05070.1	AT1G05070.1 [143-151]	0	1430.86	1	1	1	1	1	1	Unique	57	High	5.334e-05	74	74.1	92.4	70.8	69.3	83.4	2	0	715.934	-0.45	-0.00032
3	Medium	[K].AELALLR.[V]	1xTMT6plex [N-Term]	0.0190263	3	4	AT3G09500.1; AT2G39390.1; AT5G02610.2	AT3G09500.1 [26-32]; AT2G39390.1 [26-32]; AT5G02610.2 [26-32]	0	1014.65	3	3	3	3	3	3	Not Unique	45	Medium	0.01192	548.2	549.2	537.7	571.3	544.6	551.5	2	0	507.829	0.39	0.0002
2	High	[K].AELEEIVHYLR.[D]	1xTMT6plex [N-Term]	8.70708e-05	1	1	AT2G26140.1	AT2G26140.1 [237-247]	0	1600.89	2	2	2	2	2	2	Unique	35	High	4.984e-05	225.2	230.1	241.8	227.4	226	223.2	3	0	534.301	-0.23	-0.00012
1	Medium	[K].AELEEIVHYLRDPK.[R]	1xTMT6plex [A/K]	0.0370516	1	1	AT2G26140.1	AT2G26140.1 [237-250]	1	2170.23	1	1	1	1	1	1	Unique	20	Medium	0.02393	382.7	382.2	380.6	400.4	387.9	390.5	4	0	543.312	-0.8	-0.00044
1	Medium	[K].AELEQLNE.[-]	1xTMT6plex [N-Term]	0.0329261	1	1	AT1G71730.1	AT1G71730.1 [170-177]	0	1174.62	1	1	1	1	1	1	Unique	27	Medium	0.0212	194.4	182.4	277.3	206.4	186.3	191.6	2	0	587.811	-0.33	-0.00019
2	High	[K].AELESEPDAIPDPKPETEPETK.[G]	TMT6plex [A]	7.41797e-05	1	1	AT5G53140.1	AT5G53140.1 [393-414]	0	3109.64							No Quan Values	26	High	4.249e-05							3	0	1037.22	-1.08	-0.00112
1	High	[K].AELFADYVSIWPNK.[F]	1xTMT6plex [A/K]	0.0018292	1	1	AT3G46970.1	AT3G46970.1 [468-481]	0	2111.16	1	1	1	1	1	1	Unique	17	High	0.001129	208	194.4	256.8	189.8	202	183.5	3	0	704.391	0.14	0.0001
1	Medium	[K].AELFSSIR.[R]	1xTMT6plex [N-Term]	0.01876	1	1	AT3G26370.1	AT3G26370.1 [239-246]	0	1151.66							No Quan Values	21	Medium	0.01174							2	0	576.334	-1.94	-0.00111
1	High	[K].AELGEPVILR.[C]	1xTMT6plex [N-Term]	0.000441679	1	1	AT3G01780.1	AT3G01780.1 [895-904]	0	1325.8	1	1	1	1	1	1	Unique	46	High	0.0002625	89.2	101.7	83	91.7	99.4	102.7	2	0	663.404	0.72	0.00048
1	High	[K].AELGQMDSAR.[D]	1xTMT6plex [N-Term]	0.000574451	1	1	AT3G21640.1	AT3G21640.1 [275-284]	0	1306.66	1	1	1	1	1	1	Unique	43	High	0.0003443	79.4	83.5	88.7	73.2	81.2	92	2	0	653.836	2.63	0.00172
1	High	[K].AELGQMDSAR.[D]	1xTMT6plex [N-Term]; 1xOxidation [M6]	0.000435807	1	1	AT3G21640.1	AT3G21640.1 [275-284]	0	1322.66	1	1	1	1	1	1	Unique	42	High	0.0002592	194.7	277.5	245.5	249.7	251.4	318.8	2	0	661.833	0.62	0.00041
1	High	[K].AELLEGLSIGK.[D]	1xTMT6plex [A/K]	0.00618314	1	1	AT5G21950.1	AT5G21950.1 [223-233]	0	1587.97							No Quan Values	18	High	0.003895							2	0	794.49	0.48	0.00038
1	High	[K].AELLVSELNDSSQLK.[S]	1xTMT6plex [A/K]	1.95837e-05	1	1	AT4G13180.1	AT4G13180.1 [53-67]	0	2104.19	1	1	1	1	1	1	Unique	46	High	1.108e-05	169.3	337	176.9	196.5	154.8	308.5	3	0	702.069	0.95	0.00067
1	High	[K].AELLYNAIDESR.[G]	1xTMT6plex [N-Term]	1.33459e-05	1	1	AT2G17630.1	AT2G17630.1 [332-343]	0	1622.86	1	1	1	1	1	1	Unique	48	High	7.525e-06	41.6	28.8	39.6	34.1	42.4	45	2	0	811.933	0.21	0.00017
1	High	[K].AELNAEQK.[R]	1xTMT6plex [A/K]	0.00173643	1	1	AT4G18030.1	AT4G18030.1 [325-332]	0	1360.78	1	1	1	1	1	1	Unique	36	High	0.001074	114.2	103.2	109	93.5	97.7	181.3	2	0	680.896	0.15	0.00011
2	High	[K].AELNQVVR.[C]	1xTMT6plex [N-Term]	0.000787389	1	1	AT5G19370.1	AT5G19370.1 [162-169]	0	1157.68	1	1	1	1	1	1	Unique	45	High	0.000477	75.4	80	91.9	77.8	81.7	87.9	2	0	579.346	0.12	7e-05
1	Medium	[K].AEMEMMAGR.[I]	1xTMT6plex [N-Term]; 1xOxidation [M5]	0.0199772	1	3	AT4G31990.2; AT4G31990.1	AT4G31990.2; AT4G31990.1 [361-369]	0	1270.58	1	1	1	1	1	1	Unique	21	Medium	0.01255	130.4	112.2	140.5	96.6	106.1	90.8	2	0	635.793	-0.66	-0.00042
1	High	[K].AEMEMMAGR.[I]	1xTMT6plex [N-Term]; 2xOxidation [M5; M6]	0.00391851	1	3	AT4G31990.2; AT4G31990.1	AT4G31990.2; AT4G31990.1 [361-369]	0	1286.57	1	1	1	1	1	1	Unique	23	High	0.002455	414.7	485.7	567.4	493.5	569	454.7	2	0	643.791	0.55	0.00035
5	High	[K].AEMEMMAGR.[I]	1xTMT6plex [N-Term]; 3xOxidation [M3; M5; M6]	0.00100012	1	3	AT4G31990.2; AT4G31990.1	AT4G31990.2; AT4G31990.1 [361-369]	0	1302.57	5	5	5	5	5	5	Unique	28	High	0.001038	1972.7	2134.4	2548.8	2086.4	2324	1890.3	2	0	651.788	0.04	3e-05
1	High	[K].AEMETALESLDGFELEGR.[A]	1xTMT6plex [N-Term]	2.2868e-07	1	1	AT1G60000.1	AT1G60000.1 [229-246]	0	2226.08							No Quan Values	53	High	1.244e-07							3	0	742.698	0.11	8e-05
1	High	[K].AEMETALESLDGFELEGR.[A]	1xTMT6plex [N-Term]; 1xOxidation [M3]	5.23116e-06	1	1	AT1G60000.1	AT1G60000.1 [229-246]	0	2242.07	1	1	1	1	1	1	Unique	38	High	2.931e-06	42.8	34.8	37.9	39.2	37.8	34	3	0	748.029	-0.92	-0.00068
2	High	[K].AEMIESLVK.[K]	1xTMT6plex [A/K]	8.62648e-05	1	1	AT2G27040.1; AT2G27040.2	AT2G27040.1; AT2G27040.2 [700-708]	0	1477.87	2	2	2	2	2	2	Unique	64	High	4.933e-05	168.8	158.3	194.5	170	139.2	157	2	0	739.439	0.1	7e-05
2	High	[K].AEMIESLVK.[K]	1xTMT6plex [A/K]; 1xOxidation [M3]	0.00029406	1	1	AT2G27040.1; AT2G27040.2	AT2G27040.1; AT2G27040.2 [700-708]	0	1493.86	1	1	1	1	1	1	Unique	42	High	0.0001722	200.8	224.9	219.6	247	210.8	249.1	2	0	747.436	0.31	0.00023
1	High	[K].AEMISTIAK.[E]	1xTMT6plex [A/K]	0.000578561	1	1	AT4G39690.1	AT4G39690.1 [430-438]	0	1421.84	1	1	1	1	1	1	Unique	44	High	0.0003454	91.1	87.4	103.6	85.8	81.9	79.2	2	0	711.425	-0.52	-0.00037
1	High	[K].AEMISTIAK.[E]	1xTMT6plex [A/K]; 1xOxidation [M3]	0.00205075	1	1	AT4G39690.1	AT4G39690.1 [430-438]	0	1437.84	1	1	1	1	1	1	Unique	31	High	0.00127	144.5	167.2	161.6	169.3	174.6	179.4	2	0	719.423	-0.29	-0.00021
1	High	[K].AEMSSLNDEVK.[R]	1xTMT6plex [A/K]	0.00011786	1	1	AT4G32200.1	AT4G32200.1 [1217-1227]	0	1680.89	1	1	1	1	1	1	Unique	61	High	6.762e-05	41.2	46.3	49.6	39	41.2	46.4	2	0	840.945	-3.48	-0.00293
1	High	[K].AEMSSLNDEVK.[R]	1xTMT6plex [A/K]; 1xOxidation [M3]	1.46641e-05	1	1	AT4G32200.1	AT4G32200.1 [1217-1227]	0	1696.88	1	1	1	1	1	1	Unique	53	High	8.298e-06	205.4	235.4	239.7	263.3	254.7	315.6	2	0	848.945	0.34	0.00029
1	High	[K].AEMVILEAAR.[A]	1xTMT6plex [N-Term]	0.000402566	1	1	AT4G34450.1	AT4G34450.1 [268-277]	0	1331.76	1	1	1	1	1	1	Unique	38	High	0.0002388	75.1	98.9	85.4	90.5	67.1	80	2	0	666.381	0.17	0.00011
5	High	[K].AEMYTGDEICR.[E]	1xTMT6plex [N-Term]; 1xCarbamidomethyl [C10]	4.14648e-05	1	1	AT1G09310.1	AT1G09310.1 [12-22]	0	1573.72	4	4	4	4	4	4	Unique	50	High	2.365e-05	189.2	198.8	216.2	183.4	165.8	216.5	2	0	787.362	-1.01	-0.00079
6	High	[K].AEMYTGDEICR.[E]	1xTMT6plex [N-Term]; 1xOxidation [M3]; 1xCarbamidomethyl [C10]	3.87113e-05	1	1	AT1G09310.1	AT1G09310.1 [12-22]	0	1589.71	6	6	6	6	6	6	Unique	54	High	2.208e-05	888.2	991.1	1102.6	1080.9	873.2	1020	2	0	795.36	-0.87	-0.00069
1	High	[K].AENAQLEELLTAEQELTK.[S]	1xTMT6plex [A/K]	3.07647e-07	1	2	AT2G19950.2	AT2G19950.2 [304-321]	0	2488.35	1	1	1	1	1	1	Unique	60	High	1.676e-07	41.9	39.6	45.1	36.6	38.4	34.9	3	0	830.123	-0.47	-0.00039
1	High	[K].AENDLDVAAAQEAGYEESLVAR.[L]	1xTMT6plex [N-Term]	2.34403e-06	1	2	AT3G55610.1	AT3G55610.1 [337-358]	0	2550.25							No Quan Values	27	High	1.302e-06							3	0	850.756	0.22	0.00018
2	High	[K].AENEAEEGGPTVTESDIQHIVATWTGIPVEK.[V]	1xTMT6plex [A/K]	1.83928e-06	1	2	AT3G48870.1	AT3G48870.1 [581-611]	0	3765.92	1	1	1	1	1	1	Unique	33	High	1.019e-06	104.9	79.3	104	86.7	84.1	75.3	4	0	942.237	0.95	0.0009
3	High	[K].AENELDVASAQEAGLEESMVAR.[L]	1xTMT6plex [N-Term]	3.0364e-10	1	3	AT2G39800.1; AT2G39800.4	AT2G39800.1; AT2G39800.4 [337-358]	0	2548.24	1	1	1	1	1	1	Unique	107	High	1.563e-10	20.8	18.6	20.1	25.7	20.2	14.4	3	0	850.084	-0.45	-0.00038
4	High	[K].AENELDVASAQEAGLEESMVAR.[L]	1xTMT6plex [N-Term]; 1xOxidation [M19]	8.7062e-09	1	3	AT2G39800.1; AT2G39800.4	AT2G39800.1; AT2G39800.4 [337-358]	0	2564.23	3	3	3	3	3	3	Unique	80	High	4.603e-09	134.2	152.9	166.7	135.3	146	151	3	0	855.417	1.01	0.00087
1	High	[K].AENEVVELK.[EQ]	1xTMT6plex [A/K]	0.000304962	1	3	AT1G77580.2	AT1G77580.2 [100-108]	0	1488.87	1	1	1	1	1	1	Unique	48	High	0.0001796	39.3	45.2	49.8	45.4	47.1	46.8	2	0	744.936	-1.41	-0.00105
1	High	[K].AENILLCAPTGAGK.[T]	1xTMT6plex [A/K]; 1xCarbamidomethyl [C7]	9.9072e-08	1	1	AT1G20960.2; AT1G20960.1	AT1G20960.2; AT1G20960.1 [520-533]	0	1873.06	1	1	1	1	1	1	Unique	91	High	5.36e-08	194.7	156.5	167	154	162	155.6	2	0	937.035	0.63	0.00059
3	High	[K].AENIVALLNNK.[E]	1xTMT6plex [A/K]	0.000270444	1	1	AT5G11710.1	AT5G11710.1 [135-145]	0	1657	2	2	2	2	2	2	Unique	27	High	0.0002335	834.7	829.9	910.9	791.6	747.7	744.6	3	0	553.006	-0.23	-0.00013
2	High	[K].AENLEFMVNLVK.[E]	1xTMT6plex [A/K]	0.000120227	1	1	AT4G13010.1	AT4G13010.1 [281-292]	0	1865.06	2	2	2	2	2	2	Unique	65	High	6.899e-05	68.2	69.2	81.5	71.9	66.5	75.9	2	0	933.033	-0.76	-0.00071
1	High	[K].AENLILLGDALFHQR.[E]	1xTMT6plex [N-Term]	2.90104e-06	1	2	AT2G39090.1	AT2G39090.1 [43-57]	0	1939.1							No Quan Values	34	High	1.614e-06							3	0	647.037	-0.3	-0.0002
1	High	[K].AENLLEQGDMVLAVNK.[M]	1xTMT6plex [A/K]	1.13738e-06	1	1	AT3G03380.1	AT3G03380.1 [905-920]	0	2202.22							No Quan Values	31	High	6.264e-07							3	0	734.746	0.75	0.00055
1	Medium	[K].AENLMLER.[G]	1xTMT6plex [N-Term]; 1xOxidation [M5]	0.0236557	1	3	AT4G31990.2; AT4G31990.1	AT4G31990.2; AT4G31990.1 [103-110]	0	1220.65							No Quan Values	25	Medium	0.015							2	0	610.829	0.14	8e-05
1	High	[K].AENLVTIQDAILR.[Q]	1xTMT6plex [N-Term]	9.36506e-07	1	3	AT3G06530.2	AT3G06530.2 [504-516]	0	1684.98							No Quan Values	80	High	5.157e-07							2	0	842.993	0.1	8e-05
1	High	[K].AENMLEHR.[D]	1xTMT6plex [N-Term]; 1xOxidation [M4]	0.0021441	1	1	AT4G16630.1	AT4G16630.1 [582-589]	0	1244.63	1	1	1	1	1	1	Unique	33	High	0.001328	29.9	39.6	34.7	45.5	44.6	58.9	3	0	415.547	0.1	4e-05
3	High	[K].AENPAETAHEYR.[V]	1xTMT6plex [N-Term]	8.74386e-06	1	1	AT3G54470.1	AT3G54470.1 [452-463]	0	1616.79	2	2	2	2	2	2	Unique	64	High	7.147e-06	161.2	168.2	190.3	176.9	169.7	219.9	3	0	539.601	0.25	0.00014
1	High	[K].AENSDLMGTEHGEILDVK.[G]	1xTMT6plex [A/K]; 1xOxidation [M7]	9.50256e-07	1	2	AT5G45190.2	AT5G45190.2 [499-516]	0	2432.24	1	1	1	1	1	1	Unique	43	High	5.241e-07	148.2	126.6	152.6	138.2	169.8	148.8	3	0	811.419	1.57	0.00127
1	High	[K].AENSLSSENPAALNSSGSSK.[L]	1xTMT6plex [A/K]	2.96321e-05	1	1	AT5G51660.1	AT5G51660.1 [887-906]	0	2408.23	1	1	1	1	1	1	Unique	33	High	1.686e-05	38.1	41.7	45.7	38	45.6	41.6	3	0	803.415	-0.37	-0.00029
1	High	[K].AEPASAPASSSSAATGPVTEDEIR.[A]	1xTMT6plex [N-Term]	3.37425e-07	1	2	AT4G12610.2	AT4G12610.2 [321-344]	0	2530.25	1	1	1	1	1	1	Unique	73	High	1.839e-07	70.8	87.7	69.5	89.6	66.9	107.4	3	0	844.087	-0.55	-0.00046
1	High	[K].AEPAVTSDSLSR.[F]	1xTMT6plex [N-Term]	4.61437e-05	1	1	AT5G47480.1	AT5G47480.1 [425-436]	0	1461.77	1	1	1	1	1	1	Unique	58	High	2.632e-05	65.7	64.8	66.3	58.1	65.3	66.6	2	0	731.391	-0.55	-0.0004
1	High	[K].AEPDFSVLGK.[R]	1xTMT6plex [A/K]	0.00111786	1	1	AT4G10320.1	AT4G10320.1 [919-928]	0	1520.87	1	1	1	1	1	1	Unique	42	High	0.0006804	75	84	76.3	80.3	70.9	88.2	2	0	760.94	0.09	7e-05
1	High	[K].AEPNYNLTIR.[D]	1xTMT6plex [N-Term]	0.000261046	1	1	AT2G39050.1	AT2G39050.1 [175-184]	0	1419.78	1	1	1	1	1	1	Unique	38	High	0.0001529	33.1	30.4	31.3	23.9	26.3	28.1	2	0	710.393	0.17	0.00012
1	Medium	[K].AEPQDPIR.[N]	1xTMT6plex [N-Term]	0.0372939	1	1	AT4G00090.1	AT4G00090.1 [40-47]	0	1154.64	1	1	1	1	1	1	Unique	21	Medium	0.02402	123.6	148.8	162.8	147.4	139.5	169.5	2	0	577.822	0.16	9e-05
1	High	[K].AEPSVYDTMPTGPDAPPEHVILDENTK.[A]	1xTMT6plex [A/K]	6.41036e-07	1	1	AT1G50380.1	AT1G50380.1 [113-139]	0	3381.69	1	1	1	1	1	1	Unique	78	High	3.515e-07	56.4	52.6	60.1	49.5	45.5	40.4	3	0	1127.9	1.09	0.00123
1	Medium	[K].AEPTETLMK.[F]	1xTMT6plex [A/K]	0.014275	1	1	AT5G44720.1	AT5G44720.1 [240-248]	0	1477.83	1	1	1	1	1	1	Unique	36	High	0.008963	71.1	77.8	80.3	76.3	63.5	79.6	2	0	739.421	1.01	0.00075
1	Medium	[K].AEPTPAPPKEEK.[V]	TMT6plex [A]	0.0164727	1	1	AT1G54220.1; AT1G54220.2	AT1G54220.1; AT1G54220.2 [212-223]	1	1981.16	1	1	1	1	1	1	Unique	15	Medium	0.01031	101.8	95.9	102.8	99.9	93	111.5	3	0	661.057	-0.14	-0.0001
1	Medium	[K].AEPVIVR.[N]	1xTMT6plex [N-Term]	0.0375376	1	1	AT4G00990.1	AT4G00990.1 [389-395]	0	1012.64	1	1	1	1	1	1	Unique	30	Medium	0.02429	122.9	127.9	148.6	129.3	138.3	169.9	2	0	506.821	0.36	0.00018
1	High	[K].AEPVLVVLEDSR.[V]	1xTMT6plex [N-Term]	0.00279148	1	1	AT3G16290.1	AT3G16290.1 [145-156]	0	1555.89	1	1	1	1	1	1	Unique	19	High	0.001735	56.5	63.1	61.6	58.2	48.2	64.9	2	0	778.448	-0.76	-0.00059
1	High	[K].AEQAENEGTEVK.[K]	1xTMT6plex [A/K]	6.4031e-06	1	1	AT3G01790.2; AT3G01790.1	AT3G01790.2; AT3G01790.1 [182-193]	0	1762.92	1	1	1	1	1	1	Unique	41	High	3.592e-06	91.1	106.8	135.9	110.4	119.1	215	2	0	881.965	0.53	0.00047
1	High	[K].AEQALQVGQGDR.[G]	1xTMT6plex [N-Term]	3.16521e-06	1	1	AT1G30900.1	AT1G30900.1 [354-365]	0	1500.8	1	1	1	1	1	1	Unique	80	High	1.763e-06	44.4	76.6	33.3	44.6	37.3	69.5	2	0	750.903	0.82	0.00062
1	High	[K].AEQCAVSAWK.[K]	1xTMT6plex [A/K]; 1xCarbamidomethyl [C4]	0.00109133	1	1	AT3G05500.1	AT3G05500.1 [165-174]	0	1607.86							No Quan Values	24	High	0.0006645							2	0	804.434	-0.05	-4e-05
1	High	[K].AEQEIAVSR.[F]	1xTMT6plex [N-Term]	0.000156817	1	2	AT3G20540.2	AT3G20540.2 [538-546]	0	1231.68	1	1	1	1	1	1	Unique	48	High	9.036e-05	82.6	80.7	77.4	84.7	74.2	99.4	2	0	616.346	-0.5	-0.00031
1	High	[K].AEQESQIGK.[G]	1xTMT6plex [A/K]	0.00028879	1	1	AT3G52850.1	AT3G52850.1 [352-360]	0	1447.82	1	1	1	1	1	1	Unique	41	High	0.000169	151.9	144.8	158.8	148.3	147.9	240.3	2	0	724.41	-1.49	-0.00108
1	High	[K].AEQGEYEQR.[T]	1xTMT6plex [N-Term]	0.00169212	1	1	AT5G48030.1	AT5G48030.1 [441-449]	0	1338.65	1	1	1	1	1	1	Unique	38	High	0.001043	69.3	122.1	119.7	110	102.5	142.5	2	0	669.828	-0.73	-0.00049
1	High	[K].AEQIAQLK.[L]	1xTMT6plex [A/K]	0.00889744	1	1	AT5G19400.2; AT5G19400.1; AT5G19400.3	AT5G19400.2; AT5G19400.1; AT5G19400.3 [107-114]	0	1358.84	1	1	1	1	1	1	Unique	25	High	0.005588	73.1	102.2	79.9	86.3	85.1	131.9	2	0	679.925	1.42	0.00096
5	High	[K].AEQLITDVLQEAEAGNTAGSGGGGGR.[R]	1xTMT6plex [N-Term]	1.87532e-06	1	1	AT2G25970.1	AT2G25970.1 [196-221]	0	2687.34	3	3	3	3	3	3	Unique	57	High	1.29e-05	51	47	50.8	46.4	42.3	50.3	2	0	1344.18	0.61	0.00082
1	High	[K].AEQNVEEESLAK.[R]	1xTMT6plex [A/K]	8.53736e-06	1	2	AT4G24270.2	AT4G24270.2 [585-596]	0	1804.97	1	1	1	1	1	1	Unique	82	High	4.789e-06	41.7	46.6	52.2	48.5	42.7	68	2	0	902.989	0.27	0.00025
1	High	[K].AEQQLINDR.[T]	1xTMT6plex [N-Term]	0.000405212	1	1	AT5G11520.1	AT5G11520.1 [99-107]	0	1315.72	1	1	1	1	1	1	Unique	47	High	0.0002409	71.6	81.6	104.1	80.5	79.2	93.9	2	0	658.362	-0.57	-0.00038
1	High	[K].AEQQLVNDPSR.[V]	1xTMT6plex [N-Term]	0.000207688	1	1	AT5G19550.1	AT5G19550.1 [55-65]	0	1485.79	1	1	1	1	1	1	Unique	47	High	0.000121	122.5	162.8	169.1	169.5	126.7	209.5	2	0	743.396	-1.03	-0.00077
1	High	[K].AEQSEAMVQEICR.[D]	1xTMT6plex [N-Term]; 1xOxidation [M7]; 1xCarbamidomethyl [C12]	1.51542e-05	1	2	AT1G50500.2	AT1G50500.2 [99-111]	0	1795.85	1	1	1	1	1	1	Unique	46	High	8.581e-06	29.7	28.2	37.5	26.5	32.4	29.4	2	0	898.43	0.75	0.00068
1	High	[K].AEQSLTVLR.[S]	1xTMT6plex [N-Term]	0.000117277	1	1	AT5G46070.1	AT5G46070.1 [710-718]	0	1245.74	1	1	1	1	1	1	Unique	50	High	6.724e-05	59.2	58.8	60	67.3	55.3	72.2	2	0	623.372	-0.43	-0.00026
1	High	[K].AEQVEADSAQLK.[Q]	1xTMT6plex [A/K]	9.34836e-06	1	2	AT5G66030.1	AT5G66030.1 [74-85]	0	1746.96	1	1	1	1	1	1	Unique	39	High	5.266e-06	126	93.4	149.4	87.7	122.5	107.9	2	0	873.986	0.49	0.00042
1	Medium	[K].AEQWNVEVY.[-]	1xTMT6plex [N-Term]	0.0449771	1	3	AT1G20020.1	AT1G20020.1 [361-369]	0	1366.68	1	1	1	1	1	1	Unique	34	Medium	0.02909	255.2	164.1	317.2	164.4	251.9	195.2	2	0	683.846	0.69	0.00047
1	High	[K].AEQWTESAK.[Q]	1xTMT6plex [A/K]	0.000102278	1	1	AT4G13560.1	AT4G13560.1 [19-27]	0	1507.82	1	1	1	1	1	1	Unique	60	High	5.854e-05	105.7	95.5	137.3	67.1	98.4	87.7	2	0	754.41	-1.35	-0.00102
2	High	[K].AEQYLHK.[Y]	1xTMT6plex [A/K]	0.00201473	1	1	AT2G03440.1	AT2G03440.1 [125-131]	0	1346.78	1	1	1	1	1	1	Unique	23	High	0.001246	279.8	267.8	358.1	261.3	287.6	348.6	3	0	449.599	0.14	6e-05
3	High	[K].AESETGEEGPMVTESDIQHIVSSWTGIPVEK.[V]	1xTMT6plex [A/K]	3.83768e-08	1	1	AT5G50920.1	AT5G50920.1 [560-590]	0	3800.89	3	3	3	3	3	3	Unique	100	High	2.058e-08	92.4	98.5	108.2	68	90.9	80.1	3	0	1267.64	0.4	0.00051
9	High	[K].AESETGEEGPMVTESDIQHIVSSWTGIPVEK.[V]	1xTMT6plex [A/K]; 1xOxidation [M11]	2.69076e-08	1	1	AT5G50920.1	AT5G50920.1 [560-590]	0	3816.89	8	8	8	8	8	8	Unique	96	High	1.435e-08	300.2	266	318.4	266.5	276.1	272.1	3	0	1272.97	1.38	0.00176
2	High	[K].AESFVDNK.[R]	1xTMT6plex [A/K]	0.0021441	1	1	AT3G18190.1	AT3G18190.1 [17-24]	0	1367.76							No Quan Values	41	High	0.00133							2	0	684.382	-0.07	-5e-05
1	High	[K].AESISDLENK.[G]	1xTMT6plex [A/K]	0.000456797	1	2	AT3G19770.1	AT3G19770.1 [328-337]	0	1563.86							No Quan Values	18	High	0.0002715							2	0	782.435	-0.12	-9e-05
2	High	[K].AESKDDDEELSAHR.[Q]	1xTMT6plex [A/K]	1.23157e-05	1	2	AT1G52410.2	AT1G52410.2 [129-142]	1	2060.03	2	2	2	2	2	2	Unique	53	High	6.944e-06	606.2	664.1	527.4	716.2	509.5	505.8	4	0	515.763	0.61	0.00031
3	High	[K].AESLELGEIDVTEGENIVLEK.[S]	1xTMT6plex [A/K]	3.16521e-06	1	1	AT3G02760.1	AT3G02760.1 [106-126]	0	2745.48	3	3	3	3	3	3	Unique	45	High	3.749e-06	110.1	131.2	141	133.3	118.2	145.7	3	0	915.833	0.8	0.00073
1	Medium	[K].AESLNISR.[D]	1xTMT6plex [N-Term]	0.0201155	2	2	AT5G53350.1; AT1G33360.1	AT5G53350.1 [304-311]; AT1G33360.1 [389-396]	0	1118.64							No Quan Values	21	Medium	0.01263							2	0	559.822	0.49	0.00028
1	High	[K].AESNLASCEADLEATK.[T]	1xTMT6plex [A/K]; 1xCarbamidomethyl [C8]	3.77351e-07	1	1	AT1G19835.1; AT1G19835.2	AT1G19835.1; AT1G19835.2 [741-756]	0	2167.1							No Quan Values	49	High	2.065e-07							2	0	1084.05	-1.59	-0.00172
1	High	[K].AESSNESFIIGQR.[V]	1xTMT6plex [N-Term]	0.00132581	1	1	AT1G71440.1	AT1G71440.1 [3-15]	0	1666.86							No Quan Values	17	High	0.0008113							3	0	556.293	2.19	0.00122
1	High	[K].AESSSLDVDDSLQVK.[S]	1xTMT6plex [A/K]	1.47216e-08	1	1	AT4G19120.1; AT4G19120.2	AT4G19120.1; AT4G19120.2 [52-66]	0	2051.09	1	1	1	1	1	1	Unique	105	High	7.844e-09	130.5	116.5	141.1	123.8	114.7	142.7	2	0	1026.05	0.96	0.00099
3	High	[K].AESVVDKNEWINK.[L]	TMT6plex [A]	0.00096161	1	1	AT1G10290.1	AT1G10290.1 [678-690]	1	2219.26	3	3	3	3	3	3	Unique	18	High	0.007824	273.4	244.2	289.8	248.7	261.4	260.3	3	0	740.426	0.25	0.00018
1	High	[K].AESVYIEK.[N]	1xTMT6plex [A/K]	0.007853	1	1	AT2G20960.1	AT2G20960.1 [426-433]	0	1396.81	1	1	1	1	1	1	Unique	23	High	0.004931	59.7	68.7	62.8	64.7	57.6	77.5	2	0	698.907	-0.81	-0.00057
1	High	[K].AESYLNTAHR.[L]	1xTMT6plex [N-Term]	9.61098e-05	1	2	AT4G03200.1	AT4G03200.1 [687-696]	0	1390.73	1	1	1	1	1	1	Unique	38	High	5.499e-05	154.1	157.8	178.5	166.3	170	200.4	3	0	464.247	-0.71	-0.00033
1	High	[K].AETEDKESEVK.[K]	TMT6plex [A]	0.00044765	1	1	AT4G26630.1; AT4G26630.2	AT4G26630.1; AT4G26630.2 [65-75]	1	1952.08	1	1	1	1	1	1	Unique	18	High	0.0002671	127.3	153.9	164.4	166.8	146.5	278.5	3	0	651.364	-0.18	-0.00011
1	High	[K].AETEPLEFHPLD.[-]	1xTMT6plex [N-Term]	0.000135	1	1	AT3G05500.1	AT3G05500.1 [235-246]	0	1626.82	1	1	1	1	1	1	Unique	31	High	7.757e-05	79.7	62.2	92.5	73.1	75.5	72.6	2	0	813.914	-0.48	-0.00039
1	High	[K].AETEVGTEVK.[C]	1xTMT6plex [A/K]	0.00488074	1	1	AT5G17050.1	AT5G17050.1 [109-118]	0	1520.86	1	1	1	1	1	1	Unique	48	High	0.003053	65	73.2	72	70.4	68.1	90	2	0	760.932	-0.47	-0.00036
1	High	[K].AETGQSAMQK.[A]	1xTMT6plex [A/K]	0.000128326	1	1	AT1G64880.1	AT1G64880.1 [400-409]	0	1508.81							No Quan Values	27	High	7.389e-05							2	0	754.91	-1.24	-0.00094
1	High	[K].AETGQSAMQK.[A]	1xTMT6plex [A/K]; 1xOxidation [M8]	0.000304962	1	1	AT1G64880.1	AT1G64880.1 [400-409]	0	1524.81	1	1	1	1	1	1	Unique	32	High	0.000179	95.8	137.8	112.7	157.4	124.8	251.2	2	0	762.908	-0.22	-0.00016
1	High	[K].AETGTSPWDHK.[ND]	1xTMT6plex [A/K]	0.00103222	1	2	AT4G00238.1	AT4G00238.1 [161-171]	0	1686.89	1	1	1	1	1	1	Unique	16	High	0.0006283	155.3	147.1	170.2	177.4	184.4	211.1	3	0	562.967	-0.03	-2e-05
1	High	[K].AETIEVEDEDESVDK.[D]	1xTMT6plex [A/K]	1.37938e-05	1	1	AT1G30690.2; AT1G30690.1	AT1G30690.2; AT1G30690.1 [187-201]	0	2166.07	1	1	1	1	1	1	Unique	35	High	7.775e-06	167.9	126.8	203.7	154.6	157.1	168.3	3	0	722.695	-0.12	-8e-05
1	High	[K].AETLADCVSK.[V]	1xTMT6plex [A/K]; 1xCarbamidomethyl [C7]	5.33768e-05	1	1	AT5G20360.1	AT5G20360.1 [56-65]	0	1551.85	1	1	1	1	1	1	Unique	54	High	3.055e-05	94.9	103.3	106.8	90.2	99.5	129.8	2	0	776.425	-1.42	-0.0011
1	High	[K].AETMSTNVER.[K]	1xTMT6plex [N-Term]	4.5556e-05	1	1	AT5G41950.1	AT5G41950.1 [482-491]	0	1366.68	1	1	1	1	1	1	Unique	73	High	2.6e-05	76.7	77.5	79	65.9	63.6	78.4	2	0	683.845	-0.27	-0.00018
2	High	[K].AETMSTNVER.[K]	1xTMT6plex [N-Term]; 1xOxidation [M4]	0.00012204	1	1	AT5G41950.1	AT5G41950.1 [482-491]	0	1382.68	2	2	2	2	2	2	Unique	44	High	7.028e-05	908.2	1186.1	1201.7	1116.7	1141.8	1331.6	2	0	691.842	-0.74	-0.00051
3	High	[K].AETPGSGAGISSEHYAILEK.[F]	1xTMT6plex [A/K]	2.07643e-06	1	1	AT4G11560.1	AT4G11560.1 [316-335]	0	2475.31	1	1	1	1	1	1	Unique	66	High	1.149e-06	50.2	68	64.5	67.9	13.1	10.8	3	0	825.776	0.5	0.00041
1	High	[K].AETSVLFEQLR.[E]	1xTMT6plex [N-Term]	2.89778e-05	1	1	AT4G39660.1	AT4G39660.1 [423-433]	0	1521.85	1	1	1	1	1	1	Unique	69	High	1.647e-05	80.4	84.5	88.9	77.1	80.8	88	2	0	761.426	-1.58	-0.0012
1	High	[K].AETTEKEEEGEEEEESKPK.[E]	TMT6plex [A]	0.000179108	1	1	AT5G17910.2; AT5G17910.1	AT5G17910.2; AT5G17910.1 [1229-1247]	1	3124.62							No Quan Values	19	High	0.0001035							4	0	781.911	1.38	0.00108
2	High	[K].AETVEAVVTEEIIPK.[E]	1xTMT6plex [A/K]	0.000100813	1	1	AT1G30690.2; AT1G30690.1	AT1G30690.2; AT1G30690.1 [142-156]	0	2086.2	2	2	2	2	2	2	Unique	35	High	0.000448	308.5	309.3	379.1	352.4	317.2	356	3	0	696.073	-0.68	-0.00047
1	High	[K].AETVSPGEWER.[W]	1xTMT6plex [N-Term]	0.000158471	1	1	AT1G02910.1	AT1G02910.1 [387-397]	0	1489.75	1	1	1	1	1	1	Unique	57	High	9.163e-05	90.5	96.6	102.6	88.7	80.9	104	2	0	745.378	-0.31	-0.00023
1	High	[K].AEVANEINVK.[M]	1xTMT6plex [A/K]	0.000479066	1	3	AT3G06530.2	AT3G06530.2 [1329-1338]	0	1544.9							No Quan Values	15	High	0.000286							2	0	772.954	-3.24	-0.0025
4	High	[K].AEVASSGASSFDELPDALK.[E]	1xTMT6plex [A/K]	4.21793e-09	1	1	AT2G38040.2; AT2G38040.1	AT2G38040.2; AT2G38040.1 [584-602]	0	2352.23	4	4	4	4	4	4	Unique	93	High	2.215e-09	122.6	145.3	159.3	149.7	151.1	151.4	2	0	1176.62	-0.54	-0.00063
1	High	[K].AEVDDPEFQEFLEVHQR.[S]	1xTMT6plex [N-Term]	1.60559e-06	1	1	AT4G19610.1	AT4G19610.1 [121-137]	0	2317.13	1	1	1	1	1	1	Unique	52	High	8.895e-07	33.5	41.8	40.5	49.7	38.8	56.7	3	0	773.047	-0.98	-0.00076
1	High	[K].AEVDESKVEDEK.[E]	TMT6plex [A]	0.00197943	1	1	AT4G26630.1; AT4G26630.2	AT4G26630.1; AT4G26630.2 [233-244]	1	2065.13	1	1	1	1	1	1	Unique	14	High	0.00123	194.3	212.2	190	221	204.1	237.9	3	0	689.047	-0.44	-0.0003
1	High	[K].AEVDGSSEYNDFQR.[A]	1xTMT6plex [N-Term]	8.06104e-06	1	1	AT1G13750.1	AT1G13750.1 [299-312]	0	1845.85	1	1	1	1	1	1	Unique	36	High	4.521e-06	14.4	27.3	14.2	22.5	15.7	31.5	2	0	923.426	0.01	1e-05
1	High	[K].AEVENSIAYLLK.[K]	1xTMT6plex [A/K]	0.00067351	1	1	AT1G54570.1	AT1G54570.1 [662-673]	0	1808.06							No Quan Values	17	High	0.0004063							3	0	603.358	1.42	0.00086
1	High	[K].AEVFVEDSPVSSK.[R]	1xTMT6plex [A/K]	2.7336e-05	1	1	AT5G54440.1	AT5G54440.1 [893-905]	0	1852.01	1	1	1	1	1	1	Unique	47	High	1.556e-05	71.6	64.5	75	63.5	66.2	78.8	2	0	926.511	2.05	0.0019
1	High	[K].AEVIEIAR.[S]	1xTMT6plex [N-Term]	0.00115439	1	1	AT1G18500.1	AT1G18500.1 [208-215]	0	1129.68	1	1	1	1	1	1	Unique	50	High	0.0007049	102.2	111.4	132.3	111.1	113.4	115.8	2	0	565.343	0.38	0.00022
1	High	[K].AEVLFEEMK.[Q]	1xTMT6plex [A/K]	0.000856116	1	1	AT3G02650.1	AT3G02650.1 [532-540]	0	1553.86	1	1	1	1	1	1	Unique	37	High	0.0005181	106.5	91.3	112.1	102.6	91.6	87.5	2	0	777.437	1.16	0.0009
1	High	[K].AEVNFEEK.[K]	1xTMT6plex [A/K]	0.00264111	1	1	AT3G02875.1	AT3G02875.1 [323-330]	0	1423.78	1	1	1	1	1	1	Unique	38	High	0.001645	82.8	80.3	103.4	79.1	74.3	105.9	2	0	712.395	0.13	9e-05
4	High	[K].AEVNQGNTVK.[K]	1xTMT6plex [A/K]	3.70759e-05	1	1	ATCG00810.1	ATCG00810.1 [84-93]	0	1517.87	3	3	3	3	3	3	Unique	60	High	2.112e-05	262.4	285.2	252.9	296.2	291.4	475.7	2	0	759.438	-0.61	-0.00047
1	High	[K].AEVNYEIQQLK.[S]	1xTMT6plex [A/K]	1.50126e-05	1	1	AT2G06990.1	AT2G06990.1 [778-788]	0	1793.02	1	1	1	1	1	1	Unique	48	High	8.493e-06	86.1	97.5	118.1	97.8	93.3	124.6	2	0	897.014	-0.27	-0.00024
1	High	[K].AEVPWSAK.[R]	1xTMT6plex [A/K]	0.00226261	1	1	AT2G24050.1	AT2G24050.1 [157-164]	0	1345.79	1	1	1	1	1	1	Unique	32	High	0.001406	176.3	175.7	223.8	172.5	191.4	226.8	2	0	673.398	-0.09	-6e-05
1	High	[K].AEVTGEAAK.[Y]	1xTMT6plex [A/K]	0.000172498	1	2	AT3G12490.2	AT3G12490.2 [188-196]	0	1333.77	1	1	1	1	1	1	Unique	51	High	9.961e-05	285.8	201.2	294.1	219.1	184.5	522.8	2	0	667.39	-0.27	-0.00018
1	High	[K].AEVVASTEPVIGDVNSGIK.[A]	1xTMT6plex [A/K]	6.86176e-07	1	1	AT4G31210.1	AT4G31210.1 [153-171]	0	2343.32							No Quan Values	55	High	3.765e-07							2	0	1172.16	0.32	0.00038
1	High	[K].AEVVNNLVFVTSEAAPYSK.[T]	1xTMT6plex [A/K]	3.22385e-05	1	1	AT5G24300.2; AT5G24300.1	AT5G24300.2; AT5G24300.1 [138-156]	0	2496.38	1	1	1	1	1	1	Unique	43	High	1.834e-05	152.7	152.7	134.3	155.5	135.8	117.8	3	0	832.796	-0.46	-0.00038
1	High	[K].AEVVSLLELEK.[S]	1xTMT6plex [A/K]	3.67735e-06	1	1	AT2G26780.1	AT2G26780.1 [1794-1804]	0	1688.02							No Quan Values	73	High	2.049e-06							2	0	844.516	-0.01	-1e-05
1	Medium	[K].AEWNLIK.[T]	1xTMT6plex [A/K]	0.0382774	1	2	AT2G33340.1; AT2G33340.2	AT2G33340.1; AT2G33340.2 [466-472]	0	1331.81	1	1	1	1	1	1	Unique	26	Medium	0.02469	96.1	108.2	120.1	99.8	83.6	84.8	2	0	666.408	-0.17	-0.00011
1	High	[K].AEWSVTSEWSPDGR.[Y]	1xTMT6plex [N-Term]	2.50863e-05	1	2	AT1G73180.1	AT1G73180.1 [356-369]	0	1835.88	1	1	1	1	1	1	Unique	55	High	1.428e-05	45.4	52.5	44.2	43.4	40.3	49.5	2	0	918.443	1.59	0.00146
2	High	[K].AEYDEAGPGIVHR.[K]	1xTMT6plex [N-Term]	2.0648e-07	1	2	AT1G49240.1	AT1G49240.1 [362-374]	0	1642.84	2	2	2	2	2	2	Unique	61	High	2.319e-06	235.5	197.2	272.5	220.7	221.1	271.8	3	0	548.284	-0.74	-0.0004
4	High	[K].AEYDESGPSIVHR.[K]	1xTMT6plex [N-Term]	1.03003e-07	3	4	AT3G53750.1; AT2G37620.1; AT2G37620.2; AT3G46520.1; AT3G12110.1	AT3G53750.1; AT2G37620.1; AT2G37620.2 [362-374]; AT3G46520.1 [362-374]; AT3G12110.1 [362-374]	0	1688.84	3	3	3	3	3	3	Not Unique	74	High	5.576e-08	295.4	215.9	342.4	237.4	251	217.9	3	0	563.62	0.23	0.00013
1	High	[K].AEYEELGSAR.[C]	1xTMT6plex [N-Term]	0.000444652	1	1	AT3G33520.1	AT3G33520.1 [405-414]	0	1353.68							No Quan Values	31	High	0.000264							2	0	677.346	-0.21	-0.00014
1	High	[K].AEYITETAK.[D]	1xTMT6plex [A/K]	0.000253523	1	2	AT1G72320.1	AT1G72320.1 [529-537]	0	1483.84	1	1	1	1	1	1	Unique	43	High	0.0001481	47.4	65.2	45.2	62.9	48.3	73.7	2	0	742.424	-0.39	-0.00029
3	High	[K].AEYPIFDK.[V]	1xTMT6plex [A/K]	0.00547053	1	1	AT4G11600.1	AT4G11600.1 [158-165]	0	1440.81	2	2	2	2	2	2	Unique	33	High	0.003445	338.4	314.8	464.4	336.4	338.7	401.4	2	0	720.911	0.26	0.00018
1	High	[K].AEYPIFDKVDVNGDK.[A]	TMT6plex [A]	0.000104272	1	1	AT4G11600.1	AT4G11600.1 [158-172]	1	2397.33	1	1	1	1	1	1	Unique	20	High	5.984e-05	68.3	89.6	66.3	82.4	53.9	38.5	3	0	799.779	-1.63	-0.00131
1	High	[K].AEYVEQMK.[N]	1xTMT6plex [A/K]	0.00573532	1	2	AT5G23750.1	AT5G23750.1 [146-153]	0	1455.79	1	1	1	1	1	1	Unique	33	High	0.003608	81.5	66	98.1	63.9	74.2	65.8	2	0	728.4	0.77	0.00056
1	High	[K].AFAAAVNLLEESGK.[A]	1xTMT6plex [A/K]	4.49757e-05	1	3	AT4G24230.6	AT4G24230.6 [234-247]	0	1878.07	1	1	1	1	1	1	Unique	31	High	2.573e-05	181.5	184.8	203.5	185.4	165.4	195.8	3	0	626.696	0.04	3e-05
1	High	[K].AFAADQEEETK.[T]	1xTMT6plex [A/K]	1.02343e-05	1	1	AT1G22530.1	AT1G22530.1 [315-325]	0	1696.88	1	1	1	1	1	1	Unique	68	High	5.759e-06	215.4	146.3	238.2	149.5	201.6	180.3	2	0	848.942	-1.34	-0.00114
1	High	[K].AFADAVPSWDNIVVAYEPVWAIGTGK.[V]	1xTMT6plex [A/K]	5.47734e-05	1	2	AT2G21170.1	AT2G21170.1 [209-234]	0	3234.72	1	1	1	1	1	1	Unique	41	High	3.13e-05	173.9	183.3	216.8	172.8	171.8	169.5	3	0	1078.91	0.91	0.00098
2	High	[K].AFADEIGIPFMETSAK.[D]	1xTMT6plex [A/K]	3.11177e-05	1	1	AT1G02130.1	AT1G02130.1 [138-153]	0	2185.16	1	1	1	1	1	1	Unique	27	High	1.774e-05	330.7	254.4	358.6	275.6	267.4	233.1	3	0	729.059	0.37	0.00027
1	High	[K].AFADEIGIPFMETSAK.[D]	1xTMT6plex [A/K]; 1xOxidation [M11]	2.43006e-05	1	1	AT1G02130.1	AT1G02130.1 [138-153]	0	2201.16	1	1	1	1	1	1	Unique	43	High	1.378e-05	182.9	178.1	206.8	199	221	235.5	3	0	734.39	-0.43	-0.00031
2	High	[K].AFAFQLAQK.[G]	1xTMT6plex [A/K]	0.000247696	1	1	AT1G67730.1	AT1G67730.1 [66-74]	0	1481.89	1	1	1	1	1	1	Unique	51	High	0.0001446	66.4	63.8	62.8	60.7	55.7	48.8	2	0	741.447	-0.87	-0.00064
1	Medium	[K].AFALATIK.[D]	1xTMT6plex [A/K]	0.0120844	1	2	AT2G38020.1	AT2G38020.1 [753-760]	0	1292.83	1	1	1	1	1	1	Unique	21	High	0.007581	156.1	159.5	187.4	155.2	150.9	194.3	2	0	646.921	0.6	0.00039
3	High	[K].AFASGSPIIGETR.[G]	1xTMT6plex [N-Term]	1.429e-06	1	2	AT3G22200.2	AT3G22200.2 [413-425]	0	1534.84	2	2	2	2	2	2	Unique	79	High	7.916e-07	82.9	95.3	94.6	86.9	83.7	106	2	0	767.925	-0.38	-0.00029
2	High	[K].AFATANNYPESTK.[I]	1xTMT6plex [A/K]	5.84392e-06	1	1	AT4G09670.1	AT4G09670.1 [46-58]	0	1871.99							No Quan Values	41	High	3.278e-06							2	0	936.499	-0.23	-0.00022
1	Medium	[K].AFATYTNAK.[R]	1xTMT6plex [A/K]	0.0104004	1	1	AT3G46970.1	AT3G46970.1 [616-624]	0	1444.82							No Quan Values	13	High	0.006549							2	0	722.912	-1.63	-0.00118
1	High	[K].AFATYVQAK.[R]	1xTMT6plex [A/K]	0.000582706	1	1	AT3G29320.1	AT3G29320.1 [737-745]	0	1456.86	1	1	1	1	1	1	Unique	44	High	0.00035	86.9	76.4	68.9	81.1	73.7	58.6	2	0	728.931	-1.29	-0.00094
2	High	[K].AFCDLEPIYTYEGTYDINTLVTGR.[E]	1xTMT6plex [N-Term]; 1xCarbamidomethyl [C3]	2.09667e-06	1	1	AT3G51840.1	AT3G51840.1 [397-420]	0	3040.48	1	1	1	1	1	1	Unique	50	High	1.162e-06	67.4	59.6	63.8	57.7	57.9	59.6	3	0	1014.17	0.18	0.00018
1	High	[K].AFCSGGDQALR.[T]	1xTMT6plex [N-Term]; 1xCarbamidomethyl [C3]	7.58737e-05	1	1	AT1G60550.1	AT1G60550.1 [134-144]	0	1410.7							No Quan Values	65	High	4.349e-05							2	0	705.853	-0.66	-0.00047
1	High	[K].AFDAYASAAK.[Q]	1xTMT6plex [A/K]	4.85725e-05	2	2	AT2G25430.1; AT4G32285.2; AT4G32285.1	AT2G25430.1 [323-332]; AT4G32285.2; AT4G32285.1 [303-312]	0	1472.81	1	1	1	1	1	1	Not Unique	56	High	2.776e-05	184.4	182.7	219.5	203.1	186.4	193.5	2	0	736.911	-0.39	-0.00029
1	Medium	[K].AFDDDVER.[I]	1xTMT6plex [N-Term]	0.0252826	1	3	AT1G01950.3	AT1G01950.3 [438-445]	0	1195.58	1	1	1	1	1	1	Unique	32	Medium	0.01609	130.4	125.1	141.9	110.3	131.7	137	2	0	598.293	0.33	0.00019
1	High	[K].AFDDEGNPTK.[A]	1xTMT6plex [A/K]	3.9046e-05	1	1	AT3G48110.1	AT3G48110.1 [460-469]	0	1551.81	1	1	1	1	1	1	Unique	66	High	2.225e-05	144.2	134.5	155.4	142.1	166.3	160.5	2	0	776.406	-0.58	-0.00045
2	High	[K].AFDGFFVEGESK.[V]	1xTMT6plex [A/K]	6.28116e-06	1	2	AT3G62010.1	AT3G62010.1 [807-818]	0	1790.94	2	2	2	2	2	2	Unique	55	High	3.519e-06	81.7	87	100.9	103.1	91.4	105.6	2	0	895.97	-2.63	-0.00236
2	High	[K].AFDLGSKPEGTSTPTK.[D]	TMT6plex [A]	0.000509712	1	1	AT5G02240.1	AT5G02240.1 [225-240]	0	2323.31	2	2	2	2	2	2	Unique	19	High	0.000304	205.3	190.2	223.8	205.4	168.2	192.3	3	0	775.109	-0.02	-2e-05
5	High	[K].AFDLLHEGTCLR.[C]	1xTMT6plex [N-Term]; 1xCarbamidomethyl [C10]	0.000158471	1	2	AT5G43940.1	AT5G43940.1 [361-372]	0	1660.87	4	4	4	4	4	4	Unique	42	High	9.158e-05	756	801.2	869.4	786.2	704.2	809.9	3	0	554.294	0.43	0.00024
1	High	[K].AFDMILGISLSENR.[E]	1xTMT6plex [N-Term]; 1xOxidation [M4]	4.02385e-05	1	1	AT3G07770.1	AT3G07770.1 [484-497]	0	1810.96	1	1	1	1	1	1	Unique	31	High	2.295e-05	127.1	156.4	173.2	171.8	146.1	162	3	0	604.324	0.08	5e-05
12	High	[K].AFDPVETIK.[Q]	1xTMT6plex [A/K]	0.00029229	1	3	AT3G01500.2	AT3G01500.2 [125-133]	0	1477.87	5	5	5	5	5	5	Unique	50	High	0.0001713	990.1	703.5	1154	793.5	943.8	773.4	2	0	739.437	0.64	0.00047
2	High	[K].AFDSFLEK.[R]	1xTMT6plex [A/K]	0.00104043	1	1	AT3G11450.1	AT3G11450.1 [522-529]	0	1414.8	2	2	2	2	2	2	Unique	44	High	0.0006347	90.4	102.4	95.5	84.3	89.5	107.5	2	0	707.903	-0.07	-5e-05
1	High	[K].AFDSFLENR.[K]	1xTMT6plex [N-Term]	0.00138175	1	1	AT5G06110.1; AT5G06110.2	AT5G06110.1; AT5G06110.2 [533-541]	0	1327.68	1	1	1	1	1	1	Unique	44	High	0.0008507	78	82.6	78.7	83.1	72.7	84.7	2	0	664.346	-0.01	0
1	High	[K].AFDYESLQQHGYK.[A]	1xTMT6plex [A/K]	0.000162701	1	1	AT4G04614.1	AT4G04614.1 [61-73]	0	2044.05							No Quan Values	30	High	9.41e-05							3	0	682.023	0.32	0.00022
1	High	[K].AFEAAWVAACK.[I]	1xTMT6plex [A/K]; 1xCarbamidomethyl [C10]	2.39708e-05	1	1	AT1G10640.1	AT1G10640.1 [137-147]	0	1681.91	1	1	1	1	1	1	Unique	56	High	1.36e-05	112.3	102.4	134.4	100.6	92.1	88.9	2	0	841.461	1.24	0.00104
2	High	[K].AFEAMQQLSSK.[K]	1xTMT6plex [A/K]; 1xOxidation [M5]	0.00226261	1	1	AT4G17520.1	AT4G17520.1 [246-256]	0	1713.92	2	2	2	2	2	2	Unique	23	High	0.00141	405.6	462	500.8	459.9	378.7	392.7	3	0	571.979	-1.13	-0.00065
1	High	[K].AFEDASFDAVIDK.[G]	1xTMT6plex [A/K]	0.000365379	1	2	AT3G17365.2	AT3G17365.2 [108-120]	0	1885.99	1	1	1	1	1	1	Unique	25	High	0.0002165	41.4	45.7	56.8	50.3	39.3	52.8	2	0	943.5	-1.15	-0.00108
1	High	[K].AFEDATEYTLAR.[F]	1xTMT6plex [N-Term]	0.000276943	1	1	AT1G24540.1	AT1G24540.1 [219-230]	0	1615.82	1	1	1	1	1	1	Unique	28	High	0.0001625	59.5	51.5	51.1	55.2	50.5	67.7	2	0	808.412	0.64	0.00052
2	Medium	[K].AFEEAEK.[N]	1xTMT6plex [A/K]	0.030023	2	3	AT5G03340.1; AT3G09840.1	AT5G03340.1 [292-298]; AT3G09840.1 [292-298]	0	1281.71	1	1	1	1	1	1	Not Unique	33	Medium	0.01922	85.5	94.4	100.9	84.5	82.7	160.2	2	0	641.359	1.48	0.00095
1	High	[K].AFEEATESTLFR.[F]	1xTMT6plex [N-Term]	0.00101602	1	2	AT3G26125.1	AT3G26125.1 [222-233]	0	1629.83	1	1	1	1	1	1	Unique	28	High	0.0006183	89.2	93.2	113.7	84.3	85.8	110.7	2	0	815.421	1.59	0.0013
2	High	[K].AFEEDCATPIAK.[L]	1xTMT6plex [A/K]; 1xCarbamidomethyl [C6]	1.97812e-06	1	1	AT2G19860.1	AT2G19860.1 [43-54]	0	1809.95	1	1	1	1	1	1	Unique	71	High	1.099e-06	105	75.1	101.7	79.2	95.2	78	2	0	905.477	0.15	0.00013
2	High	[K].AFEEDCATPISK.[L]	1xTMT6plex [A/K]; 1xCarbamidomethyl [C6]	1.71948e-05	1	1	AT4G29130.1	AT4G29130.1 [43-54]	0	1825.94	1	1	1	1	1	1	Unique	45	High	9.729e-06	40.5	31.2	28.4	21.5	26.7	30.1	2	0	913.474	0.12	0.00011
2	High	[K].AFEELTQDVDQSIDLFR.[S]	1xTMT6plex [N-Term]	4.29233e-06	1	2	AT2G23140.1	AT2G23140.1 [63-79]	0	2255.14	1	1	1	1	1	1	Unique	44	High	2.393e-06	34.7	28.1	36	26.2	25.4	34.8	3	0	752.384	-0.38	-0.00028
1	High	[K].AFEGDWFHSGDLAVK.[Y]	1xTMT6plex [A/K]	2.47468e-05	1	1	AT2G17650.1	AT2G17650.1 [471-485]	0	2137.11	1	1	1	1	1	1	Unique	35	High	1.406e-05	117.1	93	122.4	102.2	111.6	114.7	3	0	713.042	-0.12	-8e-05
1	Medium	[K].AFEIVIR.[E]	1xTMT6plex [N-Term]	0.0427246	1	1	AT3G07410.1	AT3G07410.1 [165-171]	0	1076.67	1	1	1	1	1	1	Unique	29	Medium	0.02767	89.5	115.7	120.8	141.3	100.8	161.7	2	0	538.837	0.8	0.00043
1	High	[K].AFELEMSWICEESK.[R]	1xTMT6plex [A/K]; 1xOxidation [M6]; 1xCarbamidomethyl [C10]	0.000485674	1	1	AT2G27020.1	AT2G27020.1 [208-221]	0	2233.09							No Quan Values	20	High	0.0002888							3	0	745.035	-0.45	-0.00034
2	High	[K].AFEPCDGR.[Y]	1xTMT6plex [N-Term]; 1xCarbamidomethyl [C5]	0.0066614	1	2	AT1G26850.2; AT1G26850.1	AT1G26850.2; AT1G26850.1 [85-92]	0	1180.56	1	1	1	1	1	1	Unique	40	High	0.004196	134.2	137.5	135.7	132.5	128.6	148.2	2	0	590.784	-1.14	-0.00068
4	High	[K].AFEPGLLAK.[A]	1xTMT6plex [A/K]	0.000342977	2	2	AT4G18480.1; AT5G45930.1	AT4G18480.1 [208-216]; AT5G45930.1 [202-210]	0	1403.87	3	3	3	3	3	3	Not Unique	52	High	0.0003185	567.7	570.5	654.9	604.4	522.9	590.1	2	0	702.436	-0.7	-0.00049
2	High	[K].AFEQQEAAR.[N]	1xTMT6plex [N-Term]	0.000272051	1	2	AT1G01320.1	AT1G01320.1 [1103-1111]	0	1278.66	2	2	2	2	2	2	Unique	54	High	0.000466	141.8	144	144	147.6	139.5	200	2	0	639.835	-0.38	-0.00024
1	High	[K].AFESSLEK.[C]	1xTMT6plex [A/K]	0.0079957	1	1	AT5G40340.1	AT5G40340.1 [919-926]	0	1368.78							No Quan Values	28	High	0.005012							2	0	684.893	0.36	0.00025
1	High	[K].AFETVIFLER.[D]	1xTMT6plex [N-Term]	5.52478e-05	1	2	AT3G14890.1	AT3G14890.1 [503-512]	0	1453.83	1	1	1	1	1	1	Unique	64	High	3.152e-05	29.2	31.1	34.3	30.6	28.1	32.5	2	0	727.416	-0.75	-0.00054
1	High	[K].AFEVLNSLEVWR.[L]	1xTMT6plex [N-Term]	2.47468e-05	1	1	AT3G56150.2; AT3G56150.1	AT3G56150.2; AT3G56150.1 [683-694]	0	1691.93	1	1	1	1	1	1	Unique	63	High	1.406e-05	47.4	43.3	47.9	42.6	40.5	45.2	2	0	846.471	1.36	0.00115
1	Medium	[K].AFEWTLK.[K]	1xTMT6plex [A/K]	0.0382774	1	1	AT5G14680.1	AT5G14680.1 [30-36]	0	1352.8	1	1	1	1	1	1	Unique	28	Medium	0.02476	145.8	150.6	171.5	144.5	122.7	149.4	2	0	676.902	-0.5	-0.00034
2	High	[K].AFFATAQSVR.[D]	1xTMT6plex [N-Term]	0.0016351	1	1	AT3G29320.1	AT3G29320.1 [120-129]	0	1326.74	2	2	2	2	2	2	Unique	31	High	0.001009	213.1	222.2	210.6	208.8	208	214.5	2	0	663.872	0.64	0.00042
1	High	[K].AFFDSTGSLWK.[E]	1xTMT6plex [A/K]	1.57335e-05	1	1	AT4G36750.1	AT4G36750.1 [162-172]	0	1716.94	1	1	1	1	1	1	Unique	54	High	8.912e-06	152	146	153.8	115.8	128.2	150.9	2	0	858.972	0.33	0.00028
1	High	[K].AFFGNLTEK.[G]	1xTMT6plex [A/K]	0.00139326	1	1	AT1G30960.1	AT1G30960.1 [93-101]	0	1484.85	1	1	1	1	1	1	Unique	23	High	0.0008591	83.9	70.7	96.4	69.5	71	84.6	2	0	742.928	-1.3	-0.00096
3	High	[K].AFFNDISETSK.[E]	1xTMT6plex [A/K]	1.01374e-05	1	1	AT3G20790.1	AT3G20790.1 [308-318]	0	1716.92	3	3	3	3	3	3	Unique	62	High	5.71e-06	185.2	164.9	200.4	177.6	186.9	193.3	2	0	858.965	0.75	0.00065
4	High	[K].AFFQEFTHLDAK.[L]	1xTMT6plex [A/K]	2.05478e-07	1	1	AT5G60160.1	AT5G60160.1 [461-472]	0	1912.04	4	4	4	4	4	4	Unique	60	High	1.119e-07	935.8	888.3	1017.2	961.9	806.5	945.5	3	0	638.017	0.48	0.0003
1	High	[K].AFFSGCGFYGAQDTLCDDAGR.[H]	1xTMT6plex [N-Term]; 2xCarbamidomethyl [C6; C16]	0.000340833	1	1	AT5G47500.1	AT5G47500.1 [187-207]	0	2544.11							No Quan Values	52	High	0.0002006							2	0	1272.56	-1.35	-0.00172
1	High	[K].AFFTSGGSDANDTQVK.[L]	1xTMT6plex [A/K]	1.17672e-06	1	2	AT3G22200.2	AT3G22200.2 [161-176]	0	2103.08	1	1	1	1	1	1	Unique	61	High	6.489e-07	139.3	135.2	154.6	133	116.2	121.9	3	0	701.697	-0.22	-0.00015
1	High	[K].AFGAAAPEIQK.[I]	1xTMT6plex [A/K]	0.000113291	1	1	AT3G05930.1	AT3G05930.1 [200-210]	0	1560.91	1	1	1	1	1	1	Unique	55	High	6.491e-05	325.1	220.2	395.4	202.2	263.5	249.5	2	0	780.961	-0.65	-0.00051
2	High	[K].AFGAELVLTDPAK.[G]	1xTMT6plex [A/K]	1.71948e-05	1	3	AT3G59760.1	AT3G59760.1 [219-231]	0	1790.05	1	1	1	1	1	1	Unique	42	High	9.75e-06	103.7	102.2	120.6	104.9	95.5	110.7	2	0	895.528	1.31	0.00117
4	Medium	[K].AFGDFQK.[A]	1xTMT6plex [A/K]	0.0256201	1	2	AT3G60750.1	AT3G60750.1 [468-474]	0	1270.72	4	4	4	4	4	4	Unique	40	Medium	0.01779	491.5	416.8	514.5	401.1	418.7	441.9	2	0	635.863	-0.82	-0.00052
1	High	[K].AFGIIDEVIDERPLELVK.[D]	1xTMT6plex [A/K]	1.20934e-07	1	1	AT5G23140.1	AT5G23140.1 [211-228]	0	2514.46	1	1	1	1	1	1	Unique	59	High	6.554e-08	157.9	166.4	195.7	152.4	148	177.9	3	0	838.824	0.12	0.0001
1	High	[K].AFGLIDSDK.[N]	1xTMT6plex [A/K]	0.000582706	1	1	AT4G03560.1	AT4G03560.1 [330-338]	0	1423.82							No Quan Values	22	High	0.0003504							2	0	712.414	0.03	2e-05
1	Medium	[K].AFGNFQK.[A]	1xTMT6plex [A/K]	0.010759	1	1	AT2G45290.1	AT2G45290.1 [468-474]	0	1269.74	1	1	1	1	1	1	Unique	36	High	0.006736	72.9	49.4	88.8	57.7	64.4	53.9	2	0	635.372	0.24	0.00015
1	Medium	[K].AFGQNLEYAWLAK.[N]	1xTMT6plex [A/K]	0.0259619	1	1	AT4G01883.1	AT4G01883.1 [132-144]	0	1969.09							No Quan Values	15	Medium	0.01649							3	0	657.038	1.96	0.00128
1	High	[K].AFGTSSELCIDER.[L]	1xTMT6plex [N-Term]; 1xCarbamidomethyl [C9]	3.48683e-06	1	1	AT5G63420.1	AT5G63420.1 [557-569]	0	1713.83	1	1	1	1	1	1	Unique	62	High	1.942e-06	28.8	31.7	27.6	30.8	24.7	28.8	2	0	857.419	-0.67	-0.00057
2	High	[K].AFGVSVDFIDQELSR.[F]	1xTMT6plex [N-Term]	3.1369e-07	1	1	AT4G24820.1; AT4G24820.2	AT4G24820.1; AT4G24820.2 [320-334]	0	1912	2	2	2	2	2	2	Unique	77	High	1.71e-07	40.8	40.4	41	43.3	40.7	48.4	2	0	956.504	-0.37	-0.00035
2	High	[K].AFHETMADSDLK.[K]	1xTMT6plex [A/K]	8.01315e-05	1	1	AT2G20580.1	AT2G20580.1 [102-113]	0	1822.94	1	1	1	1	1	1	Unique	34	High	4.596e-05	195.9	84.2	169.6	106.1	144.2	165.1	3	0	608.319	0.47	0.00028
1	High	[K].AFHETMADSDLK.[K]	1xTMT6plex [A/K]; 1xOxidation [M6]	2.43006e-05	1	1	AT2G20580.1	AT2G20580.1 [102-113]	0	1838.94	1	1	1	1	1	1	Unique	40	High	1.382e-05	214	128.5	194.2	169.1	229.4	244.6	3	0	613.649	-1.78	-0.00109
3	High	[K].AFIDCSK.[G]	1xTMT6plex [A/K]; 1xCarbamidomethyl [C5]	0.00821377	1	1	AT1G10370.1	AT1G10370.1 [141-147]	0	1298.72	2	2	2	2	2	2	Unique	36	High	0.005138	328.4	242.5	357.2	275.8	327.5	326.6	2	0	649.862	-0.14	-9e-05
1	High	[K].AFIEPDLK.[T]	1xTMT6plex [A/K]	0.00750545	1	1	AT1G73980.1	AT1G73980.1 [223-230]	0	1390.83	1	1	1	1	1	1	Unique	36	High	0.004698	186.2	69.3	207.6	66.1	164.1	76.3	2	0	695.92	-1.13	-0.00078
1	High	[K].AFIEPDLQTAQIK.[I]	1xTMT6plex [A/K]	9.83131e-07	1	1	AT1G26190.1	AT1G26190.1 [223-235]	0	1932.12	1	1	1	1	1	1	Unique	59	High	5.422e-07	65.2	66.2	75.4	65.2	61.3	75	2	0	966.564	-0.37	-0.00036
1	High	[K].AFILDVEK.[K]	1xTMT6plex [A/K]	0.00492748	1	1	AT5G17910.2; AT5G17910.1	AT5G17910.2; AT5G17910.1 [179-186]	0	1392.85	1	1	1	1	1	1	Unique	28	High	0.003087	103.5	104.6	123.6	143.4	121.3	175.7	2	0	696.929	-0.27	-0.00019
1	High	[K].AFLAFYTDENTK.[E]	1xTMT6plex [A/K]	0.00220245	1	2	AT5G23080.1	AT5G23080.1 [194-205]	0	1878	1	1	1	1	1	1	Unique	29	High	0.001367	55	65.9	67.5	56.4	53.6	70.5	2	0	939.505	-1.3	-0.00122
3	High	[K].AFLDATGGLWR.[AT]	1xTMT6plex [N-Term]	4.7545e-05	2	3	AT5G54500.1; AT4G27270.1	AT5G54500.1 [91-101]; AT4G27270.1 [91-101]	0	1435.79	2	2	2	2	2	2	Not Unique	54	High	2.711e-05	249.9	264.8	286.2	259.5	243.7	283.8	2	0	718.399	0.23	0.00016
1	Medium	[K].AFLDGHPLPEEF.[-]	1xTMT6plex [N-Term]	0.0224231	1	1	AT1G28110.2; AT1G28110.1	AT1G28110.2; AT1G28110.1 [450-461]	0	1600.82	1	1	1	1	1	1	Unique	26	Medium	0.01412	75.8	49.5	96.8	50.3	77.8	69.2	2	0	800.914	-0.17	-0.00014
1	High	[K].AFLDVSGVK.[D]	1xTMT6plex [A/K]	0.00023653	1	1	AT5G52060.1	AT5G52060.1 [119-127]	0	1393.85	1	1	1	1	1	1	Unique	50	High	0.0001377	112.9	90.4	120.2	102.2	96.9	113.1	2	0	697.426	-1.06	-0.00074
1	Medium	[K].AFLDYNK.[I]	1xTMT6plex [A/K]	0.0385269	1	1	AT5G42150.1	AT5G42150.1 [104-110]	0	1328.76							No Quan Values	19	Medium	0.02486							2	0	664.884	0.05	3e-05
1	High	[K].AFLEEEK.[K]	1xTMT6plex [A/K]	0.00723672	1	1	AT4G11740.1	AT4G11740.1 [442-448]	0	1323.76	1	1	1	1	1	1	Unique	46	High	0.004551	94.1	107.9	131.8	116.1	101	144.1	2	0	662.382	-0.01	0
1	High	[K].AFLEVALPFDGNEGK.[V]	1xTMT6plex [A/K]	1.13086e-05	1	2	AT4G38600.1	AT4G38600.1 [861-875]	0	2065.14	1	1	1	1	1	1	Unique	28	High	6.372e-06	118.8	120.9	124.6	110.7	100.3	117	3	0	689.051	0.73	0.0005
1	Medium	[K].AFLGGRPLPEEF.[-]	1xTMT6plex [N-Term]	0.0252826	1	1	AT2G33530.1	AT2G33530.1 [454-465]	0	1561.86	1	1	1	1	1	1	Unique	15	Medium	0.01609	47.8	63.2	45.8	48.2	45.7	63.4	2	0	781.432	-0.71	-0.00055
1	High	[K].AFLLQGGDCAESFK.[E]	1xTMT6plex [A/K]; 1xCarbamidomethyl [C9]	9.71633e-08	1	1	AT4G39980.1	AT4G39980.1 [131-144]	0	2001.05	1	1	1	1	1	1	Unique	88	High	5.262e-08	30.6	34.1	32.8	31.7	27.7	32.2	2	0	1001.03	-0.61	-0.00061
1	High	[K].AFLPVIESFGFETDLR.[Y]	1xTMT6plex [N-Term]	4.38737e-07	1	2	AT1G06220.2; AT1G06220.1	AT1G06220.2; AT1G06220.1 [887-902]	0	2070.11	1	1	1	1	1	1	Unique	53	High	2.399e-07	120	131.2	129.6	129.8	107.8	132.3	3	0	690.709	0.28	0.00019
1	High	[K].AFLPYLEGLNSTQVR.[L]	1xTMT6plex [N-Term]	0.00292418	1	1	AT2G20190.1	AT2G20190.1 [1403-1417]	0	1937.07							No Quan Values	18	High	0.001825							2	0	969.04	1.77	0.00171
2	High	[K].AFLVQNVK.[T]	1xTMT6plex [A/K]	0.000599646	1	1	AT4G02290.1	AT4G02290.1 [315-322]	0	1376.87	2	2	2	2	2	2	Unique	51	High	0.0003585	271.2	182.5	227.7	218.4	197.1	168.7	2	0	688.937	0.47	0.00032
2	High	[K].AFMTADLPHELIELLEK.[I]	1xTMT6plex [A/K]; 1xOxidation [M3]	6.37736e-05	2	2	AT3G11130.1; AT3G08530.1	AT3G11130.1 [1008-1024]; AT3G08530.1 [1008-1024]	0	2444.35	1	1	1	1	1	1	Not Unique	26	High	0.0001831	25.9	32	31.5	41.1	32.4	41.7	3	0	815.454	-1.3	-0.00106
1	High	[K].AFNEFLDPLAHTHFTTEGEVEFR.[S]	1xTMT6plex [N-Term]	0.000106314	1	2	AT2G04030.1	AT2G04030.1 [355-377]	0	2936.44	1	1	1	1	1	1	Unique	17	High	6.115e-05	62.5	55	88.1	78.5	46.7	79.5	4	0	734.866	0.47	0.00034
3	High	[K].AFNEYLDPLASSHFTTEGEVEFR.[S]	1xTMT6plex [N-Term]	1.23157e-05	1	1	AT3G07770.1	AT3G07770.1 [378-400]	0	2888.39	1	1	1	1	1	1	Unique	52	High	6.937e-06	40.9	28.6	44.8	44.3	33.5	46.1	3	0	963.468	-2.07	-0.00199
1	High	[K].AFNGTIDEDEIK.[S]	1xTMT6plex [A/K]	3.37073e-06	1	1	AT5G35700.1	AT5G35700.1 [54-65]	0	1809.96	1	1	1	1	1	1	Unique	69	High	1.879e-06	48	38.4	54.6	42.3	43.2	41.7	2	0	905.485	-0.43	-0.00039
1	High	[K].AFNSGILDLK.[I]	1xTMT6plex [A/K]	5.81907e-05	1	1	AT1G53345.1	AT1G53345.1 [167-176]	0	1535.92	1	1	1	1	1	1	Unique	52	High	3.33e-05	83.1	90.1	93.4	92.9	68.6	90.1	2	0	768.464	0.38	0.00029
2	High	[K].AFPSITYMAVNK.[S]	1xTMT6plex [A/K]	0.000255006	1	1	AT3G59970.3	AT3G59970.3 [488-499]	0	1800.01							No Quan Values	22	High	0.0008711							3	0	600.676	0.19	0.00011
1	High	[K].AFPSITYMAVNK.[S]	1xTMT6plex [A/K]; 1xOxidation [M8]	0.00020425	1	1	AT3G59970.3	AT3G59970.3 [488-499]	0	1816.01							No Quan Values	17	High	0.0001187							2	0	908.508	0.44	0.0004
1	High	[K].AFPSQVVPQENLVEGFLR.[D]	1xTMT6plex [N-Term]	3.69518e-06	1	1	AT1G02050.1	AT1G02050.1 [34-51]	0	2259.23	1	1	1	1	1	1	Unique	53	High	2.059e-06	96.3	99.9	118.5	79.7	76.7	77.2	3	0	753.749	-0.1	-8e-05
1	High	[K].AFPVVNLHFEDSLK.[L]	1xTMT6plex [A/K]	1.24917e-05	1	1	AT5G36260.1	AT5G36260.1 [357-370]	0	2074.17	1	1	1	1	1	1	Unique	34	High	7.04e-06	97.2	80.7	132	77.2	97.6	100.5	3	0	692.063	-0.29	-0.0002
1	Medium	[K].AFQALGCK.[V]	1xTMT6plex [A/K]; 1xCarbamidomethyl [C7]	0.0360964	1	1	AT3G54600.1	AT3G54600.1 [232-239]	0	1352.78							No Quan Values	16	Medium	0.02332							2	0	676.893	2.25	0.00152
1	High	[K].AFQDCIGSYGSEISK.[C]	1xTMT6plex [A/K]; 1xCarbamidomethyl [C5]	0.000889691	1	1	AT5G64400.1	AT5G64400.1 [109-123]	0	2120.07	1	1	1	1	1	1	Unique	37	High	0.0005395	63.2	70.1	74.5	70.7	46	62.3	3	0	707.364	1.74	0.00123
1	High	[K].AFQDLNEGK.[I]	1xTMT6plex [A/K]	0.000441679	1	2	AT5G63620.1	AT5G63620.1 [409-417]	0	1479.82							No Quan Values	35	High	0.000262							2	0	740.413	-0.77	-0.00057
1	High	[K].AFQDYNNR.[L]	1xTMT6plex [N-Term]	0.00271512	1	1	AT1G16720.1	AT1G16720.1 [259-266]	0	1256.62	1	1	1	1	1	1	Unique	37	High	0.001697	65.6	70.6	81.5	75.9	74.9	91.5	2	0	628.815	-0.1	-6e-05
2	High	[K].AFQESETEVLK.[Q]	1xTMT6plex [A/K]	3.60691e-06	1	1	AT3G26900.3; AT3G26900.2; AT3G26900.1	AT3G26900.3; AT3G26900.2; AT3G26900.1 [144-154]	0	1738.96	2	2	2	2	2	2	Unique	87	High	2.013e-06	116.8	95.4	123.5	102	107.3	109.5	2	0	869.985	0.54	0.00047
2	High	[K].AFQGFQVDEALMK.[L]	1xTMT6plex [A/K]; 1xOxidation [M12]	1.9401e-06	1	1	AT1G75330.1	AT1G75330.1 [310-322]	0	1958.05	2	2	2	2	2	2	Unique	49	High	1.074e-06	159.7	198.3	162.3	180.2	137.2	156.2	2	0	979.527	0.66	0.00064
1	High	[K].AFQHFDKDNSGHITR.[D]	1xTMT6plex [A/K]	0.000889691	1	2	AT4G04720.1	AT4G04720.1 [460-474]	1	2231.17	1	1	1	1	1	1	Unique	14	High	0.0005411	80.4	57.7	73	60.1	63.6	82.1	4	0	558.548	-0.83	-0.00047
1	High	[K].AFQIIDLDK.[N]	1xTMT6plex [A/K]	0.000112735	1	1	AT3G50360.1	AT3G50360.1 [104-112]	0	1520.91	1	1	1	1	1	1	Unique	65	High	6.484e-05	135.9	148.7	193.1	149.5	145.1	150.6	2	0	760.958	-0.23	-0.00018
1	High	[K].AFQSPDTHSNCFTYLR.[Q]	1xTMT6plex [N-Term]; 1xCarbamidomethyl [C11]	6.90528e-05	1	1	AT1G04190.1	AT1G04190.1 [220-235]	0	2173.03	1	1	1	1	1	1	Unique	28	High	3.944e-05	100.2	87.8	102.4	97.1	99.8	103.8	3	0	725.016	-0.33	-0.00024
2	High	[K].AFQSSYYDR.[Y]	1xTMT6plex [N-Term]	0.000591103	1	1	AT2G37170.1	AT2G37170.1 [143-151]	0	1365.66	1	1	1	1	1	1	Unique	47	High	0.0003541	41.6	35.3	46.1	41.9	38.1	40.6	2	0	683.335	-0.38	-0.00026
1	High	[K].AFQSSYYTR.[Y]	1xTMT6plex [N-Term]	0.00096161	1	2	AT3G53420.1; AT3G53420.2	AT3G53420.1; AT3G53420.2 [145-153]	0	1351.68	1	1	1	1	1	1	Unique	39	High	0.0005822	30.8	37.8	31.8	36.7	32.9	35.5	2	0	676.345	-1.09	-0.00074
3	High	[K].AFQTILSEVYR.[I]	1xTMT6plex [N-Term]	9.74923e-05	1	1	AT1G09630.1	AT1G09630.1 [165-175]	0	1555.87	1	1	1	1	1	1	Unique	47	High	5.584e-05	45.7	42.1	56.9	49.5	42.1	43.3	2	0	778.437	-0.83	-0.00065
1	Medium	[K].AFSDILK.[S]	1xTMT6plex [A/K]	0.0177187	1	1	AT4G12730.1	AT4G12730.1 [202-208]	0	1251.77	1	1	1	1	1	1	Unique	42	Medium	0.01111	301	283	355.6	285.5	293.8	338.4	2	0	626.39	0.38	0.00024
1	Medium	[K].AFSDLGTK.[S]	1xTMT6plex [A/K]	0.0288578	1	1	AT5G06140.1	AT5G06140.1 [245-252]	0	1296.76	1	1	1	1	1	1	Unique	36	Medium	0.01851	63.2	82	75.2	76	61.9	91.2	2	0	648.882	-0.45	-0.00029
1	High	[K].AFSDMVAEK.[L]	1xTMT6plex [A/K]	0.00067351	1	1	AT5G52310.1	AT5G52310.1 [591-599]	0	1455.79	1	1	1	1	1	1	Unique	30	High	0.0004051	108.9	77.5	124.4	73.8	102.6	78.7	2	0	728.399	-0.65	-0.00048
1	High	[K].AFSDMVAEK.[L]	1xTMT6plex [A/K]; 1xOxidation [M5]	0.000520462	1	1	AT5G52310.1	AT5G52310.1 [591-599]	0	1471.79	1	1	1	1	1	1	Unique	22	High	0.0003109	298.7	188.8	420.6	224.6	352.6	204.1	2	0	736.397	0.4	0.0003
1	High	[K].AFSDPCIELAK.[K]	1xTMT6plex [A/K]; 1xCarbamidomethyl [C6]	0.00439419	1	1	AT1G14790.1	AT1G14790.1 [870-880]	0	1708.93	1	1	1	1	1	1	Unique	27	High	0.002749	43.9	49.1	54.5	54.4	40.5	60.2	2	0	854.97	-0.95	-0.00081
1	High	[K].AFSEALSLK.[S]	1xTMT6plex [A/K]	9.21029e-05	1	1	AT1G75200.1	AT1G75200.1 [545-553]	0	1423.86	1	1	1	1	1	1	Unique	62	High	5.284e-05	82.6	78.4	72.4	76.6	74	82.2	2	0	712.431	-0.4	-0.00029
2	High	[K].AFSEDTTK.[R]	1xTMT6plex [A/K]	0.00212505	1	2	AT5G04140.1	AT5G04140.1 [882-889]	0	1356.74	2	2	2	2	2	2	Unique	35	High	0.004278	334.5	314.8	387.5	323.2	372.2	550.9	2	0	678.872	-2.5	-0.0017
2	High	[K].AFSEVAAER.[V]	1xTMT6plex [N-Term]	0.000896591	1	2	AT5G16880.2; AT5G16880.1	AT5G16880.2; AT5G16880.1 [118-126]	0	1208.65	1	1	1	1	1	1	Unique	50	High	0.000542	84.4	107.1	92.9	93.8	76.5	117	2	0	604.827	-1.11	-0.00067
1	High	[K].AFSEVEATEEATEAK.[E]	1xTMT6plex [A/K]	7.08288e-08	1	1	AT3G57410.1	AT3G57410.1 [860-874]	0	2070.06	1	1	1	1	1	1	Unique	71	High	3.809e-08	37	32.8	50.4	36	35.6	47.4	2	0	1035.54	0.92	0.00095
2	Medium	[K].AFSGWGTNEK.[L]	1xTMT6plex [A/K]	0.0167169	1	1	AT5G65020.1	AT5G65020.1 [23-32]	0	1554.83	2	2	2	2	2	2	Unique	44	Medium	0.01045	115.9	132.1	136	125.3	116.5	116.1	2	0	777.919	-0.05	-4e-05
1	High	[K].AFSNMAVGYNNVDVEAANK.[Y]	1xTMT6plex [A/K]	6.39519e-08	1	2	AT1G68010.1	AT1G68010.1 [89-107]	0	2472.26	1	1	1	1	1	1	Unique	88	High	3.439e-08	75	50.3	56.2	55.9	48.8	38.1	2	0	1236.64	1.78	0.0022
2	High	[K].AFSNMAVGYNNVDVEAANK.[Y]	1xTMT6plex [A/K]; 1xOxidation [M5]	6.91271e-08	1	2	AT1G68010.1	AT1G68010.1 [89-107]	0	2488.25	1	1	1	1	1	1	Unique	56	High	3.722e-08	64.4	71.8	62.7	73.2	63.2	61.8	3	0	830.089	-0.51	-0.00043
1	High	[K].AFSSLDLLK.[S]	1xTMT6plex [A/K]	0.00612551	1	1	AT5G64420.1	AT5G64420.1 [823-831]	0	1451.89	1	1	1	1	1	1	Unique	28	High	0.003854	79.9	122.9	91.8	132.8	85.6	130.9	2	0	726.447	-0.51	-0.00037
1	High	[K].AFSYDDVVWK.[E]	1xTMT6plex [A/K]	3.93834e-05	1	1	AT1G04640.2; AT1G04640.1	AT1G04640.2; AT1G04640.1 [213-222]	0	1687.91	1	1	1	1	1	1	Unique	58	High	2.246e-05	89.6	86.1	98.8	92.7	69.7	83.6	2	0	844.458	-0.21	-0.00018
1	Medium	[K].AFTFEELK.[K]	1xTMT6plex [A/K]	0.0188928	1	1	AT5G49760.1	AT5G49760.1 [618-625]	0	1442.83							No Quan Values	19	Medium	0.01185							2	0	721.918	-0.78	-0.00056
1	High	[K].AFTFGCVNK.[V]	1xTMT6plex [A/K]; 1xCarbamidomethyl [C6]	0.00568144	1	1	AT5G07030.1	AT5G07030.1 [215-223]	0	1501.82	1	1	1	1	1	1	Unique	52	High	0.003577	120.7	119.5	144.9	134.9	107.1	113.2	2	0	751.415	-0.38	-0.00029
1	High	[K].AFTGASER.[V]	1xTMT6plex [N-Term]	0.00595547	1	1	AT1G77180.1; AT1G77180.2	AT1G77180.1; AT1G77180.2 [530-537]	0	1067.57							No Quan Values	32	High	0.003724							2	0	534.289	1.37	0.00073
2	High	[K].AFTNYLGDNK.[A]	1xTMT6plex [A/K]	4.18216e-05	1	1	AT2G41530.1	AT2G41530.1 [190-199]	0	1600.87	2	2	2	2	2	2	Unique	58	High	2.387e-05	170.9	181.4	179.9	185.4	159.1	182.2	2	0	800.941	0.34	0.00027
1	High	[K].AFTSLHELESAYADSEK.[E]	1xTMT6plex [A/K]	3.80394e-06	1	1	AT1G26460.1	AT1G26460.1 [405-421]	0	2356.21	1	1	1	1	1	1	Unique	47	High	2.126e-06	154.9	155.2	178.3	180.1	203.9	279.4	3	0	786.074	0.43	0.00034
1	High	[K].AFTVGTSQTIR.[V]	1xTMT6plex [N-Term]	0.00568144	1	1	AT5G22800.1	AT5G22800.1 [857-867]	0	1409.79	1	1	1	1	1	1	Unique	42	High	0.003586	38.2	44.4	39.6	49.3	33.7	45.3	2	0	705.401	-0.8	-0.00056
1	High	[K].AFVDEIER.[I]	1xTMT6plex [N-Term]	0.00601168	1	2	AT1G12430.2	AT1G12430.2 [448-455]	0	1207.65							No Quan Values	26	High	0.003788							2	0	604.33	0.81	0.00049
2	High	[K].AFVDSGAQSTIISK.[S]	1xTMT6plex [A/K]	4.08816e-08	1	2	AT3G13235.1; AT3G13235.2	AT3G13235.1; AT3G13235.2 [215-228]	0	1882.07	2	2	2	2	2	2	Unique	110	High	2.19e-08	132.5	134.3	146.6	117	107.1	145.9	2	0	941.539	0.87	0.00082
1	High	[K].AFVDSQHESR.[M]	1xTMT6plex [N-Term]	5.59678e-05	1	1	AT4G19490.1; AT4G19490.2	AT4G19490.1; AT4G19490.2 [634-643]	0	1404.71	1	1	1	1	1	1	Unique	66	High	3.2e-05	159.3	127.2	165.1	152.7	230.1	239.3	3	0	468.907	-0.76	-0.00035
2	High	[K].AFVEHYYSTFDTNR.[V]	1xTMT6plex [N-Term]	5.04803e-05	1	2	AT1G27970.2	AT1G27970.2 [12-25]	0	1978.95	1	1	1	1	1	1	Unique	33	High	5.912e-05	61.6	64.8	62.7	68.5	54.3	66	3	0	660.321	-0.36	-0.00024
2	High	[K].AFVSEYAVTGK.[D]	1xTMT6plex [A/K]	2.47241e-06	1	1	AT3G10740.1	AT3G10740.1 [461-471]	0	1629.93	1	1	1	1	1	1	Unique	84	High	1.375e-06	50.3	41.6	45.6	36.7	39.6	42.1	2	0	815.466	-0.53	-0.00043
4	High	[K].AFVSSNLSLGDR.[Q]	1xTMT6plex [N-Term]	1.92244e-05	1	1	AT2G39990.1	AT2G39990.1 [152-163]	0	1494.81	3	3	3	3	3	3	Unique	54	High	1.088e-05	135.3	152.3	167.2	154.5	147	172.5	2	0	747.909	-0.68	-0.00051
2	High	[K].AFVVEETEK.[A]	1xTMT6plex [A/K]	0.0001264	1	1	AT1G07960.1; AT1G07960.3; AT1G07960.2	AT1G07960.1; AT1G07960.3; AT1G07960.2 [126-134]	0	1509.86	2	2	2	2	2	2	Unique	58	High	7.268e-05	251.1	225.9	303.1	229.1	234	248.3	2	0	755.431	-1.04	-0.00079
1	High	[K].AFVVISDPIIAR.[H]	1xTMT6plex [N-Term]	0.000110004	1	1	AT4G15110.1	AT4G15110.1 [122-133]	0	1529.93	1	1	1	1	1	1	Unique	34	High	6.306e-05	58.9	59.9	64.3	52.4	48.1	53.1	3	0	510.647	-0.19	-0.0001
4	High	[K].AFVVVGDGNGHVGLGVK.[C]	1xTMT6plex [A/K]	2.11562e-07	2	3	AT2G41840.1; AT1G58380.1	AT2G41840.1 [120-136]; AT1G58380.1 [119-135]	0	2083.21	3	3	3	3	3	3	Not Unique	60	High	1.151e-07	347.7	355.9	362.1	359.9	314.9	333.3	3	0	695.073	-0.34	-0.00024
1	High	[K].AFWLPSATPAASVR.[V]	1xTMT6plex [N-Term]	0.00618314	1	1	AT1G61620.1	AT1G61620.1 [155-168]	0	1702.95	1	1	1	1	1	1	Unique	29	High	0.00388	36.5	38.3	44.9	37	42.6	36.9	2	0	851.978	0.43	0.00036
1	High	[K].AFWSINNDHEK.[A]	1xTMT6plex [A/K]	6.29399e-05	1	1	AT1G04530.1	AT1G04530.1 [269-279]	0	1818.95							No Quan Values	15	High	3.601e-05							3	0	606.989	-0.38	-0.00023
1	High	[K].AFYDCEQDLLVK.[S]	1xTMT6plex [A/K]; 1xCarbamidomethyl [C5]	4.31311e-06	1	1	AT4G27900.1; AT4G27900.2	AT4G27900.1; AT4G27900.2 [94-105]	0	1959.03	1	1	1	1	1	1	Unique	66	High	2.407e-06	41.4	32.3	40.7	43.7	38	35.9	2	0	980.019	0.65	0.00064
1	High	[K].AFYLDSGFASLQSPFK.[A]	1xTMT6plex [A/K]	5.40702e-05	1	1	AT4G33500.1	AT4G33500.1 [478-493]	0	2236.21							No Quan Values	27	High	3.086e-05							3	0	746.075	1.85	0.00138
1	High	[K].AGAAAASYPAGGAALK.[S]	1xTMT6plex [A/K]	4.2385e-09	1	1	AT2G27470.1	AT2G27470.1 [107-122]	0	1805.03	1	1	1	1	1	1	Unique	105	High	2.233e-09	65.5	78.2	60.2	73.5	57.7	68.9	2	0	903.02	0.13	0.00012
1	High	[K].AGADEEDLMDGDYDFK.[V]	1xTMT6plex [A/K]	8.70676e-07	1	1	AT3G07050.1	AT3G07050.1 [538-553]	0	2249.03							No Quan Values	74	High	4.802e-07							2	0	1125.02	-0.32	-0.00036
1	High	[K].AGADEEDLMDGDYDFK.[V]	1xTMT6plex [A/K]; 1xOxidation [M9]	1.46412e-06	1	1	AT3G07050.1	AT3G07050.1 [538-553]	0	2265.03							No Quan Values	25	High	8.09e-07							3	0	755.681	0.14	0.00011
2	High	[K].AGADIVSVHCEQQSTIHLHR.[T]	1xTMT6plex [N-Term]; 1xCarbamidomethyl [C10]	7.27387e-07	1	1	AT5G61410.2; AT5G61410.1	AT5G61410.2; AT5G61410.1 [137-156]	0	2487.27	2	2	2	2	2	2	Unique	39	High	4.009e-07	130.7	143.6	184.3	147.9	132.3	160.3	4	0	622.573	-0.61	-0.00038
2	High	[K].AGADLTDKPLGDSAAAAENCSTTTVVR.[S]	1xTMT6plex [A/K]; 1xCarbamidomethyl [C20]	7.01491e-06	1	1	AT2G35900.1	AT2G35900.1 [14-40]	0	3149.61	1	1	1	1	1	1	Unique	59	High	3.943e-06	15.2	15.1	18.8	12.4	13.9	14.5	3	0	1050.54	-1.1	-0.00115
1	High	[K].AGADYSVK.[D]	1xTMT6plex [A/K]	0.00176673	1	1	AT1G50900.1	AT1G50900.1 [140-147]	0	1268.73	1	1	1	1	1	1	Unique	44	High	0.001089	150	153.5	190.1	173.5	158.9	292.3	2	0	634.867	0.63	0.0004
1	High	[K].AGAEMLVMAYGR.[S]	1xTMT6plex [N-Term]; 1xOxidation [M8]	0.00243245	3	3	AT1G53500.1; AT3G14790.1; AT1G78570.1	AT1G53500.1 [166-177]; AT3G14790.1 [164-175]; AT1G78570.1 [164-175]	0	1513.77	1	1	1	1	1	1	Not Unique	29	High	0.00151	164.2	143.2	151.7	153.5	166.2	137	2	0	757.389	-0.16	-0.00012
15	High	[K].AGAEVIGISGDDSASHK.[A]	1xTMT6plex [A/K]	1.02641e-10	1	2	AT3G26060.2	AT3G26060.2 [129-145]	0	2072.1	10	10	10	10	10	10	Unique	117	High	3.276e-10	859.8	984.6	1053.4	899.1	598.9	655.1	2	0	1036.56	0.43	0.00045
1	High	[K].AGAGSATLSMAYAAAR.[F]	1xTMT6plex [N-Term]; 1xOxidation [M10]	0.00858807	1	1	AT3G47520.1	AT3G47520.1 [300-315]	0	1713.88	1	1	1	1	1	1	Unique	35	High	0.005385	48.8	51.6	39.9	51.9	62.1	51.2	2	0	857.443	-0.75	-0.00064
6	High	[K].AGALGDSVSITR.[E]	1xTMT6plex [N-Term]	6.22105e-06	1	1	AT5G27770.1	AT5G27770.1 [50-61]	0	1375.77	4	4	4	4	4	4	Unique	78	High	3.49e-06	331.5	371.2	363.1	355.9	334.8	385.2	2	0	688.389	-2.51	-0.00173
8	High	[K].AGALGDSVTITR.[E]	1xTMT6plex [N-Term]	5.84392e-06	1	1	AT3G05560.2; AT3G05560.1; AT3G05560.3	AT3G05560.2; AT3G05560.1; AT3G05560.3 [50-61]	0	1389.79	7	7	7	7	7	7	Unique	84	High	6.66e-06	569.3	631	650.2	638	560.2	719	2	0	695.398	-0.4	-0.00028
1	Medium	[K].AGALLTK.[Y]	1xTMT6plex [A/K]	0.0488759	1	1	AT5G52540.1	AT5G52540.1 [305-311]	0	1131.75	1	1	1	1	1	1	Unique	23	Medium	0.03174	144.7	174.1	161.5	186.2	144	230.6	2	0	566.379	0.65	0.00037
1	High	[K].AGALNTLLR.[V]	1xTMT6plex [N-Term]	0.00460914	2	3	AT4G23990.1; AT4G24000.1	AT4G23990.1 [301-309]; AT4G24000.1 [272-280]	0	1157.72	1	1	1	1	1	1	Not Unique	30	High	0.002901	59.1	79.2	108.3	115.8	72.7	162.1	2	0	579.363	-0.73	-0.00042
1	High	[K].AGALPSHVQLAATSLPISGTK.[A]	1xTMT6plex [A/K]	4.49757e-05	1	1	AT2G37990.1	AT2G37990.1 [179-199]	0	2477.45	1	1	1	1	1	1	Unique	52	High	2.568e-05	119.5	177.7	139.2	174.9	112	186.3	3	0	826.488	0.6	0.00049
1	High	[K].AGANALFEELNNGSNNIGVVVSPVR.[I]	1xTMT6plex [N-Term]	0.000139917	1	1	AT2G28605.1	AT2G28605.1 [99-123]	0	2770.47	1	1	1	1	1	1	Unique	34	High	8.056e-05	17.4	15.7	20.6	16.1	18.7	18	3	0	924.161	0.05	5e-05
2	High	[K].AGANVILTTK.[G]	1xTMT6plex [A/K]	1.16904e-05	1	1	AT3G20050.1	AT3G20050.1 [284-293]	0	1445.91	1	1	1	1	1	1	Unique	84	High	6.592e-06	114.5	93.2	100.9	83.3	91.9	84.9	2	0	723.459	0.62	0.00045
1	High	[K].AGANVVVLDSSQGNSIYQLEMIK.[Y]	1xTMT6plex [A/K]; 1xOxidation [M21]	1.01221e-06	1	1	AT1G16350.1	AT1G16350.1 [256-278]	0	2910.56	1	1	1	1	1	1	Unique	50	High	5.574e-07	34.8	40.6	36.8	39.1	29.4	34.9	3	0	970.86	0.44	0.00042
5	High	[K].AGAPADYQPGFR.[G]	1xTMT6plex [N-Term]	6.32164e-05	1	2	AT5G41520.1	AT5G41520.1 [142-153]	0	1478.76	5	5	5	5	5	5	Unique	62	High	3.622e-05	342.4	382.9	405	370.8	315.3	389.5	2	0	739.883	-0.65	-0.00048
1	High	[K].AGAPVDQTISALSEYMEPGDCIIDGGNEWYQNTER.[R]	1xTMT6plex [N-Term]; 1xCarbamidomethyl [C21]	1.37525e-08	1	1	AT5G41670.1; AT5G41670.2	AT5G41670.1; AT5G41670.2 [82-116]	0	4115.88							No Quan Values	91	High	7.31e-09							3	0	1372.63	0.68	0.00093
2	High	[K].AGASAVLVADNVDEPLITMDTPEEDVSSAK.[Y]	1xTMT6plex [A/K]	5.07629e-07	2	2	AT2G14740.1; AT2G14740.2; AT2G14720.1; AT2G14720.2	AT2G14740.1; AT2G14740.2 [115-144]; AT2G14720.1; AT2G14720.2 [115-144]	0	3502.79	2	2	2	2	2	2	Not Unique	60	High	9.809e-07	115.3	85	111.8	81.2	80.8	76.6	4	0	876.454	2.37	0.00208
2	High	[K].AGASAVLVADNVDEPLITMDTPEEDVSSAK.[Y]	1xTMT6plex [A/K]; 1xOxidation [M19]	1.09935e-06	2	2	AT2G14740.1; AT2G14740.2; AT2G14720.1; AT2G14720.2	AT2G14740.1; AT2G14740.2 [115-144]; AT2G14720.1; AT2G14720.2 [115-144]	0	3518.78	2	2	2	2	2	2	Not Unique	49	High	6.078e-07	35.7	40.3	39.6	43.6	42.8	53.8	4	0	880.451	0.41	0.00036
1	High	[K].AGASLYGVADLK.[M]	1xTMT6plex [A/K]	2.40154e-06	1	1	AT5G36210.1	AT5G36210.1 [597-608]	0	1622.95	1	1	1	1	1	1	Unique	81	High	1.334e-06	105.4	77	93.1	75.4	94.1	80.7	2	0	811.98	0.63	0.00051
1	High	[K].AGATAVVPETLEPSLQLAAAVLAQAK.[L]	1xTMT6plex [A/K]	0.00056233	2	3	AT1G01790.1; AT4G00630.2	AT1G01790.1 [1105-1130]; AT4G00630.2 [1096-1121]	0	2977.73	1	1	1	1	1	1	Not Unique	29	High	0.0003358	35.4	23.1	32.8	17.4	34.2	17.7	3	0	993.25	0.19	0.00019
1	High	[K].AGATDAILENAETSLQLGSK.[L]	1xTMT6plex [A/K]	4.07879e-07	1	1	AT4G04850.2	AT4G04850.2 [642-661]	0	2447.34	1	1	1	1	1	1	Unique	62	High	2.229e-07	72.7	62.4	65.3	66.9	63	85.7	3	0	816.451	-0.23	-0.00019
1	High	[K].AGATGSITTPR.[R]	1xTMT6plex [N-Term]	7.12426e-05	1	1	AT1G17580.1	AT1G17580.1 [1187-1197]	0	1260.71	1	1	1	1	1	1	Unique	37	High	4.074e-05	55.5	55.4	74.1	58.2	68.4	65.1	2	0	630.859	-0.44	-0.00028
4	High	[K].AGAVVSGIPLYK.[H]	1xTMT6plex [A/K]	7.34492e-07	1	1	AT2G36530.1	AT2G36530.1 [126-137]	0	1633.01	3	3	3	3	3	3	Unique	89	High	4.033e-07	362.4	423	404.7	387.8	291.5	322.4	2	0	817.008	-0.34	-0.00028
1	High	[K].AGCEIVVATPGR.[L]	1xTMT6plex [N-Term]; 1xCarbamidomethyl [C3]	3.25241e-05	1	1	AT2G47330.1	AT2G47330.1 [350-361]	0	1458.79	1	1	1	1	1	1	Unique	50	High	1.853e-05	61	65.9	67.7	68.5	61.2	78.3	2	0	729.9	-1.16	-0.00085
1	High	[K].AGCLNLVDVIEDVK.[T]	1xTMT6plex [A/K]; 1xCarbamidomethyl [C3]	1.40834e-06	1	1	AT2G35630.1	AT2G35630.1 [397-410]	0	2003.12							No Quan Values	42	High	7.795e-07							2	0	1002.07	-0.45	-0.00045
1	High	[K].AGCQVIAAAR.[R]	1xTMT6plex [N-Term]; 1xCarbamidomethyl [C3]	0.000114979	1	3	AT3G55290.1	AT3G55290.1 [43-52]	0	1245.69							No Quan Values	30	High	6.593e-05							2	0	623.35	-0.96	-0.0006
1	High	[K].AGDADDGKYDYIELAK.[T]	TMT6plex [A]	0.000141361	1	1	AT1G16970.1	AT1G16970.1 [566-581]	1	2431.3							No Quan Values	19	High	8.143e-05							3	0	811.103	-0.9	-0.00073
1	High	[K].AGDDLSQDEIGVR.[K]	1xTMT6plex [N-Term]	5.90044e-06	1	2	AT5G09390.1	AT5G09390.1 [163-175]	0	1603.81	1	1	1	1	1	1	Unique	74	High	3.309e-06	66.3	85.8	74.1	79.9	64.6	81.4	2	0	802.412	2.24	0.0018
1	High	[K].AGDEQLNLFR.[F]	1xTMT6plex [N-Term]	0.000177188	1	1	AT1G29880.1	AT1G29880.1 [599-608]	0	1391.75	1	1	1	1	1	1	Unique	59	High	0.0001027	55.1	56.6	63.5	50.2	41.9	63.2	2	0	696.379	1.79	0.00125
1	High	[K].AGDESMEFNDMFWAVHPGGPAILNR.[L]	1xTMT6plex [N-Term]; 2xOxidation [M6; M11]	0.00318109	1	1	AT1G02050.1	AT1G02050.1 [297-321]	0	3022.4	1	1	1	1	1	1	Unique	18	High	0.001991	27.4	30.9	34.5	34.8	30	29.9	3	0	1008.14	-1.25	-0.00126
1	High	[K].AGDFESAIELFK.[E]	1xTMT6plex [A/K]	1.38589e-05	1	1	AT1G55890.1	AT1G55890.1 [333-344]	0	1784.98							No Quan Values	30	High	7.813e-06							2	0	892.995	-0.84	-0.00075
1	High	[K].AGDFEVITSLSQCGIK.[Y]	1xTMT6plex [A/K]; 1xCarbamidomethyl [C13]	5.54866e-05	1	1	AT3G60440.1	AT3G60440.1 [264-279]	0	2183.18	1	1	1	1	1	1	Unique	13	High	3.171e-05	42.9	48.4	40.3	38.9	38.6	41	3	0	728.397	-1.02	-0.00074
1	High	[K].AGDGPPPFEELK.[I]	1xTMT6plex [A/K]	0.00127251	1	2	AT5G19950.1; AT5G19950.2	AT5G19950.1; AT5G19950.2 [202-213]	0	1714.94	1	1	1	1	1	1	Unique	46	High	0.0007805	72	72.9	78.9	73.6	56	76.4	2	0	857.973	-2.01	-0.00172
1	High	[K].AGDGQEIVELTDSNMR.[D]	1xTMT6plex [N-Term]	5.20185e-05	1	1	AT5G49810.1	AT5G49810.1 [1006-1021]	0	1963.96							No Quan Values	40	High	2.975e-05							3	0	655.325	0.73	0.00048
3	High	[K].AGDGQEIVELTDSNMR.[D]	1xTMT6plex [N-Term]; 1xOxidation [M15]	1.35907e-07	1	1	AT5G49810.1	AT5G49810.1 [1006-1021]	0	1979.95	3	3	3	3	3	3	Unique	75	High	7.349e-08	204.9	196.9	237.4	209.2	200.4	227.6	2	0	990.481	0.43	0.00043
1	High	[K].AGDGSFSLK.[T]	1xTMT6plex [A/K]	0.000747062	1	1	AT3G54660.1	AT3G54660.1 [330-338]	0	1339.76							No Quan Values	32	High	0.0004522							2	0	670.384	-0.77	-0.00052
1	High	[K].AGDHSNALDISYEMEAAGR.[M]	1xTMT6plex [N-Term]	1.0371e-06	1	1	AT3G04260.1	AT3G04260.1 [225-243]	0	2236.05							No Quan Values	75	High	5.707e-07							3	0	746.021	-0.12	-9e-05
1	High	[K].AGDHSNALDISYEMEAAGR.[M]	1xTMT6plex [N-Term]; 1xOxidation [M14]	9.27449e-07	1	1	AT3G04260.1	AT3G04260.1 [225-243]	0	2252.05							No Quan Values	79	High	5.113e-07							3	0	751.353	-0.66	-0.00049
1	High	[K].AGDLESAYELCK.[E]	1xTMT6plex [A/K]; 1xCarbamidomethyl [C11]	0.00132581	1	1	AT3G13160.1	AT3G13160.1 [330-341]	0	1813.94	1	1	1	1	1	1	Unique	29	High	0.000811	250.7	273	281.4	256.5	221.9	281.5	3	0	605.317	-1.57	-0.00095
1	High	[K].AGDLVSSPSLK.[K]	1xTMT6plex [A/K]	2.12799e-05	1	1	AT1G79690.1	AT1G79690.1 [409-419]	0	1531.91	1	1	1	1	1	1	Unique	54	High	1.206e-05	154.8	141.9	166	122.7	142.4	141.2	2	0	766.457	-1.5	-0.00115
1	High	[K].AGDMAAATEVLK.[A]	1xTMT6plex [A/K]	3.67563e-05	1	1	AT2G37230.1	AT2G37230.1 [409-420]	0	1634.92	1	1	1	1	1	1	Unique	83	High	2.097e-05	61	61	62.7	69.2	45.6	64.5	2	0	817.963	0.29	0.00024
2	High	[K].AGDMAAATEVLK.[A]	1xTMT6plex [A/K]; 1xOxidation [M4]	4.81948e-06	1	1	AT2G37230.1	AT2G37230.1 [409-420]	0	1650.91	2	2	2	2	2	2	Unique	56	High	2.7e-06	314.2	341.6	352.5	413	341.5	403.5	2	0	825.96	-0.92	-0.00076
2	High	[K].AGDMQQPSSAELR.[G]	1xTMT6plex [N-Term]	1.75184e-05	1	1	AT3G18580.1	AT3G18580.1 [200-212]	0	1618.81	2	2	2	2	2	2	Unique	56	High	9.927e-06	57.9	81.9	93.2	106.5	68.3	138.9	2	0	809.907	0.35	0.00028
1	High	[K].AGDMQQPSSAELR.[G]	1xTMT6plex [N-Term]; 1xOxidation [M4]	0.000290534	1	1	AT3G18580.1	AT3G18580.1 [200-212]	0	1634.8	1	1	1	1	1	1	Unique	33	High	0.00017	123.4	154.2	158.6	145.1	137.2	160.2	2	0	817.904	0.54	0.00044
3	High	[K].AGDPITADDLGVGGALTVLMK.[D]	1xTMT6plex [A/K]	5.51364e-07	1	1	AT1G50480.1	AT1G50480.1 [295-315]	0	2472.38	3	3	3	3	3	3	Unique	47	High	3.025e-07	117	114.6	144	121.2	104.7	115.2	3	0	824.797	-0.42	-0.00034
3	High	[K].AGDPITADDLGVGGALTVLMK.[D]	1xTMT6plex [A/K]; 1xOxidation [M20]	8.13311e-09	1	1	AT1G50480.1	AT1G50480.1 [295-315]	0	2488.37	3	3	3	3	3	3	Unique	70	High	1.501e-08	205.5	222.3	224.7	209.6	196.5	198.9	3	0	830.129	0.06	5e-05
16	High	[K].AGDSTPEELANATQVQGDYLPIVR.[E]	1xTMT6plex [N-Term]	8.47932e-08	1	3	AT3G49010.3; AT3G49010.2; AT3G49010.1	AT3G49010.3; AT3G49010.2; AT3G49010.1 [134-157]	0	2773.42	8	8	8	8	8	8	Unique	89	High	1.625e-07	359.1	374.9	390.8	397.3	357.4	401.4	3	0	925.145	-0.09	-8e-05
1	High	[K].AGDSTPEELANATQVQGDYMPIASVK.[A]	1xTMT6plex [A/K]	3.00923e-08	1	1	AT5G23900.1	AT5G23900.1 [134-159]	0	3150.6	1	1	1	1	1	1	Unique	81	High	1.613e-08	53.7	36.4	60.5	36.2	37.3	30.3	3	0	1050.87	-0.86	-0.00091
2	High	[K].AGDSTPEELANATQVQGDYMPIASVK.[A]	1xTMT6plex [A/K]; 1xOxidation [M20]	2.74362e-08	1	1	AT5G23900.1	AT5G23900.1 [134-159]	0	3166.6	2	2	2	2	2	2	Unique	68	High	1.468e-08	62.8	71.7	83.3	74.1	81.3	63.1	3	0	1056.2	-1.53	-0.00161
1	High	[K].AGDTINEFGWDNK.[H]	1xTMT6plex [A/K]	2.73723e-06	1	1	AT1G70710.1	AT1G70710.1 [268-280]	0	1924.98	1	1	1	1	1	1	Unique	34	High	1.523e-06	189.6	180.6	206.7	194.2	170.8	187.1	3	0	642.332	0.15	0.0001
2	High	[K].AGDVCFAEVTR.[D]	1xTMT6plex [N-Term]; 1xCarbamidomethyl [C5]	0.000237892	1	2	AT3G49430.1; AT3G49430.3	AT3G49430.1; AT3G49430.3 [145-155]	0	1453.73	2	2	2	2	2	2	Unique	53	High	0.0001386	121.8	110.9	118.9	117.1	123.1	112	2	0	727.368	-1.96	-0.00142
1	High	[K].AGDVYGNYVLQFADDFSYTDPVDGSVASK.[Q]	1xTMT6plex [A/K]	2.25689e-10	1	1	AT5G51820.1	AT5G51820.1 [520-548]	0	3558.73	1	1	1	1	1	1	Unique	113	High	1.157e-10	16.5	18.3	15.4	15	17.2	13.7	3	0	1186.92	-0.31	-0.00037
1	High	[K].AGDYEVVLSHGQAGIR.[F]	1xTMT6plex [N-Term]	4.85897e-07	1	1	AT3G60450.1	AT3G60450.1 [242-257]	0	1901.01	1	1	1	1	1	1	Unique	59	High	2.661e-07	66.2	88.5	70.8	69.5	61.2	98.6	3	0	634.341	-0.25	-0.00016
1	High	[K].AGEAMDSVAENAK.[R]	1xTMT6plex [A/K]	1.03003e-07	1	1	AT2G03740.1	AT2G03740.1 [109-121]	0	1750.9	1	1	1	1	1	1	Unique	97	High	5.58e-08	48	47	64.1	45.6	32.8	36.7	2	0	875.956	-0.06	-5e-05
2	High	[K].AGEAMDSVAENAK.[R]	1xTMT6plex [A/K]; 1xOxidation [M5]	3.01721e-07	1	1	AT2G03740.1	AT2G03740.1 [109-121]	0	1766.9	2	2	2	2	2	2	Unique	76	High	1.642e-07	294.8	402.7	474.1	436.1	363.7	405.3	2	0	883.954	0.19	0.00017
1	High	[K].AGECNILVCTDVASR.[G]	1xTMT6plex [N-Term]; 2xCarbamidomethyl [C4; C9]	1.4152e-06	1	1	AT5G60990.1	AT5G60990.1 [308-322]	0	1893.94	1	1	1	1	1	1	Unique	66	High	7.813e-07	11.5	12	15.5	12.2	12.8	13.1	2	0	947.472	0.43	0.00041
1	High	[K].AGEDAETLGLTGHER.[Y]	1xTMT6plex [N-Term]	1.75012e-07	1	1	AT4G26970.1	AT4G26970.1 [922-936]	0	1784.9	1	1	1	1	1	1	Unique	55	High	9.517e-08	67.5	54.2	73	56	69.7	59.2	3	0	595.637	0	0
1	High	[K].AGEDTDVGVIR.[D]	1xTMT6plex [N-Term]	9.61098e-05	1	1	AT4G08350.1	AT4G08350.1 [947-957]	0	1360.73	1	1	1	1	1	1	Unique	62	High	5.498e-05	137.2	151.4	166.3	152.5	140.1	181	2	0	680.867	0.27	0.00018
1	High	[K].AGEEETSVEQLSER.[L]	1xTMT6plex [N-Term]	2.30058e-05	1	2	AT5G58190.2	AT5G58190.2 [495-508]	0	1792.88	1	1	1	1	1	1	Unique	35	High	1.305e-05	23.7	22.4	36.2	26.4	25.8	34.3	2	0	896.941	-0.72	-0.00065
2	High	[K].AGEFFASAHR.[S]	1xTMT6plex [N-Term]	0.000148849	1	1	AT2G21410.1	AT2G21410.1 [145-154]	0	1321.69	2	2	2	2	2	2	Unique	36	High	0.000146	456.9	368.6	455.7	350.5	440.2	370.4	3	0	441.233	-1.35	-0.0006
2	High	[K].AGEFFSSAHR.[S]	1xTMT6plex [N-Term]	0.000200881	1	1	AT4G39080.1	AT4G39080.1 [144-153]	0	1337.68	2	2	2	2	2	2	Unique	42	High	0.0001166	334.1	324	344.4	357	377.1	483.4	3	0	446.565	-0.18	-8e-05
1	High	[K].AGEIAEEVIGNVR.[T]	1xTMT6plex [N-Term]	3.69158e-05	1	1	AT4G25960.1	AT4G25960.1 [259-271]	0	1585.87							No Quan Values	54	High	2.104e-05							2	0	793.441	-0.24	-0.00019
1	High	[K].AGEIGSSTMPHK.[V]	1xTMT6plex [A/K]	0.000316371	2	2	AT4G18440.1; AT1G36280.1	AT4G18440.1 [363-374]; AT1G36280.1 [354-365]	0	1672.91							No Quan Values	19	High	0.000186							3	0	558.308	-0.14	-8e-05
1	High	[K].AGEIGSSTMPHK.[V]	1xTMT6plex [A/K]; 1xOxidation [M9]	0.000130947	2	2	AT4G18440.1; AT1G36280.1	AT4G18440.1 [363-374]; AT1G36280.1 [354-365]	0	1688.9							No Quan Values	23	High	7.531e-05							3	0	563.639	-0.63	-0.00036
1	High	[K].AGEIIDIATDVSK.[K]	1xTMT6plex [A/K]	0.000247696	1	1	AT2G03850.1	AT2G03850.1 [157-169]	0	1790.03	1	1	1	1	1	1	Unique	30	High	0.0001451	138.6	130.2	176	107.1	116.3	113.7	3	0	597.349	0.42	0.00025
1	High	[K].AGEIIDIATDVSKK.[T]	TMT6plex [A]	3.38365e-05	1	1	AT2G03850.1	AT2G03850.1 [157-170]	1	2147.29	1	1	1	1	1	1	Unique	24	High	1.931e-05	147.4	172.9	130.7	123.8	120	102	3	0	716.434	-0.72	-0.00051
1	High	[K].AGEINNALSVLDR.[M]	1xTMT6plex [N-Term]	7.22061e-05	1	1	AT1G09900.1	AT1G09900.1 [185-197]	0	1600.89	1	1	1	1	1	1	Unique	50	High	4.123e-05	16	21.9	20.9	19.8	15.5	17	2	0	800.946	-0.64	-0.00052
2	High	[K].AGEIVAER.[A]	1xTMT6plex [N-Term]	0.000531492	1	1	AT1G51100.1	AT1G51100.1 [138-145]	0	1073.62							No Quan Values	51	High	0.0003187							2	0	537.311	-0.64	-0.00034
1	High	[K].AGELEGVIK.[A]	1xTMT6plex [A/K]	0.000150403	1	3	AT1G79280.2	AT1G79280.2 [300-308]	0	1373.84	1	1	1	1	1	1	Unique	62	High	8.666e-05	203.1	218.3	246.8	246.9	225.2	275.7	2	0	687.423	-0.84	-0.00058
2	High	[K].AGELIEQPIWK.[T]	1xTMT6plex [A/K]	2.0988e-05	1	1	AT1G28680.1	AT1G28680.1 [317-327]	0	1742.03	2	2	2	2	2	2	Unique	49	High	1.191e-05	366.9	351.2	434.3	349.8	351.6	390.7	2	0	871.516	-0.54	-0.00047
2	High	[K].AGELSESSR.[V]	1xTMT6plex [N-Term]	0.000275301	1	1	AT2G41950.1	AT2G41950.1 [104-112]	0	1164.61	2	2	2	2	2	2	Unique	49	High	0.0001612	138.1	165.8	183.8	163.3	182.1	237.9	2	0	582.806	-0.56	-0.00032
1	High	[K].AGEMGTLESPDDESIK.[T]	1xTMT6plex [A/K]	2.25486e-06	1	1	AT1G07360.1	AT1G07360.1 [213-228]	0	2137.07							No Quan Values	55	High	1.254e-06							2	0	1069.04	0.82	0.00088
1	High	[K].AGEMGTLESPDDESIK.[T]	1xTMT6plex [A/K]; 1xOxidation [M4]	2.41246e-07	1	1	AT1G07360.1	AT1G07360.1 [213-228]	0	2153.07	1	1	1	1	1	1	Unique	96	High	1.316e-07	36.7	40.6	43.6	50.3	43.3	52.5	2	0	1077.04	-0.79	-0.00085
1	High	[K].AGENITVNLPNSEEAIR.[R]	1xTMT6plex [N-Term]	3.65549e-08	1	2	AT3G62010.1	AT3G62010.1 [266-282]	0	2056.09	1	1	1	1	1	1	Unique	77	High	1.958e-08	36.7	34.4	36.7	35.7	42.9	33.1	2	0	1028.55	-1.31	-0.00135
4	High	[K].AGEPELDFESGK.[S]	1xTMT6plex [A/K]	1.51542e-05	1	1	AT3G22660.1	AT3G22660.1 [204-215]	0	1736.91	3	3	3	3	3	3	Unique	58	High	8.552e-06	124.5	177.7	133.5	178.2	148.3	192.5	2	0	868.959	-0.43	-0.00037
1	High	[K].AGEQVYIQYDLNK.[S]	1xTMT6plex [A/K]	0.000402566	1	1	AT1G14030.1	AT1G14030.1 [273-285]	0	1999.09							No Quan Values	23	High	0.0002387							2	0	1000.05	2.48	0.00248
1	High	[K].AGESDFTFVLDR.[I]	1xTMT6plex [N-Term]	2.00418e-05	1	1	AT1G31780.1	AT1G31780.1 [325-336]	0	1585.81	1	1	1	1	1	1	Unique	62	High	1.137e-05	45.4	44.5	55.8	52.5	40.7	53.6	2	0	793.406	-1.15	-0.00091
1	High	[K].AGESGEAVAVSK.[I]	1xTMT6plex [A/K]	1.66916e-06	1	1	AT3G13050.1	AT3G13050.1 [258-269]	0	1562.88	1	1	1	1	1	1	Unique	63	High	9.242e-07	64.1	60.6	63.9	62.4	66.2	99	2	0	781.943	0.04	3e-05
1	High	[K].AGETVSTADGTTNDISPTTVAR.[F]	1xTMT6plex [N-Term]	4.05854e-05	1	3	AT5G43990.2	AT5G43990.2 [227-248]	0	2393.2							No Quan Values	30	High	2.317e-05							3	0	798.404	-0.8	-0.00064
1	High	[K].AGEVPTAGSDEVGAENFPLEEPLVNGNETDVPFELLK.[K]	1xTMT6plex [A/K]	3.93834e-05	1	1	AT5G20610.1	AT5G20610.1 [370-406]	0	4342.2	1	1	1	1	1	1	Unique	36	High	2.246e-05	8	10.4	11.7	8.4	10	11.9	4	0	1086.31	-0.13	-0.00014
1	High	[K].AGEVTTEAESMESESR.[A]	1xTMT6plex [N-Term]	3.09834e-08	1	1	AT3G04470.1	AT3G04470.1 [37-52]	0	1941.89	1	1	1	1	1	1	Unique	99	High	1.659e-08	33.5	24.4	34.1	28.7	26.3	23.4	2	0	971.45	0.65	0.00063
2	High	[K].AGEVTTEAESMESESR.[A]	1xTMT6plex [N-Term]; 1xOxidation [M11]	3.62439e-06	1	1	AT3G04470.1	AT3G04470.1 [37-52]	0	1957.89	2	2	2	2	2	2	Unique	61	High	8.337e-06	163.6	149.7	171.5	159.5	188.9	201.1	2	0	979.447	0.37	0.00036
19	High	[K].AGFAGDDAPR.[A]	1xTMT6plex [N-Term]	7.22061e-05	5	9	AT5G09810.1; AT1G49240.1; AT3G53750.1; AT2G37620.1; AT2G37620.2; AT3G46520.1; AT3G12110.1	AT5G09810.1 [21-30]; AT1G49240.1 [21-30]; AT3G53750.1; AT2G37620.1; AT2G37620.2 [21-30]; AT3G46520.1 [21-30]; AT3G12110.1 [21-30]	0	1205.61	12	12	12	12	12	12	Not Unique	55	High	6.955e-05	1607.4	1878.6	1845.7	1659.1	1711.9	2059.8	2	0	603.31	0.64	0.00038
1	High	[K].AGFEICPDELGSIVEGHDLK.[K]	1xTMT6plex [A/K]; 1xCarbamidomethyl [C6]	1.12116e-08	1	2	AT1G27770.1	AT1G27770.1 [94-113]	0	2644.37	1	1	1	1	1	1	Unique	65	High	5.936e-09	69.9	101.7	58.3	88.1	65.3	133.1	3	0	882.128	0.19	0.00017
1	High	[K].AGFIQEER.[G]	1xTMT6plex [N-Term]	0.00541893	1	3	AT1G79280.2	AT1G79280.2 [452-459]	0	1178.64	1	1	1	1	1	1	Unique	39	High	0.003391	106.1	106	115	107.9	105.1	130	2	0	589.822	0.36	0.00021
2	Medium	[K].AGFPEGK.[Y]	1xTMT6plex [A/K]	0.0498201	1	1	AT5G17920.1; AT5G17920.2	AT5G17920.1; AT5G17920.2 [280-286]	0	1163.68	1	1	1	1	1	1	Unique	31	Medium	0.04493	189.4	197.2	242.7	238.7	207.5	342.7	2	0	582.345	0.37	0.00021
1	High	[K].AGFPEGKYLFAGVVDGR.[N]	1xTMT6plex [A/K]	2.49649e-06	1	1	AT5G17920.1; AT5G17920.2	AT5G17920.1; AT5G17920.2 [280-296]	1	2241.24	1	1	1	1	1	1	Unique	26	High	1.386e-06	41.2	45.9	40.9	43.5	42.8	46	3	0	747.754	1.77	0.00132
1	High	[K].AGFSIEADELASMVR.[K]	1xTMT6plex [N-Term]	5.86979e-05	1	1	AT2G41560.1	AT2G41560.1 [91-105]	0	1824.94	1	1	1	1	1	1	Unique	63	High	3.359e-05	26.6	27.7	22.9	29.6	23.7	30	2	0	912.971	-1.13	-0.00103
1	High	[K].AGFTLQPVK.[I]	1xTMT6plex [A/K]	0.00123165	1	1	AT3G01640.1	AT3G01640.1 [340-348]	0	1418.88							No Quan Values	27	High	0.0007518							2	0	709.942	-0.88	-0.00063
1	High	[K].AGFYDIGIGAGLESMTTNPMAWEGSVNPAVK.[K]	1xTMT6plex [A/K]; 1xOxidation [M20]	7.45279e-07	1	1	AT2G33150.1	AT2G33150.1 [154-184]	0	3657.83							No Quan Values	52	High	4.094e-07							4	0	915.215	0.82	0.00075
1	High	[K].AGFYDIGIGAGLESMTTNPMAWEGSVNPAVK.[K]	1xTMT6plex [A/K]; 2xOxidation [M15; M20]	6.34184e-06	1	1	AT2G33150.1	AT2G33150.1 [154-184]	0	3673.83	1	1	1	1	1	1	Unique	39	High	3.552e-06	48.1	56.3	47	67.8	47.4	57.5	4	0	919.213	0.34	0.00031
1	High	[K].AGFYDIGIGAGLESMTTNPR.[G]	1xTMT6plex [N-Term]	2.55743e-07	1	1	AT1G04710.1	AT1G04710.1 [146-165]	0	2299.16							No Quan Values	48	High	1.393e-07							3	0	767.058	0.73	0.00056
1	High	[K].AGFYDIGIGAGLESMTTNPR.[G]	1xTMT6plex [N-Term]; 1xOxidation [M15]	0.00111786	1	1	AT1G04710.1	AT1G04710.1 [146-165]	0	2315.15	1	1	1	1	1	1	Unique	26	High	0.0006802	39	48.5	52	53.4	46.2	57.3	3	0	772.39	0.92	0.00071
1	High	[K].AGFYVEADELASMVR.[N]	1xTMT6plex [N-Term]	9.43689e-08	1	1	AT3G57330.1	AT3G57330.1 [91-105]	0	1886.95	1	1	1	1	1	1	Unique	77	High	5.103e-08	30.3	28.7	27.1	32	23.7	26.9	2	0	943.979	-0.4	-0.00037
1	High	[K].AGFYVEADELASMVR.[N]	1xTMT6plex [N-Term]; 1xOxidation [M13]	2.69774e-06	1	1	AT3G57330.1	AT3G57330.1 [91-105]	0	1902.95							No Quan Values	34	High	1.501e-06							3	0	634.987	0.25	0.00016
1	High	[K].AGGAYTMNTASAVTVR.[S]	1xTMT6plex [N-Term]	2.8944e-08	1	2	AT3G60245.1	AT3G60245.1 [65-80]	0	1798.93	1	1	1	1	1	1	Unique	90	High	1.546e-08	53.4	48.2	41.9	44.3	53.6	42.8	2	0	899.968	-1.54	-0.00139
4	High	[K].AGGAYTMNTASAVTVR.[S]	1xTMT6plex [N-Term]; 1xOxidation [M7]	1.39931e-07	1	2	AT3G60245.1	AT3G60245.1 [65-80]	0	1814.93	4	4	4	4	4	4	Unique	65	High	7.569e-08	375.4	364.5	308	405.5	415.6	386.2	2	0	907.967	-0.27	-0.00025
1	High	[K].AGGDESEIDSSQDEK.[A]	1xTMT6plex [A/K]	1.7931e-05	1	1	AT3G49140.1	AT3G49140.1 [350-364]	0	2024.97	1	1	1	1	1	1	Unique	28	High	1.013e-05	151.7	169.9	204.1	182.2	181.2	235	3	0	675.662	2.2	0.00148
7	High	[K].AGGECLTFDQLALR.[A]	1xTMT6plex [N-Term]; 1xCarbamidomethyl [C5]	1.39931e-07	2	2	AT5G27850.1; AT3G05590.1	AT5G27850.1 [115-128]; AT3G05590.1 [115-128]	0	1779.93	5	5	5	5	5	5	Not Unique	91	High	2.994e-07	156.7	167.8	169.6	179.3	151.6	186.1	2	0	890.467	0.82	0.00073
4	High	[K].AGGEEETDDGHSTK.[K]	1xTMT6plex [A/K]	8.87764e-07	1	1	AT1G56110.1	AT1G56110.1 [499-512]	0	1890.91	4	4	4	4	4	4	Unique	38	High	4.886e-07	384.9	592.5	549.3	616.3	524.4	1458.6	3	0	630.974	0.12	7e-05
1	High	[K].AGGEEETDDGHSTKK.[K]	TMT6plex [A]	0.00015357	1	1	AT1G56110.1	AT1G56110.1 [499-513]	1	2248.17	1	1	1	1	1	1	Unique	31	High	8.883e-05	107.7	138.2	119.9	165.7	119.3	215.1	4	0	562.798	2.01	0.00113
1	High	[K].AGGETVAEMVK.[A]	1xTMT6plex [A/K]	1.48026e-05	1	2	AT2G22250.3; AT2G22250.2	AT2G22250.3; AT2G22250.2 [356-366]	0	1549.87							No Quan Values	50	High	8.363e-06							2	0	775.437	0.01	1e-05
3	High	[K].AGGETVAEMVK.[A]	1xTMT6plex [A/K]; 1xOxidation [M9]	2.01346e-05	1	2	AT2G22250.3; AT2G22250.2	AT2G22250.3; AT2G22250.2 [356-366]	0	1565.86	3	3	3	3	3	3	Unique	59	High	1.14e-05	661.8	688.3	678.6	720.5	752.9	716.4	2	0	783.433	-0.8	-0.00062
2	High	[K].AGGFGDILTDQK.[V]	1xTMT6plex [A/K]	7.41797e-05	1	1	AT3G02360.1; AT3G02360.2	AT3G02360.1; AT3G02360.2 [311-322]	0	1679.94	2	2	2	2	2	2	Unique	30	High	4.251e-05	588	605.3	691.3	540.6	542.5	608.2	3	0	560.651	0.19	0.0001
3	High	[K].AGGFPEPEIVHYNPK.[E]	1xTMT6plex [A/K]	5.43035e-05	1	1	AT1G09340.1	AT1G09340.1 [291-305]	0	2113.15	3	3	3	3	3	3	Unique	30	High	3.353e-05	607.1	495.8	725.7	553.2	578	593.4	3	0	705.055	0.42	0.0003
1	High	[K].AGGGAHFAVDMPGVSPDDVEVYADEK.[E]	1xTMT6plex [A/K]; 1xOxidation [M11]	8.95524e-06	1	1	AT5G47590.1	AT5G47590.1 [171-196]	0	3107.5							No Quan Values	41	High	5.023e-06							3	0	1036.51	-0.53	-0.00055
1	High	[K].AGGIDEYLLK.[T]	1xTMT6plex [A/K]	0.000290534	1	1	AT4G31460.1	AT4G31460.1 [104-113]	0	1536.9	1	1	1	1	1	1	Unique	48	High	0.00017	94.4	100.4	113.5	98.8	88.8	100.2	2	0	768.956	-0.02	-2e-05
1	High	[K].AGGLISIAEYGQEYGKDDPIR.[V]	1xTMT6plex [A/K]	0.000775609	1	2	AT3G57810.3; AT3G57810.2	AT3G57810.3; AT3G57810.2 [271-291]	1	2710.45	1	1	1	1	1	1	Unique	29	High	0.00047	54.1	55.8	62.4	50	53.6	47.1	3	0	904.153	-0.74	-0.00067
1	High	[K].AGGQVYQWEIMR.[S]	1xTMT6plex [N-Term]	0.000432908	1	1	AT1G09620.1	AT1G09620.1 [155-166]	0	1666.86							No Quan Values	22	High	0.0002577							2	0	833.931	-1.57	-0.00131
4	High	[K].AGGSDPLEEYCNDNPETDECR.[T]	1xTMT6plex [N-Term]; 2xCarbamidomethyl [C11; C20]	1.60685e-08	1	1	AT2G47400.1	AT2G47400.1 [100-120]	0	2657.09	2	2	2	2	2	2	Unique	73	High	3.008e-08	132.2	120.6	160.9	121.7	113.6	125.3	3	0	886.371	2.33	0.00206
1	High	[K].AGHAEAADYWFDEAK.[R]	1xTMT6plex [A/K]	2.39708e-05	1	1	AT5G04810.1	AT5G04810.1 [392-406]	0	2139.05							No Quan Values	35	High	1.363e-05							3	0	713.691	1.1	0.00079
1	High	[K].AGHDYDGGR.[D]	1xTMT6plex [N-Term]	0.00025952	1	4	AT2G47470.1	AT2G47470.1 [228-236]	0	1176.56	1	1	1	1	1	1	Unique	49	High	0.0001517	122.3	262.2	226	207.1	153.1	367.4	2	0	588.783	0.09	5e-05
1	High	[K].AGHGAGRPTQK.[M]	1xTMT6plex [A/K]	0.000264133	1	3	AT1G76140.1	AT1G76140.1 [763-773]	0	1537.9							No Quan Values	18	High	0.0001547							3	0	513.304	-0.08	-4e-05
2	High	[K].AGHIEDVVVDSR.[F]	1xTMT6plex [N-Term]	9.52844e-06	1	1	AT5G15770.1	AT5G15770.1 [83-94]	0	1525.82	1	1	1	1	1	1	Unique	69	High	5.367e-06	54	52.2	54.8	52.8	38.2	53	2	0	763.414	1.76	0.00134
1	High	[K].AGHPEWDLPEDAGEYNDKPEETGFFK.[K]	TMT6plex [A]	2.13052e-08	1	2	AT4G15210.1	AT4G15210.1 [227-252]	0	3665.8	1	1	1	1	1	1	Unique	59	High	1.134e-08	60.8	41.4	71.5	57.9	53.8	48.5	4	0	917.206	0.03	3e-05
1	High	[K].AGHPMEDYVVSEFK.[K]	1xTMT6plex [A/K]; 1xOxidation [M5]	8.78574e-06	1	2	AT2G20630.1	AT2G20630.1 [41-54]	0	2083.06							No Quan Values	46	High	4.934e-06							3	0	695.024	-0.36	-0.00025
1	High	[K].AGHPPGAINVEMYR.[L]	1xTMT6plex [N-Term]; 1xOxidation [M12]	0.000116697	1	1	AT4G27700.1	AT4G27700.1 [104-117]	0	1756.9	1	1	1	1	1	1	Unique	18	High	6.715e-05	114.7	111	133.3	120.3	129.3	145.6	3	0	586.305	0.33	0.0002
15	High	[K].AGHQTSAESWGTGR.[A]	1xTMT6plex [N-Term]	1.2331e-07	2	4	AT3G09630.1; AT5G02870.1	AT3G09630.1 [63-76]; AT5G02870.1 [64-77]	0	1673.82	11	11	11	11	11	11	Not Unique	65	High	1.239e-07	841	916.6	903.9	852.5	608.1	724.2	3	0	558.611	0.07	4e-05
23	High	[K].AGIALSDK.[F]	1xTMT6plex [A/K]	0.00113595	2	3	AT1G13440.1; AT3G04120.1	AT1G13440.1 [303-310]; AT3G04120.1 [303-310]	0	1232.76	20	20	20	20	20	20	Not Unique	57	High	0.0009749	1091.8	1499	1340.3	1179.4	1093.3	1661.6	2	0	616.884	0.05	3e-05
1	High	[K].AGIALSDKFVK.[L]	TMT6plex [A]	0.00618314	2	3	AT1G13440.1; AT3G04120.1	AT1G13440.1 [303-313]; AT3G04120.1 [303-313]	1	1836.16	1	1	1	1	1	1	Not Unique	21	High	0.00387	297.6	285	317.3	261	242.5	304.2	3	0	612.724	0.59	0.00036
1	High	[K].AGIDNSSVLQATDLFISK.[Q]	1xTMT6plex [A/K]	0.000215988	1	1	AT2G25140.1	AT2G25140.1 [135-152]	0	2337.31	1	1	1	1	1	1	Unique	35	High	0.0001254	86.1	110.7	100.7	107.9	84	114.8	3	0	779.773	-1.22	-0.00095
1	High	[K].AGIEIDDEELAR.[F]	1xTMT6plex [N-Term]	4.11109e-05	1	1	AT5G07320.1	AT5G07320.1 [132-143]	0	1559.81	1	1	1	1	1	1	Unique	37	High	2.35e-05	88.9	90.1	114.8	105.8	95	121	2	0	780.409	0.01	1e-05
1	High	[K].AGIFGNMQNMYETVK.[K]	1xTMT6plex [A/K]	1.94954e-06	1	2	AT2G24020.1	AT2G24020.1 [69-83]	0	2161.12	1	1	1	1	1	1	Unique	44	High	1.079e-06	33.4	39.5	45.6	35	37.5	30.6	2	0	1081.06	0.84	0.0009
1	High	[K].AGIFGNMQNMYETVK.[K]	1xTMT6plex [A/K]; 1xOxidation [M10]	0.000334502	1	2	AT2G24020.1	AT2G24020.1 [69-83]	0	2177.11	1	1	1	1	1	1	Unique	25	High	0.0001974	61.7	75.7	76.3	72.8	56.1	56.9	2	0	1089.06	-1.66	-0.0018
2	High	[K].AGIIDPLK.[V]	1xTMT6plex [A/K]	0.00881926	2	3	AT3G23990.1; AT2G33210.1	AT3G23990.1 [522-529]; AT2G33210.1 [523-530]	0	1284.83							No Quan Values	29	High	0.005541							2	0	642.918	0.19	0.00012
1	Medium	[K].AGIIDPVK.[V]	1xTMT6plex [A/K]	0.0105786	1	1	AT3G13860.1	AT3G13860.1 [522-529]	0	1270.81							No Quan Values	22	High	0.006628							2	0	635.91	0.12	8e-05
1	High	[K].AGIITEELNK.[G]	1xTMT6plex [A/K]	4.73422e-05	1	1	AT1G36390.2; AT1G36390.1	AT1G36390.2; AT1G36390.1 [234-243]	0	1545.93							No Quan Values	54	High	2.703e-05							2	0	773.465	-1.03	-0.0008
11	High	[K].AGIIVLAEGR.[L]	1xTMT6plex [N-Term]	3.85449e-05	1	3	AT4G13940.1	AT4G13940.1 [385-394]	0	1227.76	9	9	9	9	9	9	Unique	63	High	2.722e-05	611.4	667.7	683.3	665.1	600.5	681.5	2	0	614.385	-0.09	-5e-05
1	High	[K].AGILTFGPSSQAAALEGSK.[N]	1xTMT6plex [A/K]	3.20965e-05	1	1	AT1G09830.1	AT1G09830.1 [182-200]	0	2263.27							No Quan Values	56	High	1.832e-05							3	0	755.094	-0.89	-0.00067
1	High	[K].AGINPDGK.[S]	1xTMT6plex [A/K]	0.00399398	1	1	AT2G02990.1	AT2G02990.1 [156-163]	0	1229.73							No Quan Values	23	High	0.002509							2	0	615.366	-0.11	-7e-05
3	High	[K].AGISTGFFDLQPK.[E]	1xTMT6plex [A/K]	9.30386e-06	1	1	AT3G53260.1	AT3G53260.1 [242-254]	0	1839.04	2	2	2	2	2	2	Unique	68	High	5.221e-06	66.4	67	68.3	63.9	55.3	61.4	2	0	920.025	1.07	0.00099
1	High	[K].AGITTSLNAR.[T]	1xTMT6plex [N-Term]	5.29199e-05	1	1	AT4G02060.2; AT4G02060.1	AT4G02060.2; AT4G02060.1 [467-476]	0	1232.72	1	1	1	1	1	1	Unique	50	High	3.029e-05	38.3	41.3	36.5	43.4	39	46.4	2	0	616.861	-0.52	-0.00032
13	High	[K].AGIVESLDALVK.[E]	1xTMT6plex [A/K]	8.33418e-07	1	3	AT2G47470.1	AT2G47470.1 [263-274]	0	1673.02	9	9	9	9	9	9	Unique	101	High	5.519e-07	854.7	909.1	1014.2	869.8	801.7	998.3	2	0	837.016	-0.07	-6e-05
2	High	[K].AGIVGLPNVGK.[S]	1xTMT6plex [A/K]	0.00096161	1	1	AT1G56050.1	AT1G56050.1 [56-66]	0	1482.94	2	2	2	2	2	2	Unique	35	High	0.0005853	569	682	656.7	670.1	539.9	694.2	2	0	741.973	-0.97	-0.00072
1	High	[K].AGIVQESVK.[I]	1xTMT6plex [A/K]	0.00228309	1	1	AT2G37230.1	AT2G37230.1 [198-206]	0	1388.85	1	1	1	1	1	1	Unique	46	High	0.001415	107.6	118.1	97.6	107.7	109.9	128.7	2	0	694.929	-0.24	-0.00017
1	High	[K].AGIVWYDNCLVK.[Y]	1xTMT6plex [A/K]; 1xCarbamidomethyl [C9]	0.000516848	1	1	AT3G22060.1	AT3G22060.1 [119-130]	0	1896.05	1	1	1	1	1	1	Unique	34	High	0.0003079	37	56.9	24.5	36.5	24.8	52.2	2	0	948.526	0.12	0.00011
1	Medium	[K].AGIYNEQVR.[I]	1xTMT6plex [N-Term]	0.0134121	1	1	AT3G62170.1	AT3G62170.1 [311-319]	0	1278.7	1	1	1	1	1	1	Unique	39	High	0.008407	57.5	49.7	80.9	56.1	56.3	62.6	2	0	639.853	-0.86	-0.00055
1	High	[K].AGKFPTLVSHQESLESK.[V]	TMT6plex [A]	0.000328317	2	2	AT5G22440.2; AT5G22440.1; AT1G08360.1	AT5G22440.2; AT5G22440.1 [131-147]; AT1G08360.1 [130-146]	1	2545.46	1	1	1	1	1	1	Not Unique	21	High	0.000194	282.4	154.9	148.4	207.2	207.7	194.3	4	0	637.12	-0.55	-0.00035
1	High	[K].AGLAPAEVDEDGK.[E]	1xTMT6plex [A/K]	7.12426e-05	2	2	AT1G65660.1; AT4G37120.1	AT1G65660.1 [26-38]; AT4G37120.1 [26-38]	0	1729.94	1	1	1	1	1	1	Not Unique	34	High	4.076e-05	86.1	72.5	110	82.6	80.2	91.2	2	0	865.472	-0.53	-0.00046
2	High	[K].AGLATQVK.[V]	1xTMT6plex [A/K]	0.00146478	1	1	AT4G31140.1	AT4G31140.1 [150-157]	0	1245.79	1	1	1	1	1	1	Unique	39	High	0.0008981	97	111.7	119.5	113.7	111.4	162.7	2	0	623.4	-0.26	-0.00016
1	High	[K].AGLDAISDTYSIIRDEAAR.[S]	1xTMT6plex [N-Term]	0.000125766	1	1	AT4G02060.2; AT4G02060.1	AT4G02060.2; AT4G02060.1 [648-666]	1	2266.19							No Quan Values	32	High	7.249e-05							3	0	756.066	-2.37	-0.00179
1	High	[K].AGLDLDCGPFLAIFTEGAVK.[K]	1xTMT6plex [A/K]; 1xCarbamidomethyl [C7]	8.61938e-06	1	1	AT5G49360.1	AT5G49360.1 [323-342]	0	2552.38	1	1	1	1	1	1	Unique	38	High	4.842e-06	20.5	20	19.5	18.2	16.9	18.5	3	0	851.466	0.14	0.00012
2	High	[K].AGLEAPLEQIHK.[I]	1xTMT6plex [A/K]	4.97853e-07	1	1	AT3G47370.1; AT3G47370.3; AT3G47370.2	AT3G47370.1; AT3G47370.3; AT3G47370.2 [11-22]	0	1764.04	2	2	2	2	2	2	Unique	51	High	2.729e-07	485	513.9	597.3	499.6	446.7	529.4	3	0	588.686	0.47	0.00028
1	High	[K].AGLEDSDDDVR.[A]	1xTMT6plex [N-Term]	0.000612737	1	2	AT3G54280.2	AT3G54280.2 [626-636]	0	1420.68	1	1	1	1	1	1	Unique	43	High	0.0003674	43.3	56.7	57.7	65.8	63.3	79.3	2	0	710.842	0.69	0.00049
6	High	[K].AGLEEPLEQIHK.[I]	1xTMT6plex [A/K]	1.01221e-06	1	1	AT5G62300.2; AT3G45030.1; AT5G62300.1	AT5G62300.2; AT3G45030.1; AT5G62300.1 [13-24]	0	1822.05	4	4	4	4	4	4	Unique	41	High	1.068e-06	930.3	918.1	1042.3	906.4	833.6	937.9	3	0	608.021	0.53	0.00032
1	High	[K].AGLITIQGK.[I]	1xTMT6plex [A/K]	0.00028879	1	1	AT2G42220.1	AT2G42220.1 [195-203]	0	1358.88	1	1	1	1	1	1	Unique	35	High	0.0001699	63.9	76.6	91.7	80.5	77.8	108.9	2	0	679.942	-0.03	-2e-05
1	High	[K].AGLLDNVK.[S]	1xTMT6plex [A/K]	0.00691216	1	1	AT2G23810.1	AT2G23810.1 [221-228]	0	1287.8	1	1	1	1	1	1	Unique	28	High	0.004325	104.9	127.8	112	106.2	99.8	142.3	2	0	644.406	0.55	0.00036
3	High	[K].AGLLSLAEK.[S]	1xTMT6plex [A/K]	0.000215988	1	1	AT5G08050.1	AT5G08050.1 [58-66]	0	1359.86	2	2	2	2	2	2	Unique	47	High	0.0001257	264.1	211.5	276.9	217.9	239.4	198	2	0	680.434	-0.57	-0.00039
1	High	[K].AGLQYVGPDLDAMK.[A]	1xTMT6plex [A/K]	4.35497e-06	1	1	AT1G29150.1	AT1G29150.1 [271-284]	0	1936.06	1	1	1	1	1	1	Unique	90	High	2.435e-06	92.9	84	88.8	79	63.9	63.3	2	0	968.536	1.28	0.00124
3	High	[K].AGLQYVGPDLDAMK.[A]	1xTMT6plex [A/K]; 1xOxidation [M13]	2.40076e-07	1	1	AT1G29150.1	AT1G29150.1 [271-284]	0	1952.06	2	2	2	2	2	2	Unique	40	High	1.311e-07	284.3	270.4	261.7	279.6	238.1	235.2	3	0	651.357	0.15	0.0001
1	High	[K].AGLSDNLADSVSYVDIYNVAK.[E]	1xTMT6plex [A/K]	1.13738e-06	1	1	AT5G62980.1	AT5G62980.1 [49-69]	0	2672.42	1	1	1	1	1	1	Unique	40	High	6.274e-07	36.9	27.5	46	27.7	30.2	24.7	3	0	891.478	0.04	3e-05
1	Medium	[K].AGLSFAAK.[D]	1xTMT6plex [A/K]	0.0101373	1	1	AT1G30820.1	AT1G30820.1 [494-501]	0	1222.76	1	1	1	1	1	1	Unique	25	High	0.006353	131.9	149.4	145.8	145.4	139.8	172.7	2	0	611.882	0.74	0.00045
1	High	[K].AGLSFVGK.[D]	1xTMT6plex [A/K]	0.00330317	1	1	AT3G12670.1	AT3G12670.1 [493-500]	0	1236.77							No Quan Values	28	High	0.00206							2	0	618.89	1.01	0.00062
1	High	[K].AGLSWQSFR.[R]	1xTMT6plex [N-Term]	0.00220245	1	2	ATMG00560.1	ATMG00560.1 [241-249]	0	1280.69	1	1	1	1	1	1	Unique	31	High	0.001367	80.5	83	85	76.7	73.8	86.7	2	0	640.851	-0.58	-0.00037
1	Medium	[K].AGLTALVEYNER.[K]	1xTMT6plex [N-Term]	0.02139	1	1	AT1G65220.1	AT1G65220.1 [235-246]	0	1564.85	1	1	1	1	1	1	Unique	15	Medium	0.01345	40.8	40.6	38.2	48.6	38.8	54	2	0	782.93	-0.57	-0.00045
1	High	[K].AGLTQAVMEK.[I]	1xTMT6plex [A/K]	4.73422e-05	1	1	AT3G18390.1	AT3G18390.1 [267-276]	0	1505.88	1	1	1	1	1	1	Unique	51	High	2.7e-05	59.9	50.8	66.9	58.4	48.4	52.9	2	0	753.441	-0.34	-0.00026
1	High	[K].AGLWEVANK.[F]	1xTMT6plex [A/K]	0.000328317	1	3	AT1G65440.1	AT1G65440.1 [479-487]	0	1445.85	1	1	1	1	1	1	Unique	44	High	0.0001939	133.2	122.2	133.8	116.4	105.8	135.8	2	0	723.43	0.63	0.00046
2	High	[K].AGLYIQSLK.[H]	1xTMT6plex [A/K]	0.00012768	2	2	AT3G11130.1; AT3G08530.1	AT3G11130.1 [634-642]; AT3G08530.1 [634-642]	0	1450.9	1	1	1	1	1	1	Not Unique	44	High	7.351e-05	45.5	34.1	30.6	33.8	36.1	34.7	2	0	725.956	0.25	0.00018
1	High	[K].AGMDVNCGSYLQK.[H]	1xTMT6plex [A/K]; 1xCarbamidomethyl [C7]	1.63493e-07	1	1	AT1G78060.1	AT1G78060.1 [319-331]	0	1900.97	1	1	1	1	1	1	Unique	103	High	8.865e-08	81.2	68.5	84.7	65	60.8	53.7	2	0	950.985	-1.29	-0.00123
1	High	[K].AGMDVNCGSYLQK.[H]	1xTMT6plex [A/K]; 1xOxidation [M3]; 1xCarbamidomethyl [C7]	5.65029e-06	1	1	AT1G78060.1	AT1G78060.1 [319-331]	0	1916.96	1	1	1	1	1	1	Unique	52	High	3.171e-06	103.6	100.4	97.2	104.9	82.2	96.7	2	0	958.983	-0.86	-0.00082
1	High	[K].AGMFENAQK.[V]	1xTMT6plex [A/K]	0.000155997	1	1	AT1G55890.1	AT1G55890.1 [122-130]	0	1453.79	1	1	1	1	1	1	Unique	50	High	9.018e-05	61.7	60.6	59.8	54.4	48.1	51.4	2	0	727.398	0.7	0.00051
1	High	[K].AGMFENAQK.[V]	1xTMT6plex [A/K]; 1xOxidation [M3]	0.000210019	1	1	AT1G55890.1	AT1G55890.1 [122-130]	0	1469.78	1	1	1	1	1	1	Unique	41	High	0.0001223	471.6	618.9	572.5	646.5	621.9	703.1	2	0	735.395	-0.33	-0.00024
1	High	[K].AGMIPLQMELGGK.[D]	1xTMT6plex [A/K]	4.32384e-07	1	2	AT2G24270.3; AT2G24270.1; AT2G24270.2	AT2G24270.3; AT2G24270.1; AT2G24270.2 [256-268]	0	1803.03	1	1	1	1	1	1	Unique	84	High	2.366e-07	78.8	68.3	76.4	56.8	55.1	37.8	2	0	902.017	0.2	0.00018
1	High	[K].AGMIPLQMELGGK.[D]	1xTMT6plex [A/K]; 1xOxidation [M3]	3.0031e-05	1	2	AT2G24270.3; AT2G24270.1; AT2G24270.2	AT2G24270.3; AT2G24270.1; AT2G24270.2 [256-268]	0	1819.02	1	1	1	1	1	1	Unique	57	High	1.71e-05	133	156.3	139.8	157.3	136.5	117	2	0	910.014	-0.56	-0.00051
1	High	[K].AGMLVDDESSGK.[C]	1xTMT6plex [A/K]; 1xOxidation [M3]	2.73723e-06	1	1	AT1G42440.1	AT1G42440.1 [258-269]	0	1682.87	1	1	1	1	1	1	Unique	89	High	1.523e-06	125.3	162.5	158.5	202	154.4	242.3	2	0	841.938	1.01	0.00085
3	High	[K].AGMPTVSVNHDTGGGSAIR.[D]	1xTMT6plex [N-Term]; 1xOxidation [M3]	1.89361e-06	1	1	AT1G64550.1	AT1G64550.1 [155-173]	0	2072.04	3	3	3	3	3	3	Unique	55	High	1.049e-06	320.6	333.2	341.5	388.7	430.1	516.2	3	0	691.351	0.27	0.00018
1	High	[K].AGMSLLVIDTENK.[F]	1xTMT6plex [A/K]; 1xOxidation [M3]	1.60559e-06	1	1	AT1G08520.1	AT1G08520.1 [705-717]	0	1865.05	1	1	1	1	1	1	Unique	54	High	8.881e-07	114.2	137.3	129.4	146.3	141.6	116.3	2	0	933.026	-0.7	-0.00065
1	Medium	[K].AGMSVAR.[F]	1xTMT6plex [N-Term]	0.04734	2	2	AT3G52990.1; AT2G36580.1	AT3G52990.1 [52-58]; AT2G36580.1 [52-58]	0	920.519	1	1	1	1	1	1	Not Unique	21	Medium	0.03077	126.9	151.1	158	126.1	130.3	205.4	2	0	460.763	-0.09	-4e-05
1	High	[K].AGMTHIVR.[DE]	1xTMT6plex [N-Term]	0.004698	2	2	AT1G61580.1; AT1G43170.3; AT1G43170.9; AT1G43170.8; AT1G43170.2; AT1G43170.1; AT1G43170.5; AT1G43170.7; AT1G43170.6	AT1G61580.1 [51-58]; AT1G43170.3; AT1G43170.9; AT1G43170.8; AT1G43170.2; AT1G43170.1; AT1G43170.5; AT1G43170.7; AT1G43170.6 [51-58]	0	1113.64							No Quan Values	30	High	0.002941							2	0	557.324	0.26	0.00015
2	Medium	[K].AGMTHIVR.[DE]	1xTMT6plex [N-Term]; 1xOxidation [M3]	0.0118884	2	2	AT1G61580.1; AT1G43170.3; AT1G43170.9; AT1G43170.8; AT1G43170.2; AT1G43170.1; AT1G43170.5; AT1G43170.7; AT1G43170.6	AT1G61580.1 [51-58]; AT1G43170.3; AT1G43170.9; AT1G43170.8; AT1G43170.2; AT1G43170.1; AT1G43170.5; AT1G43170.7; AT1G43170.6 [51-58]	0	1129.63	2	2	2	2	2	2	Not Unique	23	High	0.007466	532.9	569.6	544.3	595.7	578.7	634.4	2	0	565.321	-0.1	-6e-05
1	High	[K].AGNADAEGNIVINPDR.[Y]	1xTMT6plex [N-Term]	1.0682e-05	1	2	AT3G17330.1	AT3G17330.1 [242-257]	0	1854.95							No Quan Values	43	High	6.029e-06							2	0	927.979	0.01	1e-05
1	High	[K].AGNADAEGNIVINPSQYNK.[E]	1xTMT6plex [A/K]	0.000612737	1	1	AT1G48110.2; AT1G48110.1	AT1G48110.2; AT1G48110.1 [293-311]	0	2433.28	1	1	1	1	1	1	Unique	24	High	0.0003675	30	32.3	31.5	30.6	21.2	28.4	3	0	811.764	0.36	0.00029
1	High	[K].AGNAVIGNGIDDVLK.[G]	1xTMT6plex [A/K]	1.30941e-06	1	1	AT3G42050.1	AT3G42050.1 [138-152]	0	1914.11							No Quan Values	61	High	7.241e-07							3	0	638.707	0.83	0.00053
1	High	[K].AGNDATDAEGFELSPEAR.[A]	1xTMT6plex [N-Term]	1.5369e-05	1	1	AT3G07160.1	AT3G07160.1 [1158-1175]	0	2078.98							No Quan Values	44	High	8.672e-06							2	0	1039.99	-2.16	-0.00224
1	High	[K].AGNILLDDTGEIK.[L]	1xTMT6plex [A/K]	3.7919e-07	1	1	AT4G10730.1	AT4G10730.1 [173-185]	0	1817.04	1	1	1	1	1	1	Unique	81	High	2.075e-07	30.7	44.8	33.7	48.9	39.6	40.9	2	0	909.025	-0.14	-0.00013
1	Medium	[K].AGNLVHHR.[V]	1xTMT6plex [N-Term]	0.0199772	1	1	AT5G66680.1	AT5G66680.1 [294-301]	0	1132.65	1	1	1	1	1	1	Unique	26	Medium	0.01251	43	48.4	49.4	48.2	47.3	56.5	2	0	566.831	0.15	8e-05
1	High	[K].AGNPASSSTLAQR.[I]	1xTMT6plex [N-Term]	1.39473e-06	1	1	AT3G01160.1	AT3G01160.1 [690-702]	0	1488.8	1	1	1	1	1	1	Unique	87	High	7.709e-07	52.5	57.5	65.2	63.6	53.1	67.5	2	0	744.902	0.26	0.00019
2	High	[K].AGNTYSIDVK.[N]	1xTMT6plex [A/K]	9.98504e-05	1	1	AT4G10710.1	AT4G10710.1 [20-29]	0	1525.86	2	2	2	2	2	2	Unique	37	High	5.721e-05	106.1	100.5	109.5	118.6	111.2	124.2	2	0	763.435	0.54	0.00041
2	High	[K].AGPIECLHSSDDTEEER.[N]	1xTMT6plex [N-Term]; 1xCarbamidomethyl [C6]	2.05638e-06	1	1	ATMG00090.1	ATMG00090.1 [104-120]	0	2173.99	2	2	2	2	2	2	Unique	40	High	1.143e-06	94	98.7	100.2	94.8	104.3	136.2	3	0	725.334	0.14	0.0001
1	High	[K].AGPIECLHSSDDTEEERNEVR.[G]	1xTMT6plex [N-Term]; 1xCarbamidomethyl [C6]	2.06999e-05	1	1	ATMG00090.1	ATMG00090.1 [104-124]	1	2672.24	1	1	1	1	1	1	Unique	35	High	1.175e-05	47.5	60.1	53.7	53.9	55	68.6	4	0	668.816	-0.13	-9e-05
2	High	[K].AGPISHGASSPATLLK.[D]	1xTMT6plex [A/K]	1.37938e-05	1	1	AT4G17510.1	AT4G17510.1 [191-206]	0	1965.15	2	2	2	2	2	2	Unique	55	High	7.793e-06	241	239.5	256.5	232.7	220.9	246.1	3	0	655.723	0.6	0.00039
2	High	[K].AGPQGDETHVSTR.[V]	1xTMT6plex [N-Term]	1.35907e-07	1	1	AT5G01020.1	AT5G01020.1 [223-235]	0	1583.8	2	2	2	2	2	2	Unique	75	High	7.35e-08	147.6	146.1	190.2	149	179.2	211.6	3	0	528.604	-0.5	-0.00026
1	High	[K].AGPSAPLPDEVK.[T]	1xTMT6plex [A/K]	0.000735994	1	1	AT1G05385.1	AT1G05385.1 [174-185]	0	1638.95	1	1	1	1	1	1	Unique	37	High	0.000445	179.2	111.9	186.6	136.7	144.3	139.1	2	0	819.977	-0.52	-0.00042
1	High	[K].AGPSQYDEEEDGIR.[V]	1xTMT6plex [N-Term]	7.06481e-07	1	1	AT1G63310.1	AT1G63310.1 [38-51]	0	1794.83	1	1	1	1	1	1	Unique	78	High	3.882e-07	27.4	26.4	40.1	31.3	26.5	32.2	2	0	897.92	-0.52	-0.00047
1	Medium	[K].AGPVLVAVNPFK.[E]	1xTMT6plex [A/K]	0.011503	1	3	AT3G19960.1	AT3G19960.1 [198-209]	0	1670.04							No Quan Values	36	High	0.007225							2	0	835.523	-1.51	-0.00126
2	Medium	[K].AGQLALK.[A]	1xTMT6plex [A/K]	0.0395396	1	1	AT5G54770.1	AT5G54770.1 [310-316]	0	1158.76	2	2	2	2	2	2	Unique	39	Medium	0.02829	334.6	252.5	337.4	283.5	303.1	371.9	2	0	579.884	-0.13	-8e-05
1	High	[K].AGQQVSDGSALFR.[I]	1xTMT6plex [N-Term]	1.26564e-06	1	2	AT1G03090.2	AT1G03090.2 [719-731]	0	1564.83	1	1	1	1	1	1	Unique	83	High	7.006e-07	85	58.9	94.9	62.9	74.6	76.9	2	0	782.916	-1.58	-0.00124
1	High	[K].AGQSDVPDIDK.[K]	1xTMT6plex [A/K]	3.62439e-06	1	3	AT4G21980.2	AT4G21980.2 [52-62]	0	1602.87	1	1	1	1	1	1	Unique	78	High	2.02e-06	144.5	148.6	171.5	131.1	134.6	145.5	2	0	801.94	-0.44	-0.00035
1	High	[K].AGQSDVPDIDKK.[K]	TMT6plex [A]	0.000703934	1	3	AT4G21980.2	AT4G21980.2 [52-63]	1	1960.13	1	1	1	1	1	1	Unique	33	High	0.0004243	94.3	100.4	112.5	83.5	80	100.2	3	0	654.048	-0.5	-0.00033
1	High	[K].AGQSMESVFPHLR.[A]	1xTMT6plex [N-Term]	4.43989e-06	1	1	AT2G19940.2; AT2G19940.1	AT2G19940.2; AT2G19940.1 [95-107]	0	1687.88							No Quan Values	42	High	2.48e-06							3	0	563.298	0.26	0.00015
1	High	[K].AGQSMESVFPHLR.[A]	1xTMT6plex [N-Term]; 1xOxidation [M5]	0.000384646	1	1	AT2G19940.2; AT2G19940.1	AT2G19940.2; AT2G19940.1 [95-107]	0	1703.87							No Quan Values	25	High	0.000228							3	0	568.63	0.95	0.00054
1	High	[K].AGRPDTNYQHFR.[W]	1xTMT6plex [N-Term]	0.00104872	1	1	AT2G31110.2	AT2G31110.2 [78-89]	0	1690.86	1	1	1	1	1	1	Unique	33	High	0.0006413	105.1	91.7	105.4	82	84.8	100.5	4	0	423.471	0.14	6e-05
1	High	[K].AGSAAAVAGPGIGR.[A]	1xTMT6plex [N-Term]	0.000984502	1	1	AT4G20440.1; AT4G20440.2; AT4G20440.3; AT4G20440.4	AT4G20440.1; AT4G20440.2; AT4G20440.3; AT4G20440.4 [97-110]	0	1383.79	1	1	1	1	1	1	Unique	32	High	0.0005965	77.8	75.9	87.9	91.9	79.7	106.5	2	0	692.401	2.38	0.00165
1	High	[K].AGSDEESLATSIVSSGR.[Y]	1xTMT6plex [N-Term]	1.63841e-08	1	1	AT1G73100.1	AT1G73100.1 [245-261]	0	1894.96	1	1	1	1	1	1	Unique	93	High	8.727e-09	44	54.1	54.6	42.4	52.5	55.8	2	0	947.982	0.75	0.00071
1	High	[K].AGSDLVDPLPK.[N]	1xTMT6plex [A/K]	0.00201473	1	2	AT5G65010.2	AT5G65010.2 [566-576]	0	1569.93							No Quan Values	33	High	0.001243							3	0	523.98	-0.37	-0.00019
1	High	[K].AGSENSVAFVSK.[A]	1xTMT6plex [A/K]	1.91207e-06	1	1	AT1G67550.1	AT1G67550.1 [754-765]	0	1653.92	1	1	1	1	1	1	Unique	69	High	1.058e-06	62.2	50.7	61.2	47.7	55.5	51	2	0	827.465	1.39	0.00115
2	High	[K].AGSGEGAEEPSKVEGLK.[D]	TMT6plex [A]	7.25723e-08	1	2	AT1G15340.1	AT1G15340.1 [226-242]	1	2332.3	2	2	2	2	2	2	Unique	87	High	3.912e-08	142.1	139.6	156.7	145.9	124.2	136	2	0	1166.65	-0.05	-6e-05
1	High	[K].AGSGFGSTSLSEK.[H]	1xTMT6plex [A/K]	1.46191e-07	1	1	AT4G15820.1	AT4G15820.1 [301-313]	0	1685.91	1	1	1	1	1	1	Unique	90	High	7.92e-08	35.9	29.6	33.2	33.4	33.1	35.7	2	0	843.459	-0.2	-0.00017
2	High	[K].AGSGVATLGLPDSPGVPK.[A]	1xTMT6plex [A/K]	1.81325e-10	2	2	AT5G63570.1; AT3G48730.1	AT5G63570.1 [202-219]; AT3G48730.1 [200-217]	0	2081.2	2	2	2	2	2	2	Not Unique	122	High	9.283e-11	250.2	241.4	272.1	260.6	234.2	246.9	2	0	1041.1	0.73	0.00076
2	High	[K].AGSIFDNILICDDPAYAR.[S]	1xTMT6plex [N-Term]; 1xCarbamidomethyl [C11]	2.54502e-07	1	3	AT1G08450.1	AT1G08450.1 [333-350]	0	2240.12	2	2	2	2	2	2	Unique	53	High	1.39e-07	113	300.1	116.5	159.7	100.7	290.8	3	0	747.379	0.13	9e-05
1	High	[K].AGSLEGLEFDFK.[E]	1xTMT6plex [A/K]	0.000843107	1	3	AT5G14200.1	AT5G14200.1 [72-83]	0	1770.97	1	1	1	1	1	1	Unique	19	High	0.0005115	196.2	311.2	229.6	483.1	202	291.5	3	0	590.993	-1.11	-0.00066
1	High	[K].AGSPGIVVPQAGFVSMEER.[F]	1xTMT6plex [N-Term]	3.26133e-07	1	1	AT5G64050.1	AT5G64050.1 [524-542]	0	2160.13	1	1	1	1	1	1	Unique	101	High	1.785e-07	39.4	32.2	40.4	35.6	29.8	30	2	0	1080.57	1.73	0.00187
2	High	[K].AGSPGIVVPQAGFVSMEER.[F]	1xTMT6plex [N-Term]; 1xOxidation [M16]	1.58074e-05	1	1	AT5G64050.1	AT5G64050.1 [524-542]	0	2176.13	1	1	1	1	1	1	Unique	61	High	8.949e-06	140.1	157.3	158.8	175.1	157.3	160.3	2	0	1088.57	-0.1	-0.00011
1	High	[K].AGSPNQYEK.[S]	1xTMT6plex [A/K]	0.000566336	1	1	AT5G66680.1	AT5G66680.1 [263-271]	0	1451.79							No Quan Values	28	High	0.0003403							2	0	726.399	0.51	0.00037
1	High	[K].AGSPVDQTIK.[T]	1xTMT6plex [A/K]	9.52014e-05	1	1	AT3G02360.1; AT3G02360.2	AT3G02360.1; AT3G02360.2 [81-90]	0	1473.87	1	1	1	1	1	1	Unique	51	High	5.461e-05	185.2	231.4	224.3	206.7	186.2	250.5	2	0	737.437	-0.82	-0.00061
1	High	[K].AGSSEDFTNSVSNPDNIK.[R]	1xTMT6plex [A/K]	9.98504e-05	1	1	AT1G74020.1	AT1G74020.1 [236-253]	0	2340.17	1	1	1	1	1	1	Unique	31	High	5.721e-05	96.9	62.1	115.7	63	86.2	69.2	3	0	780.727	-2.13	-0.00166
2	High	[K].AGSVEGQVIEMGLTTTSLLNAEK.[F]	1xTMT6plex [A/K]	6.01509e-06	1	1	AT4G00290.1	AT4G00290.1 [352-374]	0	2806.53	2	2	2	2	2	2	Unique	40	High	3.377e-06	53.4	76.5	68.3	60.6	50.8	64	3	0	936.179	-1.17	-0.00109
1	High	[K].AGSVFTALGSDGGVK.[L]	1xTMT6plex [A/K]	4.70742e-08	1	1	AT4G27450.1	AT4G27450.1 [144-158]	0	1824.03	1	1	1	1	1	1	Unique	83	High	2.529e-08	34.1	57.1	37.2	38.1	29	46.7	2	0	912.517	0.49	0.00045
1	Medium	[K].AGSVSEISR.[L]	1xTMT6plex [N-Term]	0.0199772	1	1	AT5G53060.1	AT5G53060.1 [427-435]	0	1134.63	1	1	1	1	1	1	Unique	27	Medium	0.01252	119.2	133.4	135.8	130	127.1	149.4	2	0	567.82	1.31	0.00074
4	High	[K].AGTDSIISAR.[IV]	1xTMT6plex [N-Term]	3.38365e-05	2	2	AT4G39730.1; AT2G22170.1	AT4G39730.1 [43-52]; AT2G22170.1 [45-54]	0	1219.68	2	2	2	2	2	2	Not Unique	56	High	2.816e-05	231	220.9	282.6	222.7	194.4	248.8	2	0	610.346	-0.31	-0.00019
1	High	[K].AGTENGRPSSSSAANNSSSDQIQR.[-]	1xTMT6plex [N-Term]	1.4784e-06	1	1	AT3G16830.1	AT3G16830.1 [1108-1131]	0	2650.26	1	1	1	1	1	1	Unique	59	High	8.173e-07	51	52.5	37.4	38.3	42.8	30.2	3	0	884.091	-1.2	-0.00106
2	High	[K].AGTEYEFSGSPTEK.[A]	1xTMT6plex [A/K]	1.36194e-08	1	1	AT3G22910.1	AT3G22910.1 [501-514]	0	1960.99	2	2	2	2	2	2	Unique	116	High	7.253e-09	104.6	69.2	103.9	73.8	105.5	81.4	2	0	980.998	-0.81	-0.0008
1	High	[K].AGTMTGGTSGGMEAK.[S]	1xTMT6plex [A/K]	0.000160147	1	2	AT3G54670.3	AT3G54670.3 [674-688]	0	1813.92							No Quan Values	28	High	9.259e-05							2	0	907.463	-0.05	-5e-05
1	High	[K].AGTMTGGTSGGMEAK.[S]	1xTMT6plex [A/K]; 2xOxidation [M4; M12]	7.21979e-06	1	2	AT3G54670.3	AT3G54670.3 [674-688]	0	1845.91	1	1	1	1	1	1	Unique	48	High	4.055e-06	124.2	196.2	168.6	213.3	225.8	342	2	0	923.457	-0.76	-0.0007
3	High	[K].AGTNIEVDGAPWR.[V]	1xTMT6plex [N-Term]	2.41321e-06	1	1	AT3G08740.1	AT3G08740.1 [60-72]	0	1614.84	2	2	2	2	2	2	Unique	72	High	1.341e-06	195.4	215.4	228.8	196.7	171.9	214.3	2	0	807.924	-1.4	-0.00113
2	High	[K].AGTPSPTGFVMNLQPSEAEAGFDIR.[V]	1xTMT6plex [N-Term]	1.40562e-05	1	2	AT4G38220.2	AT4G38220.2 [269-293]	0	2821.4	2	2	2	2	2	2	Unique	54	High	8.037e-06	57.6	40.7	63.6	45.4	45.7	38.5	3	0	941.139	0.17	0.00016
2	High	[K].AGTPSPTGFVMNLQPSEAEAGFDIR.[V]	1xTMT6plex [N-Term]; 1xOxidation [M11]	2.39708e-05	1	2	AT4G38220.2	AT4G38220.2 [269-293]	0	2837.4	1	1	1	1	1	1	Unique	38	High	1.363e-05	32.2	29	29.3	37.5	33.4	32.9	3	0	946.469	-2.19	-0.00207
1	High	[K].AGTSEDFTNSVSNPDNIKR.[I]	1xTMT6plex [A/K]	0.00103222	1	1	AT1G74000.1	AT1G74000.1 [238-256]	1	2510.29							No Quan Values	17	High	0.000629							3	0	837.435	0.76	0.00064
3	High	[K].AGTSEVVALLHGFPDNIR.[T]	1xTMT6plex [N-Term]	3.33827e-06	1	1	AT1G08470.1	AT1G08470.1 [268-285]	0	2125.16	3	3	3	3	3	3	Unique	48	High	5.662e-06	108.9	124.7	134.8	116.9	113.8	129.9	3	0	709.058	-0.52	-0.00037
1	High	[K].AGTTDVFAYLPGHPDNVR.[T]	1xTMT6plex [N-Term]	2.27963e-05	1	1	AT5G22020.1	AT5G22020.1 [274-291]	0	2159.11	1	1	1	1	1	1	Unique	34	High	1.295e-05	97.5	117.4	114.8	100.1	96.4	94.4	3	0	720.374	-0.02	-1e-05
3	High	[K].AGTVHSSELK.[A]	1xTMT6plex [A/K]	9.16703e-05	1	1	AT5G08540.1	AT5G08540.1 [169-178]	0	1486.86	2	2	2	2	2	2	Unique	33	High	5.263e-05	239.2	270.8	269	271.9	187.8	317.2	3	0	496.292	-0.42	-0.00021
4	High	[K].AGTVTANIPQAIEEFK.[K]	1xTMT6plex [A/K]	1.08363e-08	1	1	AT3G63490.1	AT3G63490.1 [250-265]	0	2147.21	4	4	4	4	4	4	Unique	125	High	5.749e-09	383.7	366.7	499.8	403.6	370.8	436.1	2	0	1074.11	-0.12	-0.00013
2	High	[K].AGTVTANIPQAIEEFKK.[G]	TMT6plex [A]	3.55495e-06	1	1	AT3G63490.1	AT3G63490.1 [250-266]	1	2504.47	2	2	2	2	2	2	Unique	47	High	1.982e-06	510.6	552.9	529.2	538.2	437	437.1	3	0	835.494	-0.21	-0.00018
1	High	[K].AGVAALGLGK.[A]	1xTMT6plex [A/K]	1.59561e-05	1	2	AT2G22250.3; AT2G22250.2	AT2G22250.3; AT2G22250.2 [346-355]	0	1314.85	1	1	1	1	1	1	Unique	81	High	9.003e-06	278.4	265.9	268.6	281.7	258.5	255.6	2	0	657.929	0.23	0.00015
2	High	[K].AGVATVDDQEDIEK.[S]	1xTMT6plex [A/K]	1.28202e-07	1	1	AT1G34360.1	AT1G34360.1 [285-298]	0	1948.03	2	2	2	2	2	2	Unique	88	High	6.938e-08	39.1	46.6	44	44.7	40.4	52.3	2	0	974.517	-0.44	-0.00043
4	High	[K].AGVDFFTQIK.[T]	1xTMT6plex [A/K]	2.97646e-05	1	2	AT2G14170.1	AT2G14170.1 [575-584]	0	1583.92	2	2	2	2	2	2	Unique	66	High	1.907e-05	257.8	240.6	289	237.5	218.5	243.9	2	0	792.465	1.6	0.00127
1	Medium	[K].AGVFYDK.[V]	1xTMT6plex [A/K]	0.0482559	1	3	AT5G58330.1	AT5G58330.1 [266-272]	0	1257.72							No Quan Values	22	Medium	0.03136							2	0	629.366	-0.33	-0.00021
1	Medium	[K].AGVIAYK.[I]	1xTMT6plex [A/K]	0.0190263	1	1	AT2G29630.1; AT2G29630.3; AT2G29630.2	AT2G29630.1; AT2G29630.3; AT2G29630.2 [501-507]	0	1179.75	1	1	1	1	1	1	Unique	37	Medium	0.01195	194	165.7	187.5	156.5	180.6	184.5	2	0	590.378	-0.51	-0.0003
1	High	[K].AGVKDEGLIVPK.[F]	TMT6plex [A]	0.000969171	1	1	AT1G47980.1	AT1G47980.1 [239-250]	1	1913.2	1	1	1	1	1	1	Unique	17	High	0.0005915	169.7	175	135	164.4	131.8	132.6	3	0	638.406	0.08	5e-05
1	High	[K].AGVLFEGGNWDR.[L]	1xTMT6plex [N-Term]	2.61303e-05	1	1	AT4G23890.1	AT4G23890.1 [199-210]	0	1549.8							No Quan Values	60	High	1.487e-05							2	0	775.402	-0.07	-6e-05
1	High	[K].AGVLFIVPR.[F]	1xTMT6plex [N-Term]	0.000267266	1	1	AT2G28680.1	AT2G28680.1 [275-283]	0	1200.77	1	1	1	1	1	1	Unique	47	High	0.0001569	187.5	151.2	149.5	159.3	203.7	142.3	2	0	600.887	-0.56	-0.00034
1	High	[K].AGVLGSLK.[K]	1xTMT6plex [A/K]	0.00292418	1	2	AT3G45600.1	AT3G45600.1 [223-230]	0	1202.79							No Quan Values	33	High	0.00182							2	0	601.897	0	0
1	High	[K].AGVLVGTGMGGLTVFSEGVQNLIEK.[G]	1xTMT6plex [A/K]	1.3347e-10	1	3	AT5G46290.1	AT5G46290.1 [161-185]	0	2934.64	1	1	1	1	1	1	Unique	116	High	6.812e-11	96.4	81.3	97.3	78.9	83.9	72.7	3	0	978.883	-1.03	-0.00101
1	High	[K].AGVLVGTGMGGLTVFSEGVQNLIEK.[G]	1xTMT6plex [A/K]; 1xOxidation [M9]	3.00701e-10	1	3	AT5G46290.1	AT5G46290.1 [161-185]	0	2950.63	1	1	1	1	1	1	Unique	86	High	1.545e-10	80.4	93.6	97.5	104.9	93.9	82.9	3	0	984.214	-1.62	-0.00159
1	Medium	[K].AGVNVTSLEK.[F]	1xTMT6plex [A/K]	0.0370516	1	1	AT4G19610.1	AT4G19610.1 [465-474]	0	1475.88							No Quan Values	19	Medium	0.02392							2	0	738.445	-1.09	-0.0008
1	High	[K].AGVPAFGFSPISNTPSLLHDHNEYLGK.[A]	1xTMT6plex [A/K]	0.000225975	1	2	AT4G38220.2	AT4G38220.2 [377-403]	0	3326.76							No Quan Values	27	High	0.0001314							4	0	832.446	1.05	0.00088
1	High	[K].AGVPVLVYSGDQDSVIPLTGSR.[T]	1xTMT6plex [N-Term]	0.00407094	1	1	AT1G28110.2; AT1G28110.1	AT1G28110.2; AT1G28110.1 [365-386]	0	2459.33	1	1	1	1	1	1	Unique	19	High	0.00254	54.9	42.8	65.1	41.2	50.8	52.3	3	0	820.449	-0.49	-0.00041
1	High	[K].AGVTVIQIDEAALR.[E]	1xTMT6plex [N-Term]	4.61437e-05	1	1	AT5G20980.1; AT5G20980.2	AT5G20980.1; AT5G20980.2 [645-658]	0	1684.98	1	1	1	1	1	1	Unique	26	High	2.64e-05	136.9	105.6	160	136.4	130	139.9	2	0	842.994	0.75	0.00063
1	Medium	[K].AGVVLFTR.[S]	1xTMT6plex [N-Term]	0.0175913	1	2	AT1G49670.2	AT1G49670.2 [173-180]	0	1091.68	1	1	1	1	1	1	Unique	22	Medium	0.01101	90.8	68.3	94	64.5	89.2	71.3	2	0	546.342	-0.81	-0.00044
1	High	[K].AGVYNVDGDETVPVLSAGYMCAK.[A]	1xTMT6plex [A/K]; 1xOxidation [M20]; 1xCarbamidomethyl [C21]	4.5751e-05	1	1	AT5G13640.1	AT5G13640.1 [565-587]	0	2890.44							No Quan Values	31	High	2.617e-05							3	0	964.149	-1.74	-0.00168
1	High	[K].AGVYTEALSVLK.[E]	1xTMT6plex [A/K]	0.000176238	1	1	AT2G18940.1	AT2G18940.1 [329-340]	0	1709.02	1	1	1	1	1	1	Unique	44	High	0.000102	27.8	25.8	30.3	28.7	26.7	35.5	2	0	855.016	-0.14	-0.00012
1	High	[K].AGWFPSAYVEK.[Q]	1xTMT6plex [A/K]	2.02278e-05	1	1	AT1G31440.1	AT1G31440.1 [412-422]	0	1712.94	1	1	1	1	1	1	Unique	53	High	1.145e-05	170.1	163.6	208	155.5	157.9	152	2	0	856.974	-0.36	-0.00031
1	High	[K].AGWGVMTSHR.[S]	1xTMT6plex [N-Term]; 1xOxidation [M6]	0.00093934	1	1	AT2G36530.1	AT2G36530.1 [372-381]	0	1346.68							No Quan Values	33	High	0.0005687							3	0	449.565	-1.37	-0.00061
1	High	[K].AGWLLGLGEK.[K]	1xTMT6plex [A/K]	6.99814e-05	1	1	AT1G15390.1	AT1G15390.1 [65-74]	0	1501.91	1	1	1	1	1	1	Unique	47	High	3.997e-05	196.7	182.2	212.6	188.8	176.6	195.2	2	0	751.461	0.06	4e-05
1	High	[K].AGWLPDDDKTYPR.[V]	1xTMT6plex [A/K]	0.000889691	1	1	AT1G66530.1	AT1G66530.1 [364-376]	1	1992.06	1	1	1	1	1	1	Unique	26	High	0.0005406	67.9	58.8	72.2	65.3	67.4	72.6	3	0	664.691	0.38	0.00025
1	High	[K].AGWLPDNDK.[T]	1xTMT6plex [A/K]	0.0066614	1	1	AT4G26300.1	AT4G26300.1 [416-424]	0	1473.81							No Quan Values	36	High	0.004177							2	0	737.409	0.52	0.00038
1	High	[K].AGYAGEDAPK.[A]	1xTMT6plex [A/K]	4.21813e-05	1	2	AT1G18450.1	AT1G18450.1 [21-30]	0	1436.78	1	1	1	1	1	1	Unique	65	High	2.412e-05	127.4	129.7	169.4	142.2	127.7	196.6	2	0	718.892	-0.73	-0.00053
1	High	[K].AGYDGCDASSSTENHSDGDTK.[I]	1xTMT6plex [A/K]; 1xCarbamidomethyl [C6]	7.5242e-09	1	1	AT2G44790.1	AT2G44790.1 [73-93]	0	2632.15	1	1	1	1	1	1	Unique	66	High	3.979e-09	66.9	76.5	65.6	71.2	63.6	130	3	0	878.053	-0.76	-0.00067
1	High	[K].AGYEQISER.[D]	1xTMT6plex [N-Term]	0.00082403	1	1	AT5G60160.1	AT5G60160.1 [34-42]	0	1281.66	1	1	1	1	1	1	Unique	50	High	0.0004988	39.3	44.8	41.9	37.9	30.6	41.8	2	0	641.335	-0.4	-0.00026
2	High	[K].AGYEYDEETFEK.[I]	1xTMT6plex [A/K]	5.03327e-06	1	1	AT5G44730.2; AT5G44730.1	AT5G44730.2; AT5G44730.1 [89-100]	0	1938.94	2	2	2	2	2	2	Unique	48	High	2.819e-06	92.8	100.1	116.7	107.8	99.2	123.7	2	0	969.973	0.31	0.0003
1	High	[K].AGYFGLAEGTMR.[G]	1xTMT6plex [N-Term]	0.00028706	1	1	AT2G39850.1	AT2G39850.1 [212-223]	0	1501.77							No Quan Values	39	High	0.0001686							2	0	751.386	-1.17	-0.00088
1	High	[K].AGYGEDTIIANLDTGVWPESK.[S]	1xTMT6plex [A/K]	3.76734e-06	1	1	AT5G59810.1	AT5G59810.1 [151-171]	0	2694.4	1	1	1	1	1	1	Unique	54	High	2.106e-06	114.2	94.9	121.7	100.7	110.7	105.6	3	0	898.805	-0.29	-0.00026
3	High	[K].AGYIIPVEITVFDDK.[S]	1xTMT6plex [A/K]	1.42561e-05	1	1	AT1G32990.1	AT1G32990.1 [119-133]	0	2138.21	2	2	2	2	2	2	Unique	38	High	8.05e-06	787.9	887.4	871.6	906.8	723.4	732.5	3	0	713.41	0.03	2e-05
1	High	[K].AGYNGVITEAVR.[R]	1xTMT6plex [N-Term]	3.08952e-06	1	1	AT2G38710.2; AT2G38710.1	AT2G38710.2; AT2G38710.1 [159-170]	0	1478.82	1	1	1	1	1	1	Unique	79	High	1.723e-06	14.8	19.1	22	19.7	15	16.6	2	0	739.912	0.41	0.0003
1	High	[K].AGYSTSSVSTSEPVVSVDWLHANLR.[E]	1xTMT6plex [N-Term]	6.07324e-06	1	2	AT1G79230.1	AT1G79230.1 [67-91]	0	2891.47	1	1	1	1	1	1	Unique	48	High	3.409e-06	15.6	17.6	12.3	17.4	14.5	16.3	3	0	964.495	-0.8	-0.00077
1	High	[K].AHDAAEYTK.[E]	1xTMT6plex [A/K]	0.000214778	1	1	AT1G52690.2; AT1G52690.1	AT1G52690.2; AT1G52690.1 [95-103]	0	1463.79	1	1	1	1	1	1	Unique	32	High	0.000125	179	122.8	271	135.1	147.1	186.3	3	0	488.601	-0.54	-0.00026
1	High	[K].AHDADLHCVDWNPHDDNLILTGSADNTVR.[L]	1xTMT6plex [N-Term]; 1xCarbamidomethyl [C8]	8.78858e-05	1	1	AT2G19520.1	AT2G19520.1 [335-363]	0	3500.65	1	1	1	1	1	1	Unique	15	High	5.023e-05	58.7	84	66.1	70	49.4	72.7	5	0	700.934	-1.42	-0.001
1	High	[K].AHDGGVVAVELSR.[V]	1xTMT6plex [N-Term]	2.8592e-06	1	1	AT5G24710.1	AT5G24710.1 [261-273]	0	1538.85	1	1	1	1	1	1	Unique	67	High	1.591e-06	117.6	103.9	124	104.6	104.2	114.3	3	0	513.621	-0.18	-9e-05
2	High	[K].AHDNAITSSQLVEEIEK.[V]	1xTMT6plex [A/K]	1.48723e-05	1	2	AT1G02080.1	AT1G02080.1 [675-691]	0	2342.26	1	1	1	1	1	1	Unique	37	High	8.405e-06	93.4	77.4	96	82	98.3	106.9	3	0	781.426	1.73	0.00135
1	High	[K].AHEAAIDALR.[S]	1xTMT6plex [N-Term]	7.09248e-05	1	1	AT4G10710.1	AT4G10710.1 [337-346]	0	1295.73	1	1	1	1	1	1	Unique	48	High	4.065e-05	65.8	73.8	66.9	76.3	58.9	97	3	0	432.58	-0.39	-0.00017
1	Medium	[K].AHEAILR.[E]	1xTMT6plex [N-Term]	0.042178	1	1	AT3G12670.1	AT3G12670.1 [262-268]	0	1038.63	1	1	1	1	1	1	Unique	32	Medium	0.02727	62.7	69.5	69.1	74.5	65.7	93	2	0	519.817	0.27	0.00014
1	High	[K].AHEEEEEAEEEEDKK.[S]	TMT6plex [A]	0.000106314	1	1	AT1G14740.1	AT1G14740.1 [126-140]	1	2518.24	1	1	1	1	1	1	Unique	21	High	6.092e-05	48.4	52.7	53.3	52.8	53.5	81.6	4	0	630.315	-0.13	-8e-05
1	Medium	[K].AHEGDITCISWAPK.[A]	1xTMT6plex [A/K]; 1xCarbamidomethyl [C8]	0.0105786	1	1	AT4G00090.1	AT4G00090.1 [385-398]	0	2043.07	1	1	1	1	1	1	Unique	20	High	0.006661	109.4	95.2	112.1	105.3	95.6	111.1	3	0	681.696	-0.25	-0.00017
1	High	[K].AHEGVVEDVAWHLR.[H]	1xTMT6plex [N-Term]	2.81865e-07	1	1	AT5G58230.1	AT5G58230.1 [225-238]	0	1846.98	1	1	1	1	1	1	Unique	63	High	1.541e-07	126.7	143.7	136.8	123.3	108.9	133.1	4	0	462.499	-0.23	-0.0001
1	High	[K].AHELEEFER.[R]	1xTMT6plex [N-Term]	0.000183023	1	1	AT3G11964.1	AT3G11964.1 [1165-1173]	0	1388.7	1	1	1	1	1	1	Unique	42	High	0.0001058	206.1	157.9	209.7	160.3	188.8	147.3	3	0	463.572	-0.25	-0.00012
2	High	[K].AHELGADLVEIR.[L]	1xTMT6plex [N-Term]	1.18018e-05	1	1	AT3G06350.1	AT3G06350.1 [115-126]	0	1551.87	2	2	2	2	2	2	Unique	54	High	6.648e-06	136.2	150.9	172.8	149.8	137.9	163.6	3	0	517.961	-0.03	-2e-05
2	High	[K].AHENDVNSVQWSPGEGNR.[L]	1xTMT6plex [N-Term]	6.07464e-09	1	1	AT2G26060.1	AT2G26060.1 [315-332]	0	2225.05	1	1	1	1	1	1	Unique	68	High	3.207e-09	107.1	103	111.1	102.2	109.6	115.6	3	0	742.356	0.59	0.00044
1	High	[K].AHEVSPEDETIADVLR.[D]	1xTMT6plex [N-Term]	5.84484e-07	1	1	AT5G21990.1	AT5G21990.1 [206-221]	0	2010.03							No Quan Values	70	High	3.206e-07							3	0	670.683	0.32	0.00022
1	High	[K].AHFELDHGR.[G]	1xTMT6plex [N-Term]	0.00289708	1	2	AT1G44900.1	AT1G44900.1 [916-924]	0	1310.68							No Quan Values	17	High	0.001802							2	0	655.843	-0.62	-0.0004
1	High	[K].AHFTAPSSVR.[R]	1xTMT6plex [N-Term]	0.00330317	1	1	AT5G67510.1	AT5G67510.1 [17-26]	0	1301.72							No Quan Values	38	High	0.002074							3	0	434.577	-0.22	-9e-05
14	High	[K].AHFTASSSER.[R]	1xTMT6plex [N-Term]	0.000578561	1	1	AT3G49910.1	AT3G49910.1 [17-26]	0	1321.67	11	11	11	11	11	11	Unique	44	High	0.003164	703	888.3	830.2	847.5	668	782.8	3	0	441.228	0.01	0
1	High	[K].AHGEETVK.[I]	1xTMT6plex [A/K]	0.000167958	1	1	AT2G44060.1; AT2G44060.2	AT2G44060.1; AT2G44060.2 [128-135]	0	1328.76							No Quan Values	34	High	9.698e-05							3	0	443.591	-0.06	-3e-05
4	High	[K].AHGEGDLGTQALLLALER.[L]	1xTMT6plex [N-Term]	1.77964e-08	1	1	AT4G29120.1	AT4G29120.1 [306-323]	0	2093.16	3	3	3	3	3	3	Unique	84	High	1.199e-08	190.7	204.1	214.6	199.5	177.9	193.8	3	0	698.39	0.12	9e-05
3	High	[K].AHGGFSVFAGVGER.[T]	1xTMT6plex [N-Term]	1.86434e-07	1	3	AT5G08680.1	AT5G08680.1 [254-267]	0	1619.85	1	1	1	1	1	1	Unique	90	High	1.012e-07	86.4	96.4	70.5	93.6	74	80	3	0	540.621	-1.28	-0.00069
1	High	[K].AHGGGLSGQAQAITLGVAR.[A]	1xTMT6plex [N-Term]	3.18118e-09	1	1	AT1G74970.1	AT1G74970.1 [145-163]	0	1993.11	1	1	1	1	1	1	Unique	111	High	1.668e-09	59.5	57.2	54	55.8	58.1	51.7	3	0	665.043	-0.03	-2e-05
13	High	[K].AHGGVSVFGGVGER.[T]	1xTMT6plex [N-Term]	3.0746e-06	1	1	ATCG00480.1	ATCG00480.1 [192-205]	0	1557.83	11	11	11	11	11	11	Unique	79	High	1.711e-06	1030.2	1026.2	1062.6	925.3	914.4	986.3	3	0	519.949	0.09	5e-05
11	High	[K].AHGLAPEIPEDLYHLIK.[K]	1xTMT6plex [A/K]	2.21027e-07	2	2	AT3G60770.1; AT4G00100.1	AT3G60770.1 [77-93]; AT4G00100.1 [77-93]	0	2374.35	11	11	11	11	11	11	Not Unique	51	High	1.202e-07	2673.7	2938.2	2919.9	3159.8	2702.4	3306.4	4	0	594.344	0.59	0.00035
4	High	[K].AHGTAVGLPSEDDMGNSEVGHNALGAGR.[I]	1xTMT6plex [N-Term]	1.5221e-06	2	2	AT1G09780.1; AT3G08590.1; AT3G08590.2	AT1G09780.1 [64-91]; AT3G08590.1; AT3G08590.2 [66-93]	0	2948.41	3	3	3	3	3	3	Not Unique	49	High	8.431e-07	165.8	120.4	170.8	139.1	150.8	152.7	4	0	737.858	-0.6	-0.00044
4	High	[K].AHGTAVGLPSEDDMGNSEVGHNALGAGR.[I]	1xTMT6plex [N-Term]; 1xOxidation [M14]	2.26582e-06	2	2	AT1G09780.1; AT3G08590.1; AT3G08590.2	AT1G09780.1 [64-91]; AT3G08590.1; AT3G08590.2 [66-93]	0	2964.41	3	3	3	3	3	3	Not Unique	39	High	1.259e-06	185.1	230.9	258	226.2	200.6	257.7	4	0	741.858	1.62	0.0012
1	High	[K].AHGYGSEPYDDNK.[F]	1xTMT6plex [A/K]	4.65095e-07	1	1	AT4G29260.1	AT4G29260.1 [123-135]	0	1910.93	1	1	1	1	1	1	Unique	58	High	2.546e-07	187.2	192	233.9	188.5	186.4	235.7	3	0	637.647	-0.72	-0.00046
1	High	[K].AHLETTNLSK.[S]	1xTMT6plex [A/K]	0.00241045	1	1	AT3G10380.1	AT3G10380.1 [376-385]	0	1571.92	1	1	1	1	1	1	Unique	38	High	0.001498	80.3	69.4	81.8	62.1	73.9	67.2	2	0	786.46	-1.34	-0.00105
1	High	[K].AHLFDLGHPLLNR.[I]	1xTMT6plex [N-Term]	1.5369e-05	1	2	AT4G16160.2	AT4G16160.2 [19-31]	0	1731.99	1	1	1	1	1	1	Unique	39	High	8.689e-06	129.2	89.7	149.2	81	111.7	92.2	4	0	433.752	0.09	4e-05
2	Medium	[K].AHLLDGR.[A]	1xTMT6plex [N-Term]	0.0201155	2	2	AT4G28470.1; AT2G20580.1	AT4G28470.1 [350-356]; AT2G20580.1 [350-356]	0	1010.59	2	2	2	2	2	2	Not Unique	40	Medium	0.01263	237.7	249.5	240.6	246.8	253.4	305.5	2	0	505.801	0.02	1e-05
1	High	[K].AHLNEIQINGGDIAK.[K]	1xTMT6plex [A/K]	0.000976801	1	1	AT1G61580.1	AT1G61580.1 [179-193]	0	2051.16	1	1	1	1	1	1	Unique	28	High	0.0005922	85.6	98.2	78.9	113.2	84.5	101.9	3	0	684.392	-1.67	-0.00114
1	High	[K].AHLQCGPGQK.[I]	1xTMT6plex [A/K]; 1xCarbamidomethyl [C5]	1.46641e-05	1	1	AT3G13750.1	AT3G13750.1 [767-776]	0	1553.86	1	1	1	1	1	1	Unique	32	High	8.291e-06	173.9	226.3	192.4	180.7	143.7	226.2	3	0	518.626	0.25	0.00013
3	High	[K].AHLVNDVEDVEK.[H]	1xTMT6plex [A/K]	3.30612e-06	1	1	AT5G09650.1	AT5G09650.1 [223-234]	0	1826.01	3	3	3	3	3	3	Unique	50	High	1.838e-06	710.4	773.1	830.7	756.6	638.7	833.8	3	0	609.34	-0.06	-4e-05
1	High	[K].AHMGSFAAALK.[D]	1xTMT6plex [A/K]; 1xOxidation [M3]	0.00377199	1	1	AT1G04430.1; AT1G04430.2	AT1G04430.1; AT1G04430.2 [468-478]	0	1577.89							No Quan Values	18	High	0.002351							3	0	526.632	-3.62	-0.00191
1	High	[K].AHMMEIQINGGTIAQK.[V]	1xTMT6plex [A/K]	1.12426e-07	1	2	AT1G43170.3; AT1G43170.9; AT1G43170.8; AT1G43170.2; AT1G43170.1; AT1G43170.5; AT1G43170.7; AT1G43170.6	AT1G43170.3; AT1G43170.9; AT1G43170.8; AT1G43170.2; AT1G43170.1; AT1G43170.5; AT1G43170.7; AT1G43170.6 [179-194]	0	2200.2	1	1	1	1	1	1	Unique	55	High	6.072e-08	143.9	131.2	141.3	124.8	109.9	111.3	3	0	734.071	-0.1	-7e-05
3	High	[K].AHMMEIQINGGTIAQK.[V]	1xTMT6plex [A/K]; 1xOxidation [M]	5.16316e-08	1	2	AT1G43170.3; AT1G43170.9; AT1G43170.8; AT1G43170.2; AT1G43170.1; AT1G43170.5; AT1G43170.7; AT1G43170.6	AT1G43170.3; AT1G43170.9; AT1G43170.8; AT1G43170.2; AT1G43170.1; AT1G43170.5; AT1G43170.7; AT1G43170.6 [179-194]	0	2216.19	2	2	2	2	2	2	Unique	70	High	2.774e-08	219.7	189.6	210	193	195.6	156.9	3	0	739.404	1.59	0.00117
2	High	[K].AHMMEIQINGGTIAQK.[V]	1xTMT6plex [A/K]; 2xOxidation [M3; M4]	2.41321e-06	1	2	AT1G43170.3; AT1G43170.9; AT1G43170.8; AT1G43170.2; AT1G43170.1; AT1G43170.5; AT1G43170.7; AT1G43170.6	AT1G43170.3; AT1G43170.9; AT1G43170.8; AT1G43170.2; AT1G43170.1; AT1G43170.5; AT1G43170.7; AT1G43170.6 [179-194]	0	2232.19	2	2	2	2	2	2	Unique	48	High	1.341e-06	141.2	141.5	140.1	151.3	171.9	149	3	0	744.734	-0.03	-2e-05
1	High	[K].AHNALVLK.[A]	1xTMT6plex [A/K]	0.00228309	2	2	AT1G59610.1; AT1G10290.1	AT1G59610.1 [677-684]; AT1G10290.1 [670-677]	0	1323.85	1	1	1	1	1	1	Not Unique	38	High	0.001414	95.2	89.2	105.3	105.8	104.6	115.9	2	0	662.43	0.81	0.00053
1	High	[K].AHNNYAEVPVTIESNDHR.[D]	1xTMT6plex [N-Term]	1.76824e-05	1	1	AT4G14200.1	AT4G14200.1 [607-624]	0	2295.13	1	1	1	1	1	1	Unique	34	High	9.998e-06	60.5	56	63.6	65.7	54.3	61.2	4	0	574.538	0.19	0.00011
3	High	[K].AHPDLIHAFQNAAATGR.[T]	1xTMT6plex [N-Term]	6.65402e-06	1	4	AT3G52140.4	AT3G52140.4 [1287-1303]	0	2019.07	3	3	3	3	3	3	Unique	38	High	5.95e-06	290.7	306.5	331.2	333.3	289.1	362.2	4	0	505.524	0.48	0.00024
11	High	[K].AHPDVFNMMLQILEDGR.[L]	1xTMT6plex [N-Term]; 1xOxidation [M]	7.39979e-08	2	3	AT5G50920.1; AT3G48870.1	AT5G50920.1 [722-738]; AT3G48870.1 [743-759]	0	2231.12	4	4	4	4	4	4	Not Unique	74	High	3.999e-08	151	164.8	189.2	166	163.4	169.8	3	0	744.377	0.98	0.00073
3	High	[K].AHPDVFNMMLQILEDGR.[L]	1xTMT6plex [N-Term]; 2xOxidation [M8; M9]	2.03214e-05	2	3	AT5G50920.1; AT3G48870.1	AT5G50920.1 [722-738]; AT3G48870.1 [743-759]	0	2247.11	1	1	1	1	1	1	Not Unique	37	High	1.152e-05	31	32.5	39.1	36.1	32.7	33.7	3	0	749.708	-0.53	-0.0004
1	High	[K].AHPDWSPAAIK.[S]	1xTMT6plex [A/K]	4.07599e-05	1	1	AT3G14067.1	AT3G14067.1 [562-572]	0	1650.94	1	1	1	1	1	1	Unique	46	High	2.329e-05	297.7	220.3	320.4	216.9	252.8	230	3	0	550.984	0.74	0.00041
5	High	[K].AHPGNPVISEFEWTTGETPR.[R]	1xTMT6plex [N-Term]	6.77953e-08	1	1	AT1G15340.1	AT1G15340.1 [57-76]	0	2454.23	5	5	5	5	5	5	Unique	76	High	8.195e-08	299.9	327.3	391	340.5	331.2	408.8	3	0	818.747	0.41	0.00034
1	High	[K].AHPSDNVLYIQVGDPK.[V]	1xTMT6plex [A/K]	7.97659e-05	1	1	AT1G75680.1	AT1G75680.1 [158-173]	0	2211.22	1	1	1	1	1	1	Unique	26	High	4.561e-05	130.9	127.4	142.3	129.1	117.3	123.8	4	0	553.56	-0.2	-0.00011
1	High	[K].AHPYYDFENVIDSDDEMDK.[S]	1xTMT6plex [A/K]	6.22611e-07	1	1	AT5G63870.1; AT5G63870.2	AT5G63870.1; AT5G63870.2 [383-401]	0	2761.27	1	1	1	1	1	1	Unique	54	High	3.418e-07	47.7	44.8	47.7	44.4	38.7	36.8	3	0	921.095	0.14	0.00013
1	High	[K].AHQQVHISEAR.[V]	1xTMT6plex [N-Term]	0.00352926	1	3	AT1G44446.1	AT1G44446.1 [140-150]	0	1504.82							No Quan Values	15	High	0.002201							3	0	502.278	-0.11	-5e-05
1	High	[K].AHSAPGTVVTAPLR.[K]	1xTMT6plex [N-Term]	7.45149e-05	1	1	AT4G28450.1	AT4G28450.1 [430-443]	0	1605.93							No Quan Values	36	High	4.272e-05							3	0	535.981	0.34	0.00018
1	High	[K].AHTDDITSVK.[F]	1xTMT6plex [A/K]	0.00521706	1	1	AT2G20330.1	AT2G20330.1 [371-380]	0	1544.87	1	1	1	1	1	1	Unique	28	High	0.003273	314.1	339	379	352.9	329.5	436.2	3	0	515.626	-3.04	-0.00157
1	High	[K].AHVELLEEQLEK.[L]	1xTMT6plex [A/K]	6.37736e-05	1	1	AT4G18240.1	AT4G18240.1 [249-260]	0	1896.08	1	1	1	1	1	1	Unique	38	High	3.654e-05	155.5	157	171.5	148.9	133.7	158.6	3	0	632.699	-1.09	-0.00069
1	High	[K].AHVQQFLATEDALNK.[A]	1xTMT6plex [A/K]	5.69439e-05	1	1	AT5G38880.1	AT5G38880.1 [402-416]	0	2143.19							No Quan Values	35	High	3.251e-05							3	0	715.068	-0.56	-0.0004
1	Medium	[K].AHYDEFR.[K]	1xTMT6plex [N-Term]	0.0127878	1	2	AT5G52200.2	AT5G52200.2 [144-150]	0	1166.58							No Quan Values	25	High	0.007988							2	0	583.793	0.07	4e-05
1	High	[K].AHYQDFIHAVDDLK.[S]	1xTMT6plex [A/K]	1.27906e-05	1	1	AT4G02350.1	AT4G02350.1 [77-90]	0	2130.14	1	1	1	1	1	1	Unique	24	High	7.207e-06	487.6	370.8	484.2	353.7	433.5	408.6	4	0	533.289	-2.1	-0.00112
2	High	[K].AIAAAEAEK.[TK]	1xTMT6plex [A/K]	8.42891e-05	2	2	AT1G17290.1; AT5G62390.1	AT1G17290.1 [470-478]; AT5G62390.1 [187-195]	0	1331.79	1	1	1	1	1	1	Not Unique	61	High	4.829e-05	184.2	197.6	182.3	189.2	164.2	307.3	2	0	666.4	0.01	1e-05
1	High	[K].AIAAASAANNMK.[G]	1xTMT6plex [A/K]; 1xOxidation [M11]	2.44115e-05	1	2	AT3G22380.2	AT3G22380.2 [1498-1509]	0	1606.9	1	1	1	1	1	1	Unique	42	High	1.384e-05	40.7	54.2	54.2	58.5	50.5	58	2	0	803.953	0.02	2e-05
1	High	[K].AIAAAVEGVEK.[SN]	1xTMT6plex [A/K]	2.02278e-05	2	2	AT5G63490.1; AT5G50530.1; AT5G50640.1	AT5G63490.1 [187-197]; AT5G50530.1; AT5G50640.1 [195-205]	0	1515.91	1	1	1	1	1	1	Not Unique	74	High	1.145e-05	156.6	146.7	156.5	142.2	149.7	167.1	2	0	758.463	2.61	0.00198
2	High	[K].AIAACTETIETHK.[G]	1xTMT6plex [A/K]; 1xCarbamidomethyl [C5]	1.34812e-06	1	1	AT2G40290.1	AT2G40290.1 [270-282]	0	1903.04	1	1	1	1	1	1	Unique	38	High	7.436e-07	184.5	179.5	181.8	185.9	148.6	182.6	3	0	635.017	0.42	0.00027
2	High	[K].AIAAHDASVIDAR.[N]	1xTMT6plex [N-Term]	2.12799e-05	1	1	AT5G23940.1	AT5G23940.1 [347-359]	0	1538.85	1	1	1	1	1	1	Unique	51	High	1.209e-05	147.1	99.9	129.5	104.7	129.9	126.4	3	0	513.621	0.06	3e-05
1	High	[K].AIAAVNAVTGEVDK.[L]	1xTMT6plex [A/K]	3.32477e-05	1	1	AT3G51780.1	AT3G51780.1 [138-151]	0	1816.06	1	1	1	1	1	1	Unique	31	High	1.892e-05	218.2	231.9	253.8	228.2	211.8	247.1	3	0	606.024	-0.04	-3e-05
1	High	[K].AIAAVNAVTGEVDKLSDR.[V]	1xTMT6plex [A/K]	0.00023653	1	1	AT3G51780.1	AT3G51780.1 [138-155]	1	2287.3	1	1	1	1	1	1	Unique	24	High	0.0001377	38.3	50	39	42.7	34.3	41.6	3	0	763.106	0.1	7e-05
4	Medium	[K].AIADFFK.[K]	1xTMT6plex [A/K]	0.0161112	1	1	AT5G49760.1	AT5G49760.1 [466-472]	0	1269.76	2	2	2	2	2	2	Unique	38	Medium	0.01095	252.6	348.2	288.2	248.5	252.3	354.4	2	0	635.384	-0.05	-3e-05
1	High	[K].AIADNVNVLSMSLGGGMSDYYR.[D]	1xTMT6plex [N-Term]; 1xOxidation [M17]	1.12426e-07	1	1	AT5G67360.1	AT5G67360.1 [270-291]	0	2578.25	1	1	1	1	1	1	Unique	67	High	6.079e-08	20.5	21.1	20.9	22.2	15.3	14.6	2	0	1289.63	0.65	0.00084
2	High	[K].AIADNVNVLSMSLGGGMSDYYR.[D]	1xTMT6plex [N-Term]; 2xOxidation [M11; M17]	5.38124e-07	1	1	AT5G67360.1	AT5G67360.1 [270-291]	0	2594.24	1	1	1	1	1	1	Unique	58	High	2.947e-07	6.8	9.3	8.7	10.3	8.6	8.4	3	0	865.419	0.36	0.00031
1	High	[K].AIAEAEGR.[A]	1xTMT6plex [N-Term]	0.00243245	1	1	AT3G03060.1	AT3G03060.1 [226-233]	0	1045.58	1	1	1	1	1	1	Unique	33	High	0.00151	74.9	94.3	87.1	85.8	78.1	150.6	2	0	523.296	0.09	5e-05
2	High	[K].AIAEGIALGTDIGEANLLK.[R]	1xTMT6plex [A/K]	5.08837e-08	1	2	AT3G24200.2	AT3G24200.2 [423-441]	0	2327.36	1	1	1	1	1	1	Unique	59	High	2.732e-08	117.7	114.7	132.7	115.1	103.6	121.5	3	0	776.458	0.12	0.0001
1	High	[K].AIAEGQPDPCPLHTEWLK.[E]	1xTMT6plex [A/K]; 1xCarbamidomethyl [C10]	0.000148079	1	1	AT1G16080.1	AT1G16080.1 [291-308]	0	2520.33	1	1	1	1	1	1	Unique	31	High	8.521e-05	89.8	61	82.9	60.5	67.4	56.6	3	0	840.782	0.16	0.00013
4	High	[K].AIAELIPR.[E]	1xTMT6plex [N-Term]	0.00568144	2	2	AT3G51890.1; AT2G20760.1	AT3G51890.1 [176-183]; AT2G20760.1 [187-194]	0	1111.7	4	4	4	4	4	4	Not Unique	46	High	0.003554	472.1	517.1	557.8	511	466.9	563.5	2	0	556.355	-0.66	-0.00037
4	High	[K].AIAELVPK.[E]	1xTMT6plex [A/K]	0.00641842	1	1	AT2G40060.1	AT2G40060.1 [167-174]	0	1298.84	3	3	3	3	3	3	Unique	48	High	0.004065	596.9	521.4	717.3	530	547.4	550.9	2	0	649.925	-0.86	-0.00056
1	High	[K].AIAFDEIDK.[A]	1xTMT6plex [A/K]	0.000441679	1	1	AT4G02930.1	AT4G02930.1 [99-107]	0	1479.85							No Quan Values	41	High	0.0002628							2	0	740.427	0.3	0.00022
3	High	[K].AIAFDEIDKAPEEK.[K]	TMT6plex [A]	3.44342e-05	1	1	AT4G02930.1	AT4G02930.1 [99-112]	1	2263.28	3	3	3	3	3	3	Unique	34	High	1.963e-05	327.8	358.6	408.7	382.1	296.1	379.1	3	0	755.098	-0.2	-0.00015
1	High	[K].AIAFSDEIITPPPQR.[V]	1xTMT6plex [N-Term]	0.00352926	1	1	AT1G68790.1	AT1G68790.1 [18-32]	0	1884.04	1	1	1	1	1	1	Unique	24	High	0.002212	77.9	80.2	89.8	104.5	68.2	87.7	3	0	628.684	-2.82	-0.00177
1	Medium	[K].AIAGADR.[K]	1xTMT6plex [N-Term]	0.016231	1	1	AT1G42960.1	AT1G42960.1 [99-105]	0	902.526	1	1	1	1	1	1	Unique	37	Medium	0.01015	109.7	86.9	110.7	93.5	97.2	176.4	2	0	451.766	-0.08	-4e-05
1	High	[K].AIAGEAGVPFFYR.[A]	1xTMT6plex [N-Term]	8.19899e-05	1	1	AT5G53170.1	AT5G53170.1 [414-426]	0	1626.88	1	1	1	1	1	1	Unique	41	High	4.702e-05	51.7	35.5	55.9	39.9	43.4	49.1	2	0	813.946	-0.11	-9e-05
1	High	[K].AIAIASGSGETEEEDDLEDLK.[K]	1xTMT6plex [A/K]	1.55732e-07	1	1	AT1G05350.1	AT1G05350.1 [402-422]	0	2650.33	1	1	1	1	1	1	Unique	62	High	8.452e-08	27.7	25.3	32.7	24.7	26.4	30.4	3	0	884.115	-1.07	-0.00095
2	High	[K].AIAIASGSGETEEEDDLEDLKK.[Q]	TMT6plex [A]	5.77426e-08	1	1	AT1G05350.1	AT1G05350.1 [402-423]	1	3007.59	2	2	2	2	2	2	Unique	57	High	3.101e-08	104.9	103.8	126.3	114.4	97.3	110.7	4	0	752.653	-1.28	-0.00096
1	High	[K].AIAIMLDTK.[G]	1xTMT6plex [A/K]	0.00028879	1	1	AT1G32440.1	AT1G32440.1 [158-166]	0	1433.88	1	1	1	1	1	1	Unique	42	High	0.00017	107.1	79.4	119.8	88.9	100.6	89.2	2	0	717.444	0.75	0.00054
1	Medium	[K].AIAIMLDTK.[G]	1xTMT6plex [A/K]; 1xOxidation [M5]	0.0177187	1	1	AT1G32440.1	AT1G32440.1 [158-166]	0	1449.88	1	1	1	1	1	1	Unique	16	Medium	0.01107	139.9	144.4	162.2	158.2	152.1	158.8	2	0	725.439	-2.99	-0.00217
1	High	[K].AIAIYAPHEGGYEGR.[Y]	1xTMT6plex [N-Term]	4.81588e-05	1	2	AT5G58260.1	AT5G58260.1 [74-88]	0	1832.95	1	1	1	1	1	1	Unique	41	High	2.752e-05	61.3	50.6	59.5	55.1	52.2	57.1	3	0	611.654	-0.51	-0.00031
1	High	[K].AIALECGILASDSDASEPNLIEGK.[V]	1xTMT6plex [A/K]; 1xCarbamidomethyl [C6]	9.54908e-09	1	1	AT4G29900.1	AT4G29900.1 [719-742]	0	2931.54							No Quan Values	70	High	5.05e-09							3	0	977.851	-0.45	-0.00044
1	Medium	[K].AIALQEVR.[V]	1xTMT6plex [N-Term]	0.0209589	1	1	AT2G16485.1	AT2G16485.1 [1068-1075]	0	1128.69	1	1	1	1	1	1	Unique	39	Medium	0.0132	115.4	105.5	134.5	116.4	124.1	143.4	2	0	564.851	0.5	0.00028
1	High	[K].AIALSDDHKPNR.[S]	1xTMT6plex [A/K]	0.000304962	1	1	AT5G53140.1	AT5G53140.1 [224-235]	0	1795.02	1	1	1	1	1	1	Unique	35	High	0.0001792	284.1	240.8	316.5	262.7	274.5	303.5	4	0	449.511	-0.71	-0.00032
1	High	[K].AIALTVDTPR.[L]	1xTMT6plex [N-Term]	0.000137082	3	9	AT3G14415.1; AT3G14415.3; AT3G14420.1; AT3G14420.2; AT4G18360.1	AT3G14415.1; AT3G14415.3 [151-160]; AT3G14420.1; AT3G14420.2 [151-160]; AT4G18360.1 [151-160]	0	1285.77							No Quan Values	51	High	7.912e-05							2	0	643.387	-0.26	-0.00017
1	High	[K].AIANECQANFISVK.[G]	1xTMT6plex [A/K]; 1xCarbamidomethyl [C6]	1.01857e-05	2	2	AT5G03340.1; AT3G09840.1	AT5G03340.1 [533-546]; AT3G09840.1 [533-546]	0	2023.1	1	1	1	1	1	1	Not Unique	28	High	5.723e-06	20.6	19.3	16	16.1	18.5	17	2	0	1012.06	0.24	0.00024
1	High	[K].AIANEVAESR.[V]	1xTMT6plex [N-Term]	0.00312191	1	1	AT3G20890.1	AT3G20890.1 [137-146]	0	1288.71	1	1	1	1	1	1	Unique	35	High	0.001958	69.4	78.7	93.2	79.9	68.1	102.2	2	0	644.857	1.24	0.0008
2	High	[K].AIASISEEFLV.[-]	1xTMT6plex [N-Term]	0.000102772	1	1	AT5G45950.1	AT5G45950.1 [347-357]	0	1407.79	2	2	2	2	2	2	Unique	52	High	5.906e-05	615.6	492	682.7	558.9	598.6	617.5	2	0	704.4	-0.09	-6e-05
1	High	[K].AIASLAGETIVK.[V]	1xTMT6plex [A/K]	0.00771241	1	1	AT1G19880.1	AT1G19880.1 [228-239]	0	1631.01	1	1	1	1	1	1	Unique	29	High	0.004832	388.7	376.3	417.6	385.5	391.9	388.1	3	0	544.342	-0.94	-0.00051
5	High	[K].AIASLLSDDDHFR.[D]	1xTMT6plex [N-Term]	3.40722e-07	1	1	AT3G32930.1	AT3G32930.1 [167-179]	0	1688.88	5	5	5	5	5	5	Unique	81	High	1.865e-07	440.2	490.4	487.6	488.9	415.8	523.9	3	0	563.632	-0.06	-4e-05
1	High	[K].AIASSLENDSLSITQLVR.[E]	1xTMT6plex [N-Term]	3.83791e-05	1	1	AT5G48120.1	AT5G48120.1 [31-48]	0	2146.19	1	1	1	1	1	1	Unique	29	High	2.19e-05	62	59.8	70.2	68.3	58.1	62.7	3	0	716.069	-0.28	-0.0002
1	High	[K].AIAVNDEICK.[S]	1xTMT6plex [A/K]; 1xCarbamidomethyl [C9]	5.24671e-05	1	1	AT4G33945.1	AT4G33945.1 [283-292]	0	1590.89	1	1	1	1	1	1	Unique	49	High	3.001e-05	83.7	93.4	101.3	98	90.9	104.8	2	0	795.95	0.66	0.00053
3	High	[K].AIAWAIDEK.[N]	1xTMT6plex [A/K]	0.000239263	1	1	AT4G25370.1	AT4G25370.1 [170-178]	0	1474.87	3	3	3	3	3	3	Unique	54	High	0.00014	294.3	284.5	315.4	261.7	244.4	239.8	2	0	737.937	-0.58	-0.00042
2	High	[K].AICIVHNETATGVTNDISAVR.[T]	1xTMT6plex [N-Term]; 1xCarbamidomethyl [C3]	6.71825e-06	1	1	AT2G13360.2; AT2G13360.1	AT2G13360.2; AT2G13360.1 [140-160]	0	2470.29	1	1	1	1	1	1	Unique	57	High	3.765e-06	47	46.9	51.9	49.4	44	69.1	3	0	824.101	-1.03	-0.00085
1	High	[K].AICTEAGLLALR.[E]	1xTMT6plex [N-Term]; 1xCarbamidomethyl [C3]	6.49609e-06	2	2	AT4G29040.1; AT2G20140.1	AT4G29040.1 [400-411]; AT2G20140.1 [400-411]	0	1516.87							No Quan Values	74	High	3.642e-06							2	0	758.939	-0.56	-0.00042
2	High	[K].AIDAGHGSQPTAYR.[G]	1xTMT6plex [N-Term]	2.35542e-06	1	1	AT3G02710.1	AT3G02710.1 [12-25]	0	1672.86	1	1	1	1	1	1	Unique	47	High	1.306e-06	188	165.2	189.3	178.3	191.9	219.7	3	0	558.292	-0.18	-0.0001
2	High	[K].AIDCPYPCDK.[T]	1xTMT6plex [A/K]; 2xCarbamidomethyl [C4; C8]	0.000310601	1	1	AT2G46930.1	AT2G46930.1 [399-408]	0	1696.84	2	2	2	2	2	2	Unique	38	High	0.0001832	99.8	102.1	128.4	92.7	89.9	104.4	2	0	848.926	0.96	0.00081
1	High	[K].AIDDAIADK.[V]	1xTMT6plex [A/K]	0.000161844	1	1	AT2G39850.1	AT2G39850.1 [259-267]	0	1389.8	1	1	1	1	1	1	Unique	51	High	9.327e-05	122.5	94.8	177.1	122.1	137.4	124.8	2	0	695.403	0.29	0.0002
1	High	[K].AIDEAESEWSQHNAK.[K]	1xTMT6plex [A/K]	2.27963e-05	1	1	AT1G56290.1	AT1G56290.1 [584-598]	0	2173.09	1	1	1	1	1	1	Unique	41	High	1.295e-05	219.5	150.6	199.4	140.5	193.6	175.6	3	0	725.036	-0.26	-0.00019
1	High	[K].AIDEALAK.[L]	1xTMT6plex [A/K]	0.00201473	1	1	AT2G37080.1	AT2G37080.1 [454-461]	0	1288.79							No Quan Values	34	High	0.001245							2	0	644.897	-0.5	-0.00032
2	High	[K].AIDEESLHTSSGDNEKPAVSSGK.[L]	TMT6plex [A]	4.51724e-07	1	2	AT4G31880.1	AT4G31880.1 [549-571]	0	3045.59	2	2	2	2	2	2	Unique	33	High	2.161e-06	177.9	204.8	174.7	197.9	137.3	170.3	4	0	762.154	0.57	0.00044
1	High	[K].AIDEYAILR.[S]	1xTMT6plex [N-Term]	0.00117317	1	1	AT1G04810.1	AT1G04810.1 [110-118]	0	1292.74	1	1	1	1	1	1	Unique	43	High	0.0007146	66	69.9	66.4	57.6	54.9	55.7	2	0	646.875	0.64	0.00041
2	High	[K].AIDEYASLR.[S]	1xTMT6plex [N-Term]	0.000295843	1	1	AT2G32730.1	AT2G32730.1 [110-118]	0	1266.69	2	2	2	2	2	2	Unique	53	High	0.0001734	174.8	170.7	192.1	184.9	158.3	201.9	2	0	633.848	0	0
1	Medium	[K].AIDIFHQR.[F]	1xTMT6plex [N-Term]	0.0365712	1	1	AT2G33255.1	AT2G33255.1 [137-144]	0	1228.7	1	1	1	1	1	1	Unique	21	Medium	0.02368	291.8	267.7	325.7	249	237	247.9	3	0	410.238	-0.93	-0.00038
1	High	[K].AIDILTAMAVPVELTDR.[D]	1xTMT6plex [N-Term]	9.30386e-06	1	1	AT3G18190.1	AT3G18190.1 [140-156]	0	2057.15	1	1	1	1	1	1	Unique	48	High	5.233e-06	204.9	181	211.9	185.2	163.9	137	3	0	686.389	0.3	0.00021
1	High	[K].AIDILTAMAVPVELTDR.[D]	1xTMT6plex [N-Term]; 1xOxidation [M8]	1.51542e-05	1	1	AT3G18190.1	AT3G18190.1 [140-156]	0	2073.15	1	1	1	1	1	1	Unique	32	High	8.555e-06	88.6	96.9	106	101.9	110.2	95.6	3	0	691.72	-0.28	-0.00019
1	High	[K].AIDILTAMAVPVELTDRDSLVK.[S]	1xTMT6plex [A/K]	1.74368e-06	1	1	AT3G18190.1	AT3G18190.1 [140-161]	1	2828.62	1	1	1	1	1	1	Unique	46	High	9.681e-07	58.1	35.3	38.2	39.8	48.3	39.5	3	0	943.542	-2.97	-0.0028
2	High	[K].AIDILTAMAVPVELTDRDSLVK.[S]	1xTMT6plex [A/K]; 1xOxidation [M8]	0.000297639	1	1	AT3G18190.1	AT3G18190.1 [140-161]	1	2844.62	1	1	1	1	1	1	Unique	35	High	0.0006124	89.4	94	84	90.4	91.7	87	3	0	948.878	0.87	0.00083
1	High	[K].AIDLDPNCAAFFADR.[A]	1xTMT6plex [N-Term]; 1xCarbamidomethyl [C8]	0.000554421	1	1	AT4G11260.1	AT4G11260.1 [28-42]	0	1924.94	1	1	1	1	1	1	Unique	47	High	0.0003315	40.5	59.2	46.7	43.7	37	50.7	2	0	962.976	1.63	0.00157
1	High	[K].AIDLDPNCAEFFADR.[A]	1xTMT6plex [N-Term]; 1xCarbamidomethyl [C8]	2.38618e-05	1	2	AT4G23570.2; AT4G23570.1	AT4G23570.2; AT4G23570.1 [28-42]	0	1982.95	1	1	1	1	1	1	Unique	45	High	1.354e-05	74.1	115.2	66	64.9	63.7	89.7	2	0	991.978	0.11	0.00011
6	High	[K].AIDLIDEAGSR.[VA]	1xTMT6plex [N-Term]	3.50408e-05	3	4	AT5G50920.1; AT3G48870.1; AT5G51070.1	AT5G50920.1 [485-495]; AT3G48870.1 [506-516]; AT5G51070.1 [504-514]	0	1388.76	6	6	6	6	6	6	Not Unique	75	High	2.001e-05	364	357.8	405.7	348.2	356.8	409.3	2	0	694.883	-0.21	-0.00015
1	High	[K].AIDLLEMLK.[R]	1xTMT6plex [A/K]	0.000586887	1	1	AT5G53000.1	AT5G53000.1 [204-212]	0	1503.92	1	1	1	1	1	1	Unique	48	High	0.0003512	86.8	85.9	95.3	72.5	76.9	64.8	2	0	752.465	-0.01	-1e-05
1	High	[K].AIDLVDEAAAK.[L]	1xTMT6plex [A/K]	3.8595e-06	1	1	AT5G15450.1	AT5G15450.1 [466-476]	0	1573.92	1	1	1	1	1	1	Unique	83	High	2.151e-06	144.1	132.4	151.4	138	135.2	143	2	0	787.464	0.04	3e-05
7	High	[K].AIDNAEGLVK.[I]	1xTMT6plex [A/K]	4.44027e-05	1	1	AT1G48030.2; AT1G48030.1	AT1G48030.2; AT1G48030.1 [430-439]	0	1487.88	2	2	2	2	2	2	Unique	58	High	2.536e-05	145.9	143.5	152.1	144.3	127.8	146.4	2	0	744.445	-0.34	-0.00025
1	High	[K].AIDSVICNTSK.[W]	1xTMT6plex [A/K]; 1xCarbamidomethyl [C7]	0.000187044	1	1	AT1G70320.1	AT1G70320.1 [355-365]	0	1665.92	1	1	1	1	1	1	Unique	46	High	0.0001082	65.9	74.2	76	80.8	68.6	87.3	2	0	833.465	-0.93	-0.00078
1	High	[K].AIDTAEGMVK.[I]	1xTMT6plex [A/K]	2.40803e-05	1	1	AT3G17240.1; AT3G17240.3	AT3G17240.1; AT3G17240.3 [430-439]	0	1492.84	1	1	1	1	1	1	Unique	73	High	1.365e-05	89.8	84.8	99.3	84.2	69	74.3	2	0	746.926	0.65	0.00049
2	High	[K].AIDTAEGMVK.[I]	1xTMT6plex [A/K]; 1xOxidation [M8]	0.000115548	1	1	AT3G17240.1; AT3G17240.3	AT3G17240.1; AT3G17240.3 [430-439]	0	1508.84	2	2	2	2	2	2	Unique	47	High	6.637e-05	369.1	440.4	440.4	429	363	441.5	2	0	754.923	0.13	0.0001
1	High	[K].AIDVESTTDISPYLSK.[I]	1xTMT6plex [A/K]	3.69123e-08	1	1	AT3G11770.1	AT3G11770.1 [21-36]	0	2197.2	1	1	1	1	1	1	Unique	122	High	1.975e-08	88.7	99.4	82	92.2	69	92	2	0	1099.1	-0.07	-8e-05
4	Medium	[K].AIDVPFGR.[N]	1xTMT6plex [N-Term]	0.0175913	1	1	AT2G06850.1	AT2G06850.1 [30-37]	0	1103.64	4	4	4	4	4	4	Unique	34	Medium	0.011	1063.5	1028.4	1246.5	1096.8	1008	1159.6	2	0	552.324	-0.24	-0.00013
1	High	[K].AIDVSGPDGAPVQGNSGGGSSGGR.[G]	1xTMT6plex [N-Term]	4.5947e-05	1	1	AT4G38680.1	AT4G38680.1 [71-94]	0	2328.14							No Quan Values	40	High	2.621e-05							3	0	776.717	-0.5	-0.00039
2	High	[K].AIEAAADIFGVDSIAADMK.[D]	1xTMT6plex [A/K]	1.58074e-05	1	1	AT5G23760.1	AT5G23760.1 [21-39]	0	2366.27							No Quan Values	44	High	8.954e-06							3	0	789.429	1.38	0.00109
3	High	[K].AIEAAADIFGVDSIAADMK.[D]	1xTMT6plex [A/K]; 1xOxidation [M18]	9.52913e-08	1	1	AT5G23760.1	AT5G23760.1 [21-39]	0	2382.26	2	2	2	2	2	2	Unique	73	High	5.149e-08	119.4	130.6	165.6	147.3	125.7	149	3	0	794.758	-0.9	-0.00072
2	High	[K].AIEAAEAEK.[T]	1xTMT6plex [A/K]	0.000130286	1	2	AT1G72330.3	AT1G72330.3 [480-488]	0	1389.8	2	2	2	2	2	2	Unique	52	High	7.48e-05	136.4	246.7	196.7	230.9	161.7	342.3	2	0	695.403	-0.33	-0.00023
1	High	[K].AIEACITAIEEHK.[G]	1xTMT6plex [A/K]; 1xCarbamidomethyl [C5]	2.24275e-07	1	1	AT5G05470.1	AT5G05470.1 [270-282]	0	1943.07	1	1	1	1	1	1	Unique	44	High	1.22e-07	98.5	93.6	88	88.7	84.8	77.6	3	0	648.36	-0.56	-0.00036
1	High	[K].AIEASAEEYMETYK.[A]	1xTMT6plex [A/K]	0.000304962	1	1	AT4G21800.1; AT4G21800.2	AT4G21800.1; AT4G21800.2 [279-292]	0	2093.05	1	1	1	1	1	1	Unique	14	High	0.000179	177.6	178.5	201.6	180.9	155.3	197	3	0	698.356	0.7	0.00049
1	High	[K].AIEASAEEYMETYK.[A]	1xTMT6plex [A/K]; 1xOxidation [M10]	2.05098e-05	1	1	AT4G21800.1; AT4G21800.2	AT4G21800.1; AT4G21800.2 [279-292]	0	2109.05							No Quan Values	30	High	1.165e-05							2	0	1055.03	-0.59	-0.00062
5	Medium	[K].AIEAVPELK.[T]	1xTMT6plex [A/K]	0.0181046	1	2	AT1G74050.1	AT1G74050.1 [205-213]	0	1427.89	4	4	4	4	4	4	Unique	50	Medium	0.01136	539.1	567.2	601.9	615.4	553.7	640	2	0	714.448	0.42	0.0003
1	Medium	[K].AIEDISK.[E]	1xTMT6plex [A/K]	0.0126856	1	1	AT3G04260.1	AT3G04260.1 [644-650]	0	1233.75							No Quan Values	34	High	0.007976							2	0	617.376	0.14	9e-05
1	High	[K].AIEDPEEGAK.[R]	1xTMT6plex [A/K]	0.00497466	1	1	AT4G31750.1	AT4G31750.1 [248-257]	0	1516.83	1	1	1	1	1	1	Unique	48	High	0.003116	84	72.9	111.4	85.8	84.8	123.6	2	0	758.917	-0.04	-3e-05
2	Medium	[K].AIEDWAK.[L]	1xTMT6plex [A/K]	0.0111266	1	1	AT1G49430.1	AT1G49430.1 [570-576]	0	1290.75	1	1	1	1	1	1	Unique	40	High	0.006986	65.8	73.8	75.7	68.6	77.4	75.8	2	0	645.877	0.07	4e-05
1	High	[K].AIEEAASK.[G]	1xTMT6plex [A/K]	0.00065888	1	2	AT5G12040.1	AT5G12040.1 [111-118]	0	1276.75	1	1	1	1	1	1	Unique	48	High	0.0003958	109.8	87.3	100.3	78	75.1	190.6	2	0	638.879	-0.59	-0.00038
1	Medium	[K].AIEEAQIR.[M]	1xTMT6plex [N-Term]	0.026308	1	1	AT1G75310.1	AT1G75310.1 [324-331]	0	1158.67	1	1	1	1	1	1	Unique	26	Medium	0.01669	121.8	123	127.8	118.9	107.1	137.9	2	0	579.838	0.64	0.00037
2	High	[K].AIEEGTDFIETDILSSK.[D]	1xTMT6plex [A/K]	0.00121179	1	1	AT1G74210.1	AT1G74210.1 [67-83]	0	2326.24	2	2	2	2	2	2	Unique	35	High	0.0007422	84.7	90.6	85.6	75	80.3	93.1	3	0	776.086	-0.36	-0.00028
1	High	[K].AIEELIPSGK.[G]	1xTMT6plex [A/K]	0.00104043	1	1	AT3G52610.1	AT3G52610.1 [203-212]	0	1514.92							No Quan Values	22	High	0.0006355							2	0	757.963	-0.44	-0.00033
1	High	[K].AIEEMSEDTK.[Q]	1xTMT6plex [A/K]	0.000725119	1	1	AT5G10010.1	AT5G10010.1 [384-393]	0	1610.83	1	1	1	1	1	1	Unique	53	High	0.0004369	84.2	76.3	89.1	84	68.4	82.9	2	0	805.921	-0.6	-0.00049
2	High	[K].AIEEMSEDTK.[Q]	1xTMT6plex [A/K]; 1xOxidation [M5]	0.000105799	1	1	AT5G10010.1	AT5G10010.1 [384-393]	0	1626.83	2	2	2	2	2	2	Unique	39	High	6.078e-05	303.1	391.7	376.8	421.5	376.3	497.6	2	0	813.917	-1.82	-0.00148
3	High	[K].AIEEVEEK.[F]	1xTMT6plex [A/K]	0.000836691	1	1	AT4G02510.1	AT4G02510.1 [291-298]	0	1404.8	2	2	2	2	2	2	Unique	51	High	0.0005046	133.5	142.4	165.8	155.8	154.4	219.6	2	0	702.902	-0.87	-0.00061
2	High	[K].AIEGIFEK.[D]	1xTMT6plex [A/K]	0.00125188	1	1	AT3G54470.1	AT3G54470.1 [103-110]	0	1364.82	2	2	2	2	2	2	Unique	52	High	0.0008275	270.6	299.8	299.4	301.2	254.6	301.3	2	0	682.913	-0.24	-0.00016
1	High	[K].AIEGSVDDLDLMGR.[L]	1xTMT6plex [N-Term]	2.91513e-06	1	1	AT5G64840.1	AT5G64840.1 [202-215]	0	1719.88	1	1	1	1	1	1	Unique	72	High	1.626e-06	72.7	71.8	90.3	73.6	78.3	86.5	2	0	860.441	-2.41	-0.00208
1	High	[K].AIEGSVDDLDLMGR.[L]	1xTMT6plex [N-Term]; 1xOxidation [M12]	4.05854e-05	1	1	AT5G64840.1	AT5G64840.1 [202-215]	0	1735.87	1	1	1	1	1	1	Unique	47	High	2.32e-05	51.9	62	64	70.8	60.3	79.8	2	0	868.44	-0.24	-0.0002
1	Medium	[K].AIELAAK.[E]	1xTMT6plex [A/K]	0.0316495	1	2	AT1G51980.1	AT1G51980.1 [395-401]	0	1173.76	1	1	1	1	1	1	Unique	41	Medium	0.02036	150.9	194.4	189	185.5	182.3	275.3	2	0	587.384	-0.05	-3e-05
1	Medium	[K].AIELDPSLTK.[A]	1xTMT6plex [A/K]	0.0222731	1	2	AT4G23570.2; AT4G23570.1	AT4G23570.2; AT4G23570.1 [62-71]	0	1544.93							No Quan Values	29	Medium	0.01401							2	0	772.966	-3.71	-0.00287
2	High	[K].AIELEPTLAK.[A]	1xTMT6plex [A/K]	4.49757e-05	1	1	AT4G11260.1	AT4G11260.1 [62-71]	0	1542.95	1	1	1	1	1	1	Unique	59	High	2.568e-05	81.8	107.4	83.9	85.9	73.8	91.3	2	0	771.979	-0.54	-0.00042
10	High	[K].AIELLEEAVAK.[G]	1xTMT6plex [A/K]	2.36687e-06	1	1	AT5G56680.1	AT5G56680.1 [419-429]	0	1644	8	8	8	8	8	8	Unique	86	High	1.89e-06	741.5	777.4	786.6	844	701.9	823.2	2	0	822.503	-0.26	-0.00021
2	High	[K].AIELTEQANTK.[G]	1xTMT6plex [A/K]	6.49609e-06	1	1	ATCG00800.1	ATCG00800.1 [148-158]	0	1675.96	1	1	1	1	1	1	Unique	73	High	3.633e-06	54.5	52	65.5	50.9	50.6	53.4	2	0	838.485	-0.52	-0.00043
1	Medium	[K].AIENGDLLK.[I]	1xTMT6plex [A/K]	0.0476435	1	4	AT2G41600.5	AT2G41600.5 [14-22]	0	1430.86	1	1	1	1	1	1	Unique	41	Medium	0.03085	129.8	154.2	168.3	155.5	133	165.5	2	0	715.933	-1.65	-0.00118
1	Medium	[K].AIENLSGYK.[T]	1xTMT6plex [A/K]	0.0101373	1	1	AT5G09420.1	AT5G09420.1 [270-278]	0	1452.85	1	1	1	1	1	1	Unique	14	High	0.006366	81.3	83.4	97.9	93.3	87.5	87.9	2	0	726.927	1	0.00073
1	High	[K].AIENNLNPVWDQTFELIAEDK.[E]	1xTMT6plex [A/K]	4.27165e-06	1	1	AT3G61050.1; AT3G61050.2	AT3G61050.1; AT3G61050.2 [302-322]	0	2917.53							No Quan Values	46	High	2.39e-06							3	0	973.185	1.7	0.00165
2	High	[K].AIENPNLTPSSSLR.[T]	1xTMT6plex [N-Term]	2.20766e-05	1	1	AT3G52610.1	AT3G52610.1 [375-388]	0	1727.95	2	2	2	2	2	2	Unique	54	High	1.251e-05	73.9	64.7	59.6	67.5	58.7	63.6	2	0	864.478	-0.44	-0.00038
1	High	[K].AIEPEEILHALLLPGAK.[H]	1xTMT6plex [A/K]	6.65402e-06	1	1	AT5G37630.1	AT5G37630.1 [564-580]	0	2272.37	1	1	1	1	1	1	Unique	36	High	3.727e-06	405.2	384.1	392.8	451.1	398.4	415.5	3	0	758.127	-0.38	-0.00028
1	High	[K].AIESGAPDSAEPEFDSWVDNK.[L]	1xTMT6plex [A/K]	0.000219669	1	1	AT5G14460.1	AT5G14460.1 [77-97]	0	2722.32							No Quan Values	27	High	0.0001281							3	0	908.11	-3.46	-0.00314
1	High	[K].AIESIAQFK.[S]	1xTMT6plex [A/K]	0.00025205	1	1	AT5G49810.1	AT5G49810.1 [1058-1066]	0	1464.88	1	1	1	1	1	1	Unique	49	High	0.0001474	94.6	67.2	84.9	73.5	82	73.1	2	0	732.944	-0.68	-0.0005
3	High	[K].AIESNDGKPLPLYQK.[A]	TMT6plex [A]	0.000520462	1	1	AT5G19760.1	AT5G19760.1 [94-108]	0	2360.38	3	3	3	3	3	3	Unique	19	High	0.0003106	550.5	548	534.6	479.1	465.5	468.5	3	0	787.464	-0.78	-0.00061
2	High	[K].AIESVEETER.[L]	1xTMT6plex [N-Term]	4.32782e-05	1	1	AT4G04020.1	AT4G04020.1 [84-93]	0	1391.72	2	2	2	2	2	2	Unique	73	High	2.47e-05	122	109	159	115.4	133.9	116.7	2	0	696.364	-0.49	-0.00034
1	Medium	[K].AIETELMER.[L]	1xTMT6plex [N-Term]	0.0117912	1	1	AT1G23280.1	AT1G23280.1 [160-168]	0	1320.7	1	1	1	1	1	1	Unique	39	High	0.007427	29.4	34.6	37.7	35.1	28.1	37.5	2	0	660.854	-2.05	-0.00135
1	Medium	[K].AIETLQNR.[-]	1xTMT6plex [N-Term]	0.0163516	1	2	AT3G10540.1	AT3G10540.1 [479-486]	0	1173.68	1	1	1	1	1	1	Unique	27	Medium	0.01025	65	62.3	81.9	60.3	65.1	77.8	2	0	587.343	-0.43	-0.00025
1	Medium	[K].AIEVAEK.[V]	1xTMT6plex [A/K]	0.028668	1	1	AT4G17560.1	AT4G17560.1 [122-128]	0	1217.75	1	1	1	1	1	1	Unique	37	Medium	0.01834	162.6	164.4	181.2	154	154.4	316.9	2	0	609.379	0.38	0.00023
2	High	[K].AIEVAETVRPVPGLR.[T]	1xTMT6plex [N-Term]	1.54413e-05	1	1	AT5G47190.1	AT5G47190.1 [126-140]	0	1836.09	2	2	2	2	2	2	Unique	36	High	8.75e-06	113.1	117.4	119.3	99	99	100.1	3	0	612.702	0.09	5e-05
4	High	[K].AIEVTAPGGGSLNK.[K]	1xTMT6plex [A/K]	2.12593e-07	1	1	AT2G17870.1	AT2G17870.1 [71-84]	0	1772.03	2	2	2	2	2	2	Unique	70	High	1.156e-07	218.2	237.7	287.3	217.3	192.5	246.2	2	0	886.519	-0.23	-0.0002
2	High	[K].AIEVVDLDQK.[I]	1xTMT6plex [A/K]	2.38618e-05	2	3	AT2G29200.1; AT2G29190.1; AT2G29190.2	AT2G29200.1 [723-732]; AT2G29190.1; AT2G29190.2 [727-736]	0	1587.94	1	1	1	1	1	1	Not Unique	67	High	1.357e-05	81.2	82.9	80.5	81.1	72.7	83.5	2	0	794.471	-0.36	-0.00028
1	High	[K].AIFAIDGVVR.[V]	1xTMT6plex [N-Term]	0.00452194	1	1	AT1G51390.1	AT1G51390.1 [118-127]	0	1289.78							No Quan Values	30	High	0.002832							2	0	645.393	0.28	0.00018
1	High	[K].AIFGGVANESASHNNQLGIHK.[E]	1xTMT6plex [A/K]	4.79629e-06	1	1	AT4G00752.1	AT4G00752.1 [339-359]	0	2622.42	1	1	1	1	1	1	Unique	51	High	2.678e-06	64.9	59.4	68.6	70.1	71.3	94.7	4	0	656.359	-0.4	-0.00026
1	High	[K].AIFSSFDDVK.[V]	1xTMT6plex [A/K]	0.00129352	1	1	AT2G35610.1	AT2G35610.1 [563-572]	0	1586.88	1	1	1	1	1	1	Unique	17	High	0.0007917	107.1	119	116.6	113.1	106.8	147.4	2	0	793.945	0.05	4e-05
1	Medium	[K].AIGLPCPDYK.[R]	1xTMT6plex [A/K]; 1xCarbamidomethyl [C6]	0.0101373	1	1	AT5G44730.2; AT5G44730.1	AT5G44730.2; AT5G44730.1 [37-46]	0	1591.89	1	1	1	1	1	1	Unique	34	High	0.006349	53.8	67.1	55.4	65.1	50.4	62	2	0	796.45	0.74	0.00059
2	High	[K].AIGQGMLIQLVSEEIDPETGK.[G]	1xTMT6plex [A/K]; 1xOxidation [M6]	8.98891e-08	1	1	AT1G67560.1	AT1G67560.1 [110-130]	0	2702.47							No Quan Values	54	High	4.852e-08							3	0	901.496	1.4	0.00126
1	High	[K].AIGSPISFR.[S]	1xTMT6plex [N-Term]	0.00584446	1	1	AT4G16660.1	AT4G16660.1 [726-734]	0	1176.69	1	1	1	1	1	1	Unique	29	High	0.00368	40.8	59.6	49.2	51.8	46.8	68.2	2	0	588.851	-0.04	-3e-05
1	High	[K].AIGTEIDWYPGK.[C]	1xTMT6plex [A/K]	0.000276943	1	1	AT5G56950.1	AT5G56950.1 [203-214]	0	1808	1	1	1	1	1	1	Unique	18	High	0.0001624	50.9	59	56.6	58.2	44.9	55.2	2	0	904.502	-1.29	-0.00117
1	High	[K].AIGVNTENLLLSQPDCGEQALSLVDTLIR.[S]	1xTMT6plex [N-Term]; 1xCarbamidomethyl [C16]	8.98891e-08	1	1	AT2G19490.1	AT2G19490.1 [159-187]	0	3368.79							No Quan Values	91	High	4.863e-08							3	0	1123.6	0.26	0.00029
1	High	[K].AIGVTSAGETAK.[C]	1xTMT6plex [A/K]	2.08652e-06	1	1	AT5G09550.1	AT5G09550.1 [266-277]	0	1562.92	1	1	1	1	1	1	Unique	74	High	1.16e-06	78.3	62.1	78.6	62.9	76.7	68.6	2	0	781.961	0.19	0.00015
2	High	[K].AIHDQNFTGK.[V]	1xTMT6plex [A/K]	0.00035847	2	3	AT5G61780.1; AT5G07350.2	AT5G61780.1 [378-387]; AT5G07350.2 [374-383]	0	1588.88	1	1	1	1	1	1	Not Unique	32	High	0.0002122	270.4	216	256.3	201.4	233.9	234.1	3	0	530.3	0.06	3e-05
2	High	[K].AIHGGNFQGTPIGVSMDNTR.[L]	1xTMT6plex [N-Term]; 1xOxidation [M16]	5.01466e-08	2	2	AT2G37040.1; AT3G53260.1	AT2G37040.1 [403-422]; AT3G53260.1 [395-414]	0	2317.16	2	2	2	2	2	2	Not Unique	67	High	2.881e-08	105.1	102.5	120.4	104	104.3	92	3	0	773.057	0.51	0.0004
2	High	[K].AIHLDPVPFDMER.[D]	1xTMT6plex [N-Term]	8.58652e-05	1	1	AT4G23850.1	AT4G23850.1 [617-629]	0	1768.93	2	2	2	2	2	2	Unique	40	High	4.928e-05	227.6	165.4	222.4	167.8	198	186.7	3	0	590.312	-2.29	-0.00135
1	High	[K].AIHLDPVPFDMER.[D]	1xTMT6plex [N-Term]; 1xOxidation [M11]	0.000208849	1	1	AT4G23850.1	AT4G23850.1 [617-629]	0	1784.92							No Quan Values	23	High	0.0001214							3	0	595.645	0.75	0.00044
4	High	[K].AIHLEPNPFDIER.[D]	1xTMT6plex [N-Term]	1.15801e-05	1	1	AT1G49430.1	AT1G49430.1 [619-631]	0	1779.96							No Quan Values	23	High	6.532e-06							3	0	593.991	-0.83	-0.00049
1	High	[K].AIHVVSSGFK.[A]	1xTMT6plex [A/K]	0.000112735	1	2	AT1G06290.1	AT1G06290.1 [416-425]	0	1502.91							No Quan Values	32	High	6.463e-05							3	0	501.641	-0.37	-0.00018
1	Medium	[K].AIIAQLK.[H]	1xTMT6plex [A/K]	0.0292412	1	2	AT1G55160.3	AT1G55160.3 [17-23]	0	1214.82							No Quan Values	27	Medium	0.01867							2	0	607.915	-0.51	-0.00031
1	Medium	[K].AIIENYNNK.[N]	1xTMT6plex [A/K]	0.0234984	1	1	AT2G32910.1	AT2G32910.1 [415-423]	0	1536.88	1	1	1	1	1	1	Unique	46	Medium	0.01483	40.2	37.4	38.3	39.4	28.8	40.6	2	0	768.942	-0.89	-0.00068
1	High	[K].AIIESLLPACIEPDLETATSFR.[A]	1xTMT6plex [N-Term]; 1xCarbamidomethyl [C10]	5.13127e-06	1	1	AT1G43620.1; AT1G43620.2; AT1G43620.3	AT1G43620.1; AT1G43620.2; AT1G43620.3 [242-263]	0	2675.42	1	1	1	1	1	1	Unique	29	High	2.874e-06	26.2	18.1	28.2	22.4	20.4	20	3	0	892.478	0.71	0.00064
1	High	[K].AIIGGSEGR.[L]	1xTMT6plex [N-Term]	0.00465336	1	2	AT1G64790.1	AT1G64790.1 [332-340]	0	1088.63	1	1	1	1	1	1	Unique	45	High	0.002928	61.3	67.5	74.2	71.3	74.3	103.2	2	0	544.817	0.68	0.00037
1	High	[K].AIIGSSDAVPSLVEFIR.[T]	1xTMT6plex [N-Term]	0.000167958	1	1	AT3G46510.1	AT3G46510.1 [552-568]	0	2003.14	1	1	1	1	1	1	Unique	15	High	9.69e-05	20.8	17	22.2	16.7	16.9	26.9	2	0	1002.07	-0.16	-0.00016
2	High	[K].AIIGTIGDVDSYQLPDAK.[G]	1xTMT6plex [A/K]	5.11318e-08	2	3	AT1G49630.2; AT1G49630.1; AT1G49630.3; AT3G19170.1	AT1G49630.2; AT1G49630.1; AT1G49630.3 [988-1005]; AT3G19170.1 [989-1006]	0	2334.3	2	2	2	2	2	2	Not Unique	79	High	2.744e-08	199.9	179.1	220.1	190	168.2	204.3	2	0	1167.65	2.93	0.00342
2	High	[K].AIIKPQYVDHIPR.[A]	1xTMT6plex [A/K]	7.65641e-05	1	1	AT4G19210.1	AT4G19210.1 [166-178]	0	2008.21	1	1	1	1	1	1	Unique	39	High	6.286e-05	212.6	182.4	176	191.7	170.3	168.4	4	0	502.807	-2.35	-0.00118
1	High	[K].AIILQIDNK.[NS]	1xTMT6plex [A/K]	0.0018292	2	2	AT1G59610.1; AT1G10290.1	AT1G59610.1 [90-98]; AT1G10290.1 [90-98]	0	1485.94	1	1	1	1	1	1	Not Unique	22	High	0.001128	379.3	334.1	425.3	318.7	334.8	293	3	0	495.985	-0.12	-6e-05
1	Medium	[K].AIIMHPLPR.[L]	1xTMT6plex [N-Term]; 1xOxidation [M4]	0.028292	1	1	AT3G20330.1	AT3G20330.1 [344-352]	0	1292.77	1	1	1	1	1	1	Unique	19	Medium	0.01811	159.1	203.5	193.4	200.2	180.2	334.5	3	0	431.595	0.19	8e-05
2	High	[K].AIINTPTWYDSPEK.[Y]	1xTMT6plex [A/K]	3.10451e-06	1	1	AT2G43630.1	AT2G43630.1 [234-247]	0	2093.13	2	2	2	2	2	2	Unique	91	High	1.726e-06	105.5	82.8	117.4	76.6	101.1	81.2	2	0	1047.07	0.8	0.00083
1	High	[K].AIKEESEGK.[ML]	TMT6plex [A]	0.000466179	2	3	AT1G13440.1; AT3G04120.1	AT1G13440.1 [265-273]; AT3G04120.1 [265-273]	1	1678	1	1	1	1	1	1	Not Unique	48	High	0.0002769	25.7	30.5	22.1	29	23.3	50.8	2	0	839.503	-0.55	-0.00046
1	High	[K].AILDGYDGFK.[S]	1xTMT6plex [A/K]	8.91259e-05	1	1	AT3G53140.1	AT3G53140.1 [184-193]	0	1556.87	1	1	1	1	1	1	Unique	49	High	5.093e-05	158.4	134.7	189	138	160.9	145.2	2	0	778.94	-0.3	-0.00023
1	High	[K].AILDNVFALGR.[A]	1xTMT6plex [N-Term]	0.000275301	1	1	AT1G24340.1	AT1G24340.1 [470-480]	0	1417.84							No Quan Values	43	High	0.0001608							2	0	709.422	0.61	0.00043
1	Medium	[K].AILDQIWK.[D]	1xTMT6plex [A/K]	0.011503	1	1	AT1G04950.2; AT1G04950.3; AT1G04950.1	AT1G04950.2; AT1G04950.3; AT1G04950.1 [509-516]	0	1444.89							No Quan Values	25	High	0.007216							2	0	722.949	-1.22	-0.00088
1	High	[K].AILEEGTTVVVK.[R]	1xTMT6plex [A/K]	2.10686e-06	1	1	AT3G08680.2; AT3G08680.1	AT3G08680.2; AT3G08680.1 [358-369]	0	1717.05							No Quan Values	62	High	1.169e-06							2	0	859.029	-0.05	-4e-05
6	High	[K].AILEEPITFAEMYK.[R]	1xTMT6plex [A/K]	3.66501e-07	1	2	AT3G51240.1	AT3G51240.1 [311-324]	0	2113.17	6	6	6	6	6	6	Unique	67	High	2.004e-07	511.1	358.2	621.8	438.2	436.3	367.7	2	0	1057.09	-0.56	-0.00059
8	High	[K].AILEEPITFAEMYK.[R]	1xTMT6plex [A/K]; 1xOxidation [M12]	9.80492e-06	1	2	AT3G51240.1	AT3G51240.1 [311-324]	0	2129.16	5	5	5	5	5	5	Unique	38	High	5.511e-06	726.5	598.1	899.5	730.6	772	666.9	3	0	710.392	-0.09	-7e-05
1	High	[K].AILETALR.[N]	1xTMT6plex [N-Term]	0.00492748	2	4	AT4G38930.2; AT2G21270.3	AT4G38930.2 [130-137]; AT2G21270.3 [151-158]	0	1115.7	1	1	1	1	1	1	Not Unique	33	High	0.003085	96.5	100.9	104.5	100.8	100.1	112.7	2	0	558.353	0.51	0.00028
1	High	[K].AILEYPSATR.[R]	1xTMT6plex [N-Term]	0.00105709	1	2	AT3G17340.2	AT3G17340.2 [810-819]	0	1349.76	1	1	1	1	1	1	Unique	20	High	0.0006448	177	175	199.3	195.8	191.5	258.9	2	0	675.386	0.9	0.0006
1	High	[K].AILFPQEAEK.[G]	1xTMT6plex [A/K]	0.000150403	1	1	AT1G02270.1	AT1G02270.1 [448-457]	0	1603.95	1	1	1	1	1	1	Unique	37	High	8.687e-05	142.9	143.5	166.4	163.7	165.1	169.4	2	0	802.475	-1.75	-0.0014
1	High	[K].AILGSDSEEVK.[R]	1xTMT6plex [A/K]	1.37289e-05	1	1	AT1G53300.1	AT1G53300.1 [221-231]	0	1605.91	1	1	1	1	1	1	Unique	52	High	7.764e-06	69.1	78.3	85.4	81.1	70.5	91	2	0	803.458	-0.84	-0.00068
1	High	[K].AILISDAMETGTVQINSAPAR.[G]	1xTMT6plex [N-Term]	6.13195e-06	1	2	AT2G24270.3; AT2G24270.1; AT2G24270.2	AT2G24270.3; AT2G24270.1; AT2G24270.2 [431-451]	0	2387.28							No Quan Values	39	High	3.433e-06							3	0	796.432	-0.07	-6e-05
1	High	[K].AILLVGMATPEDMR.[I]	1xTMT6plex [N-Term]	4.29095e-05	1	1	AT1G36160.2; AT1G36160.1	AT1G36160.2; AT1G36160.1 [69-82]	0	1745.95	1	1	1	1	1	1	Unique	38	High	2.447e-05	47.2	38.3	49.2	37.3	40.4	40.7	3	0	582.654	-0.45	-0.00026
1	High	[K].AILLVGMATPEDMR.[I]	1xTMT6plex [N-Term]; 1xOxidation [M13]	0.00410999	1	1	AT1G36160.2; AT1G36160.1	AT1G36160.2; AT1G36160.1 [69-82]	0	1761.94							No Quan Values	19	High	0.002564							3	0	587.987	0.95	0.00056
1	High	[K].AILLVGMATPEDMR.[I]	1xTMT6plex [N-Term]; 2xOxidation [M7; M13]	0.00245469	1	1	AT1G36160.2; AT1G36160.1	AT1G36160.2; AT1G36160.1 [69-82]	0	1777.94							No Quan Values	22	High	0.001528							2	0	889.472	-1	-0.00089
2	High	[K].AILNLSLR.[H]	1xTMT6plex [N-Term]	0.00234578	1	1	AT5G35630.3; AT5G35630.2; AT5G35630.1	AT5G35630.3; AT5G35630.2; AT5G35630.1 [327-334]	0	1128.73	1	1	1	1	1	1	Unique	31	High	0.001452	89.3	88.7	81.7	72.3	75.6	72.6	2	0	564.869	-0.38	-0.00021
4	High	[K].AILQTILDAEAK.[L]	1xTMT6plex [A/K]	4.18216e-05	1	1	AT1G06290.1	AT1G06290.1 [577-588]	0	1744.06	3	3	3	3	3	3	Unique	78	High	2.39e-05	249.1	246.1	259.4	238.4	244.7	278.5	2	0	872.534	-1.19	-0.00104
1	High	[K].AILTTTQPTPFQDR.[I]	1xTMT6plex [N-Term]	0.000531492	1	1	AT5G46920.1	AT5G46920.1 [176-189]	0	1818							No Quan Values	45	High	0.0003176							2	0	909.501	-0.12	-0.00011
1	Medium	[K].AIMEETEVVK.[Q]	1xTMT6plex [A/K]	0.0165945	1	1	AT1G80350.1	AT1G80350.1 [63-72]	0	1606.91	1	1	1	1	1	1	Unique	38	Medium	0.01042	44.1	39.4	53.2	49.8	44.9	57.3	2	0	803.96	-0.13	-0.00011
1	High	[K].AIMEETEVVK.[Q]	1xTMT6plex [A/K]; 1xOxidation [M3]	0.00336612	1	1	AT1G80350.1	AT1G80350.1 [63-72]	0	1622.91	1	1	1	1	1	1	Unique	18	High	0.002096	88.7	95.5	109.4	104.7	105	105.8	2	0	811.956	-1.44	-0.00117
2	High	[K].AIMEGSLGMDLEAR.[Y]	1xTMT6plex [N-Term]; 1xOxidation [M]	1.36001e-05	1	1	AT4G36250.1	AT4G36250.1 [439-452]	0	1737.87	2	2	2	2	2	2	Unique	38	High	0.0006291	118.4	135.5	143.4	138.7	125.3	157.6	2	0	869.439	-0.43	-0.00037
1	Medium	[K].AIMEGSLGMDLEAR.[Y]	1xTMT6plex [N-Term]; 2xOxidation [M3; M9]	0.0106685	1	1	AT4G36250.1	AT4G36250.1 [439-452]	0	1753.87	1	1	1	1	1	1	Unique	22	High	0.006672	103.4	134.7	133.6	153.2	165.9	183.2	2	0	877.436	-0.73	-0.00064
1	High	[K].AIMQAAQEVAEGK.[L]	1xTMT6plex [A/K]	5.00906e-06	1	1	AT2G47510.2; AT2G47510.1	AT2G47510.2; AT2G47510.1 [101-113]	0	1804	1	1	1	1	1	1	Unique	31	High	2.808e-06	38.5	27.8	39.9	31.3	32.9	32.3	2	0	902.506	0.17	0.00015
2	High	[K].AIMQAAQEVAEGK.[L]	1xTMT6plex [A/K]; 1xOxidation [M3]	4.76539e-07	1	1	AT2G47510.2; AT2G47510.1	AT2G47510.2; AT2G47510.1 [101-113]	0	1820	2	2	2	2	2	2	Unique	72	High	3.625e-07	247.6	236.8	294.9	241	225.6	220.5	2	0	910.503	-0.06	-5e-05
1	High	[K].AINAMELAMEGLK.[E]	1xTMT6plex [A/K]	5.22423e-05	1	2	AT4G17830.1	AT4G17830.1 [231-243]	0	1849.03	1	1	1	1	1	1	Unique	25	High	2.982e-05	276.7	315.4	301.7	261.8	244.4	284.9	3	0	617.016	0.17	0.0001
1	High	[K].AINDCYNGDLSK.[E]	1xTMT6plex [A/K]; 1xCarbamidomethyl [C5]	0.00216335	1	1	AT4G12900.1	AT4G12900.1 [142-153]	0	1827.93	1	1	1	1	1	1	Unique	27	High	0.001346	36.3	41.7	43.2	41.8	37.1	40.8	2	0	914.469	-0.42	-0.00039
2	High	[K].AINDCYNGDLSQK.[L]	1xTMT6plex [A/K]; 1xCarbamidomethyl [C5]	2.27571e-07	1	1	AT4G12890.1	AT4G12890.1 [144-156]	0	1955.99	2	2	2	2	2	2	Unique	93	High	1.239e-07	81.4	91.7	111.9	93.4	72	114.9	2	0	978.499	0.74	0.00072
2	High	[K].AINDCYNGDLSR.[K]	1xTMT6plex [N-Term]; 1xCarbamidomethyl [C5]	3.12559e-05	1	2	AT4G12960.2	AT4G12960.2 [147-158]	0	1626.77	2	2	2	2	2	2	Unique	47	High	1.783e-05	129.8	133.2	153	117.5	106.2	147.5	2	0	813.89	-0.37	-0.0003
1	High	[K].AINDCYNSDLSK.[K]	1xTMT6plex [A/K]; 1xCarbamidomethyl [C5]	7.18524e-06	1	1	AT4G12870.1	AT4G12870.1 [139-150]	0	1857.94							No Quan Values	36	High	4.029e-06							2	0	929.474	0.01	1e-05
1	High	[K].AINENTEESFR.[N]	1xTMT6plex [N-Term]	0.000105287	1	1	AT3G18210.1; AT3G18210.2	AT3G18210.1; AT3G18210.2 [149-159]	0	1538.76							No Quan Values	52	High	6.054e-05							2	0	769.887	0.79	0.00061
1	High	[K].AINEQIMSFDYEISK.[I]	1xTMT6plex [A/K]	0.00075267	1	1	AT1G13730.1	AT1G13730.1 [61-75]	0	2246.18	1	1	1	1	1	1	Unique	17	High	0.0004555	57.2	58.5	54.2	49.1	50.4	50.2	3	0	749.398	0.3	0.00022
3	High	[K].AINSLNGADLDGR.[Q]	1xTMT6plex [N-Term]	3.47001e-06	1	2	AT3G53460.4	AT3G53460.4 [335-347]	0	1544.82	2	2	2	2	2	2	Unique	82	High	1.934e-06	102.1	94.7	110.8	97.6	96.1	79.4	2	0	772.915	-0.29	-0.00022
1	High	[K].AINTATNEEK.[E]	1xTMT6plex [A/K]	0.00011786	1	1	AT5G54960.1	AT5G54960.1 [561-570]	0	1548.86							No Quan Values	22	High	6.785e-05							2	0	774.936	1.48	0.00115
2	High	[K].AINTGWLHPSINQFNPEQAVDFDTVPNEK.[K]	1xTMT6plex [A/K]	3.15921e-08	1	2	AT5G46290.1	AT5G46290.1 [416-444]	0	3739.91	2	2	2	2	2	2	Unique	81	High	1.695e-08	169.8	148.4	131.2	110.8	78.1	72.7	3	0	1247.31	1.54	0.00193
1	High	[K].AIPDDDDGELSQFK.[G]	1xTMT6plex [A/K]	6.57689e-05	1	2	AT3G24080.1	AT3G24080.1 [7-20]	0	2008.03	1	1	1	1	1	1	Unique	60	High	3.754e-05	49.1	61.9	49.8	62.5	57.3	69.4	2	0	1004.52	0.48	0.00048
1	High	[K].AIPDPFYGLENEAITDIADSGR.[D]	1xTMT6plex [N-Term]	1.22929e-06	1	1	AT1G09010.1	AT1G09010.1 [60-81]	0	2593.3	1	1	1	1	1	1	Unique	99	High	6.785e-07	20	20.4	19.1	20.2	17.5	24.9	2	0	1297.16	2.09	0.00272
2	High	[K].AIPDSYLSAIFR.[Q]	1xTMT6plex [N-Term]	0.000608336	1	3	AT4G29810.1	AT4G29810.1 [162-173]	0	1581.88	2	2	2	2	2	2	Unique	30	High	0.003807	87.8	104.7	110.6	87.1	93.9	110	2	0	791.445	-0.29	-0.00023
2	High	[K].AIPNQQILSK.[L]	1xTMT6plex [A/K]	0.00252279	2	2	AT3G58680.1; AT2G42680.1	AT3G58680.1 [120-129]; AT2G42680.1 [120-129]	0	1569.97	2	2	2	2	2	2	Not Unique	36	High	0.001564	137.7	145.7	143.2	142.3	126.3	148.7	2	0	785.489	-1.41	-0.00111
1	High	[K].AIPSSHDIK.[W]	1xTMT6plex [A/K]	0.000338706	1	1	AT5G02940.1	AT5G02940.1 [132-140]	0	1425.85	1	1	1	1	1	1	Unique	25	High	0.0001993	262	240.8	319.9	311.3	300.4	335	3	0	475.954	0.3	0.00014
1	High	[K].AIPSWELSGFVEYIK.[S]	1xTMT6plex [A/K]	4.30935e-05	1	1	AT5G11420.1	AT5G11420.1 [52-66]	0	2197.23	1	1	1	1	1	1	Unique	19	High	2.457e-05	66.2	77.2	72.5	68.7	62.1	78.4	3	0	733.081	-0.63	-0.00046
1	Medium	[K].AIQAVLK.[S]	1xTMT6plex [A/K]	0.0304216	2	3	AT4G17190.1; AT5G47770.1	AT4G17190.1 [325-331]; AT5G47770.1 [367-373]	0	1200.81	1	1	1	1	1	1	Not Unique	41	Medium	0.01957	215	182.6	215.7	170.5	180.6	195.5	2	0	600.908	0.52	0.00031
1	High	[K].AIQAYQDGSK.[V]	1xTMT6plex [A/K]	6.54795e-05	1	2	AT3G43300.1	AT3G43300.1 [29-38]	0	1538.86	1	1	1	1	1	1	Unique	51	High	3.746e-05	124.1	128.7	135.8	127.9	126.9	175.2	2	0	769.933	0.05	4e-05
1	High	[K].AIQDTDVDAFVEDVLVK.[G]	1xTMT6plex [A/K]	3.48883e-05	1	1	AT3G27570.1	AT3G27570.1 [146-162]	0	2335.28	1	1	1	1	1	1	Unique	38	High	1.992e-05	53.5	49.5	62.6	42	47.6	48.8	3	0	779.098	-0.32	-0.00025
7	High	[K].AIQDVFPNESELVVK.[S]	1xTMT6plex [A/K]	1.34221e-08	1	1	AT2G20420.1	AT2G20420.1 [60-74]	0	2146.22	6	6	6	6	6	6	Unique	113	High	7.124e-09	551.1	618.8	618.9	614.6	499.7	673.2	2	0	1073.61	-0.06	-6e-05
1	Medium	[K].AIQDVTR.[Y]	1xTMT6plex [N-Term]	0.0294347	1	2	AT4G01400.1	AT4G01400.1 [766-772]	0	1031.6							No Quan Values	25	Medium	0.01891							2	0	516.306	-0.25	-0.00013
1	High	[K].AIQEASACIVR.[V]	1xTMT6plex [N-Term]; 1xCarbamidomethyl [C8]	5.20185e-05	1	1	AT3G04610.1	AT3G04610.1 [301-311]	0	1446.79	1	1	1	1	1	1	Unique	49	High	2.969e-05	71.7	69.4	73.2	63.1	58.4	63.1	2	0	723.9	-0.5	-0.00036
1	High	[K].AIQEAYEVLMDPTR.[R]	1xTMT6plex [N-Term]	8.41576e-06	1	1	AT3G11450.1	AT3G11450.1 [160-173]	0	1864.97	1	1	1	1	1	1	Unique	56	High	4.725e-06	37.9	34.9	47.8	34.5	33.2	39.1	2	0	932.988	1.03	0.00096
1	Medium	[K].AIQEAYEVLMDPTR.[R]	1xTMT6plex [N-Term]; 1xOxidation [M10]	0.026308	1	1	AT3G11450.1	AT3G11450.1 [160-173]	0	1880.96	1	1	1	1	1	1	Unique	24	Medium	0.01677	31.1	37.9	42	44.7	32.2	39.1	2	0	940.986	1.51	0.00142
1	Medium	[K].AIQGVTETK.[E]	1xTMT6plex [A/K]	0.01876	1	1	AT5G02130.1	AT5G02130.1 [237-245]	0	1404.85	1	1	1	1	1	1	Unique	30	Medium	0.01172	70.8	76	83.8	72.3	79.5	93.9	2	0	702.928	1.21	0.00085
1	High	[K].AIQLVLDQSTGCGFASK.[R]	1xTMT6plex [A/K]; 1xCarbamidomethyl [C12]	9.12401e-05	1	1	AT5G65730.1	AT5G65730.1 [56-72]	0	2253.23	1	1	1	1	1	1	Unique	21	High	5.22e-05	41	41.7	47.3	45.7	40.6	53.2	3	0	751.748	-0.93	-0.0007
16	High	[K].AIQNLFEEGIQLPK.[D]	1xTMT6plex [A/K]	3.16755e-07	1	1	AT3G45140.1	AT3G45140.1 [343-356]	0	2058.2	16	16	16	16	16	16	Unique	57	High	1.729e-07	3179	2830.3	3506.6	3289.4	3008	3064.6	3	0	686.738	-0.55	-0.00037
3	High	[K].AIQNWIQYEGDVFR.[F]	1xTMT6plex [N-Term]	1.98574e-05	1	2	AT1G26850.2; AT1G26850.1	AT1G26850.2; AT1G26850.1 [165-178]	0	1968.02	1	1	1	1	1	1	Unique	32	High	1.125e-05	24.9	25.6	25.4	25.8	28.3	30.2	2	0	984.514	1.15	0.00113
1	High	[K].AIQPTTDSLPDR.[I]	1xTMT6plex [N-Term]	0.00113595	1	1	AT1G48230.1	AT1G48230.1 [309-320]	0	1542.83	1	1	1	1	1	1	Unique	42	High	0.0006946	87.4	87.7	113.4	104.7	103	121.7	2	0	771.922	2.97	0.00229
1	High	[K].AIQQSPEALLK.[Q]	1xTMT6plex [A/K]	6.13097e-05	1	1	AT2G32230.1	AT2G32230.1 [91-101]	0	1656.01	1	1	1	1	1	1	Unique	70	High	3.513e-05	80	83.8	81.1	80	71.3	74.6	2	0	828.509	0.33	0.00028
1	High	[K].AIQSELDLDDVQK.[L]	1xTMT6plex [A/K]	7.02942e-05	1	2	AT5G63880.1	AT5G63880.1 [111-123]	0	1932.07	1	1	1	1	1	1	Unique	40	High	4.023e-05	157.7	195.1	204.5	173.3	157.9	180.1	3	0	644.694	-1.04	-0.00067
4	High	[K].AIQTIDADIAQQLLLR.[R]	1xTMT6plex [N-Term]	2.42494e-06	1	2	AT1G02080.1	AT1G02080.1 [1464-1479]	0	2011.17	4	4	4	4	4	4	Unique	56	High	1.347e-06	204.4	184.5	230.4	207.4	224.7	206.9	3	0	671.063	0.12	8e-05
1	High	[K].AISALGVK.[G]	1xTMT6plex [A/K]	0.00866458	1	1	AT3G28780.1	AT3G28780.1 [106-113]	0	1216.8							No Quan Values	27	High	0.005465							2	0	608.904	-1.22	-0.00075
1	High	[K].AISEEDATTELER.[G]	1xTMT6plex [N-Term]	1.97812e-06	1	1	AT4G23540.1	AT4G23540.1 [621-633]	0	1692.85	1	1	1	1	1	1	Unique	85	High	1.099e-06	40.9	55.3	48.6	54.7	44.1	65.3	2	0	846.928	0.21	0.00018
1	High	[K].AISESMEGSGAGVK.[E]	1xTMT6plex [A/K]	3.81906e-08	1	2	AT1G79940.1; AT1G79940.3; AT1G79940.2	AT1G79940.1; AT1G79940.3; AT1G79940.2 [537-550]	0	1780.95	1	1	1	1	1	1	Unique	111	High	2.047e-08	56.3	41.5	59.1	48.4	51.2	51.6	2	0	890.981	2.09	0.00186
2	High	[K].AISESMEGSGAGVK.[E]	1xTMT6plex [A/K]; 1xOxidation [M6]	9.09597e-07	1	2	AT1G79940.1; AT1G79940.3; AT1G79940.2	AT1G79940.1; AT1G79940.3; AT1G79940.2 [537-550]	0	1796.95	2	2	2	2	2	2	Unique	75	High	5.003e-07	199.5	188.1	210.5	217.4	234.6	237.1	2	0	898.977	-0.05	-5e-05
1	Medium	[K].AISGGDMVNLNLDWR.[E]	1xTMT6plex [N-Term]	0.026308	2	2	AT2G14740.1; AT2G14740.2; AT2G14720.1; AT2G14720.2	AT2G14740.1; AT2G14740.2 [167-181]; AT2G14720.1; AT2G14720.2 [167-181]	0	1889.97	1	1	1	1	1	1	Not Unique	29	Medium	0.01671	26.1	29	31	29.3	29.9	32.5	2	0	945.49	-1	-0.00094
1	High	[K].AISGGWLDDSFK.[I]	1xTMT6plex [A/K]	1.63338e-05	1	1	AT5G63190.1; AT5G63190.2	AT5G63190.1; AT5G63190.2 [391-402]	0	1753.95							No Quan Values	38	High	9.235e-06							2	0	877.481	0.73	0.00064
3	High	[K].AISGVQTVR.[F]	1xTMT6plex [N-Term]	0.000453722	1	3	AT1G04170.1	AT1G04170.1 [52-60]	0	1159.7	3	3	3	3	3	3	Unique	47	High	0.0002706	171.6	176.8	191.2	200.2	180.9	206.9	2	0	580.354	0.1	6e-05
1	High	[K].AISIAASK.[M]	1xTMT6plex [A/K]	0.00118269	1	1	ATCG00790.1	ATCG00790.1 [117-124]	0	1218.78							No Quan Values	36	High	0.000725							2	0	609.895	0.07	4e-05
1	High	[K].AISICGPGVEYK.[K]	1xTMT6plex [A/K]; 1xCarbamidomethyl [C5]	1.85721e-06	1	1	AT4G37040.1	AT4G37040.1 [236-247]	0	1751.98	1	1	1	1	1	1	Unique	79	High	1.028e-06	50.2	61.5	79.9	44	59.9	53.5	2	0	876.491	-1.33	-0.00116
1	Medium	[K].AISIFDK.[V]	1xTMT6plex [A/K]	0.0183649	1	1	AT4G37460.1	AT4G37460.1 [316-322]	0	1251.77	1	1	1	1	1	1	Unique	29	Medium	0.01152	133.9	181.6	133.3	134.1	135.7	154.3	2	0	626.389	-0.49	-0.00031
1	High	[K].AISLDPDYTK.[K]	1xTMT6plex [A/K]	0.00102408	1	1	AT1G08190.1	AT1G08190.1 [144-153]	0	1580.89							No Quan Values	39	High	0.0006223							2	0	790.951	0.78	0.00061
1	High	[K].AISLFPEVVR.[L]	1xTMT6plex [N-Term]	0.000617176	1	1	AT4G35360.1	AT4G35360.1 [131-140]	0	1359.82							No Quan Values	56	High	0.0003701							2	0	680.414	0.09	6e-05
1	High	[K].AISLFPQVVSLSDAIEDDGK.[R]	1xTMT6plex [A/K]	2.15717e-07	1	1	AT2G17340.1	AT2G17340.1 [131-150]	0	2562.41	1	1	1	1	1	1	Unique	65	High	1.172e-07	185.1	155.3	235	157.1	182	155.9	3	0	854.807	-0.09	-8e-05
2	High	[K].AISLFPQVVSLSDAIEDDGKR.[L]	1xTMT6plex [A/K]	6.98132e-06	1	1	AT2G17340.1	AT2G17340.1 [131-151]	1	2718.51	2	2	2	2	2	2	Unique	51	High	5.291e-06	95.5	81.5	108.9	82.2	82.8	78.3	3	0	906.844	3.2	0.0029
1	Medium	[K].AISNNFATLMR.[L]	1xTMT6plex [N-Term]	0.0190263	1	2	AT5G09730.1	AT5G09730.1 [356-366]	0	1466.8	1	1	1	1	1	1	Unique	44	Medium	0.01192	38.3	31.8	54.7	40.8	39.6	38.7	2	0	733.902	-1.29	-0.00095
1	High	[K].AISNYGPVLEVMR.[R]	1xTMT6plex [N-Term]; 1xOxidation [M12]	0.000173424	1	3	AT1G10060.2	AT1G10060.2 [232-244]	0	1693.91	1	1	1	1	1	1	Unique	22	High	0.0001001	105.4	97.7	121.7	122.4	121.1	122.8	2	0	847.462	0.8	0.00068
1	Medium	[K].AISQLVQK.[F]	1xTMT6plex [A/K]	0.0152892	1	2	AT3G07140.1	AT3G07140.1 [71-78]	0	1344.86							No Quan Values	20	High	0.009569							2	0	672.934	-0.82	-0.00055
1	High	[K].AISSEDLVVVSPDVGGVAR.[A]	1xTMT6plex [N-Term]	5.52696e-08	1	2	AT2G44530.1	AT2G44530.1 [233-251]	0	2099.15	1	1	1	1	1	1	Unique	114	High	2.978e-08	48	48.6	54.8	43.8	43.5	43.8	2	0	1050.08	0.13	0.00013
1	High	[K].AISSLEEK.[V]	1xTMT6plex [A/K]	0.00133679	1	1	AT3G03710.1	AT3G03710.1 [352-359]	0	1334.79	1	1	1	1	1	1	Unique	44	High	0.0008169	91.2	88.5	92.1	87	90	114.8	2	0	667.9	-0.19	-0.00013
2	High	[K].AISSLPENFKPHR.[A]	1xTMT6plex [A/K]	0.000150403	1	1	AT3G55410.1	AT3G55410.1 [604-616]	0	1954.13	1	1	1	1	1	1	Unique	25	High	8.679e-05	261.4	282.8	292.9	294.5	240.1	331	4	0	489.287	-0.18	-9e-05
2	High	[K].AISTFPENFKPHR.[G]	1xTMT6plex [A/K]	0.000896591	1	1	AT5G65750.1	AT5G65750.1 [608-620]	0	2002.13	1	1	1	1	1	1	Unique	21	High	0.0005455	192.6	183.8	202.3	187.5	169.3	205.4	4	0	501.287	0.13	6e-05
1	Medium	[K].AISTPSELIK.[Q]	1xTMT6plex [A/K]	0.0110339	1	1	AT3G12810.1	AT3G12810.1 [885-894]	0	1516.94							No Quan Values	19	High	0.006939							2	0	758.972	0.59	0.00045
5	High	[K].AISTSNAYNDQFR.[T]	1xTMT6plex [N-Term]	1.39473e-06	1	1	AT5G13420.1	AT5G13420.1 [121-133]	0	1715.86	2	2	2	2	2	2	Unique	87	High	7.709e-07	112.4	112.8	123.9	126.6	115.9	136	2	0	858.431	-0.57	-0.00049
1	High	[K].AITAGVLSGVSDVVSQK.[L]	1xTMT6plex [A/K]	6.79538e-07	1	1	AT4G04470.1	AT4G04470.1 [27-43]	0	2089.23	1	1	1	1	1	1	Unique	50	High	3.734e-07	135.4	120.5	147.9	119.9	131.6	132.9	3	0	697.081	0.03	2e-05
2	High	[K].AITDVATNQR.[K]	1xTMT6plex [N-Term]	6.84417e-05	1	1	AT1G02280.2; AT1G02280.1	AT1G02280.2; AT1G02280.1 [236-245]	0	1317.73	2	2	2	2	2	2	Unique	61	High	8.4e-05	256.8	265.9	261.6	265.4	238.4	278.1	2	0	659.369	-1.98	-0.00131
1	High	[K].AITEGGTIGSR.[Y]	1xTMT6plex [N-Term]	0.00349596	1	1	AT3G11880.1	AT3G11880.1 [390-400]	0	1290.72	1	1	1	1	1	1	Unique	46	High	0.002197	36.8	24.1	29.5	32.8	34.7	39.1	2	0	645.864	-0.29	-0.00019
2	Medium	[K].AITEGVK.[AE]	1xTMT6plex [A/K]	0.030023	2	3	AT4G18480.1; AT5G45930.1	AT4G18480.1 [201-207]; AT5G45930.1 [195-201]	0	1175.74	1	1	1	1	1	1	Not Unique	29	Medium	0.01928	146.4	159.6	172.7	167.2	134.7	295.7	2	0	588.374	-0.17	-0.0001
1	High	[K].AITEQEAR.[Q]	1xTMT6plex [N-Term]	0.000405212	1	1	AT3G59280.1	AT3G59280.1 [52-59]	0	1146.63	1	1	1	1	1	1	Unique	56	High	0.0002409	34.6	57.9	56.7	42.6	46	88	2	0	573.82	0.44	0.00026
1	High	[K].AITFDDQAVQR.[H]	1xTMT6plex [N-Term]	3.88783e-05	1	1	AT1G23900.1; AT1G23900.2	AT1G23900.1; AT1G23900.2 [339-349]	0	1492.8	1	1	1	1	1	1	Unique	53	High	2.222e-05	66.3	68.4	76.1	75.9	55.9	82.7	2	0	746.901	-0.18	-0.00013
4	High	[K].AITLPGEGEIMDMMAVADPDAVHAVR.[K]	1xTMT6plex [N-Term]; 1xOxidation [M]	4.26123e-07	1	5	AT1G63770.3	AT1G63770.3 [732-757]	0	2954.46	1	1	1	1	1	1	Unique	79	High	2.331e-07	16.4	19.8	18.7	14.8	17.7	13.2	3	0	985.493	0.95	0.00094
1	High	[K].AITLPGEGEIMDMMAVADPDAVHAVR.[K]	1xTMT6plex [N-Term]; 2xOxidation [M13; M14]	9.05188e-07	1	5	AT1G63770.3	AT1G63770.3 [732-757]	0	2970.46							No Quan Values	65	High	4.981e-07							3	0	990.823	-0.51	-0.0005
1	High	[K].AITLPGEGEIMDMMAVADPDAVHAVR.[K]	1xTMT6plex [N-Term]; 3xOxidation [M11; M13; M14]	7.18524e-06	1	5	AT1G63770.3	AT1G63770.3 [732-757]	0	2986.45							No Quan Values	71	High	4.037e-06							3	0	996.156	0.32	0.00032
1	Medium	[K].AITQYVEVVPQMEK.[E]	1xTMT6plex [A/K]	0.0485649	1	1	AT3G06480.1	AT3G06480.1 [653-666]	0	2093.17							No Quan Values	15	Medium	0.03145							3	0	698.394	-2.49	-0.00174
1	High	[K].AITSEDNEKDEQYLLK.[E]	TMT6plex [A]	0.00133679	1	2	AT1G05960.2	AT1G05960.2 [935-950]	1	2583.41	1	1	1	1	1	1	Unique	19	High	0.0008192	44.5	37.5	48.8	59.1	47.2	55.7	3	0	861.808	-0.61	-0.00053
1	High	[K].AITSGSGGGFGPGGIR.[S]	1xTMT6plex [N-Term]	2.50862e-06	1	1	AT1G67930.1	AT1G67930.1 [293-308]	0	1619.87							No Quan Values	59	High	1.395e-06							2	0	810.438	-1.05	-0.00085
1	High	[K].AITTAQSVAPTACDR.[V]	1xTMT6plex [N-Term]; 1xCarbamidomethyl [C13]	6.07324e-06	1	1	AT5G16290.2; AT5G16290.1	AT5G16290.2; AT5G16290.1 [59-73]	0	1790.93	1	1	1	1	1	1	Unique	45	High	3.402e-06	48.9	47.9	54.5	45.6	43.9	40.7	2	0	895.966	-1.64	-0.00147
1	Medium	[K].AITVGER.[H]	1xTMT6plex [N-Term]	0.01472	1	1	AT4G00090.1	AT4G00090.1 [399-405]	0	974.583	1	1	1	1	1	1	Unique	39	High	0.009238	80.7	94.4	98.4	105.1	100.3	151	2	0	487.795	-0.6	-0.00029
1	High	[K].AIVASPLGLNPK.[L]	1xTMT6plex [A/K]	0.000167068	1	1	AT3G01800.1	AT3G01800.1 [165-176]	0	1638.04							No Quan Values	28	High	9.682e-05							3	0	546.684	0.48	0.00026
1	High	[K].AIVDAALDQSSK.[D]	1xTMT6plex [A/K]	0.000250589	1	2	AT5G36880.2	AT5G36880.2 [290-301]	0	1675.96							No Quan Values	29	High	0.0001461							2	0	838.486	0.72	0.0006
1	Medium	[K].AIVEVFK.[Q]	1xTMT6plex [A/K]	0.0279208	1	1	AT1G43900.1	AT1G43900.1 [191-197]	0	1263.81	1	1	1	1	1	1	Unique	32	Medium	0.01778	103.9	97.5	110.2	98.1	92.6	107.1	2	0	632.408	0.57	0.00036
4	High	[K].AIVFEDVADALEK.[W]	1xTMT6plex [A/K]	3.84089e-06	1	3	AT5G53850.2	AT5G53850.2 [382-394]	0	1878.06	3	3	3	3	3	3	Unique	35	High	6.422e-06	483	409.3	613.7	432.2	462.1	519.6	3	0	626.693	0.66	0.00041
1	High	[K].AIVGANAFAHESGIHQDGMLK.[H]	1xTMT6plex [A/K]	7.79678e-05	2	2	AT1G18500.1; AT1G74040.1	AT1G18500.1 [381-401]; AT1G74040.1 [379-399]	0	2624.4	1	1	1	1	1	1	Not Unique	26	High	4.467e-05	77.3	73.4	90.8	96.3	84.4	97.5	4	0	656.856	0.22	0.00014
2	High	[K].AIVGEPIDAK.[R]	1xTMT6plex [A/K]	6.0777e-05	1	1	AT2G07050.1	AT2G07050.1 [501-510]	0	1470.89	2	2	2	2	2	2	Unique	53	High	3.476e-05	397.4	300.9	406.3	304.8	392	313.8	2	0	735.95	-0.31	-0.00023
1	Medium	[K].AIVGNQALR.[T]	1xTMT6plex [N-Term]	0.0211019	1	1	AT3G57880.1	AT3G57880.1 [228-236]	0	1170.72	1	1	1	1	1	1	Unique	27	Medium	0.01323	112.5	110.8	100.9	102.1	103.4	122.9	2	0	585.861	-0.42	-0.00024
1	High	[K].AIVISEPGKPEVLQLR.[D]	1xTMT6plex [A/K]	1.59561e-05	1	2	AT4G21580.1	AT4G21580.1 [3-18]	0	2207.35	1	1	1	1	1	1	Unique	48	High	9.008e-06	293.8	338.5	309.9	296.9	280	371.3	3	0	736.455	-0.53	-0.00039
1	High	[K].AIVITGAK.[G]	1xTMT6plex [A/K]	0.00241045	1	1	AT3G06860.1	AT3G06860.1 [54-61]	0	1230.82							No Quan Values	36	High	0.001505							2	0	615.913	-0.54	-0.00033
1	High	[K].AIVLDPGNPSVTK.[Q]	1xTMT6plex [A/K]	0.00075267	1	1	AT3G21290.1	AT3G21290.1 [206-218]	0	1769.06	1	1	1	1	1	1	Unique	49	High	0.0004557	55.2	59.5	51.8	51.2	49.7	62.7	2	0	885.032	-0.63	-0.00055
2	High	[K].AIVNIISNPVNSTVPIAAEVFK.[K]	1xTMT6plex [A/K]	2.83238e-07	1	1	AT2G22780.1	AT2G22780.1 [153-174]	0	2754.62	1	1	1	1	1	1	Unique	55	High	1.547e-07	141.9	159	156.4	156.9	129.5	146.4	3	0	918.877	-0.24	-0.00022
5	High	[K].AIVNSDLGVTPNNDGDVIR.[L]	1xTMT6plex [N-Term]	1.34812e-06	1	1	AT3G63190.1	AT3G63190.1 [171-189]	0	2198.16	4	4	4	4	4	4	Unique	112	High	7.441e-07	186.4	166.1	227.3	183.1	186.2	189.4	2	0	1099.58	0.55	0.0006
1	High	[K].AIVNVGGDLVK.[L]	1xTMT6plex [A/K]	1.55868e-05	1	2	AT1G12230.2	AT1G12230.2 [168-178]	0	1542.96	1	1	1	1	1	1	Unique	62	High	8.794e-06	159.4	174.9	183.8	167.3	126.6	152.6	2	0	771.985	0.32	0.00025
1	Medium	[K].AIVNVIGMTK.[M]	1xTMT6plex [A/K]; 1xOxidation [M8]	0.0438375	1	1	AT5G64270.1	AT5G64270.1 [964-973]	0	1519.93							No Quan Values	21	Medium	0.02841							2	0	760.467	-1.08	-0.00082
4	High	[K].AIVQAVTNYR.[D]	1xTMT6plex [N-Term]	6.66461e-05	1	1	AT2G38230.1	AT2G38230.1 [267-276]	0	1363.79	3	3	3	3	3	3	Unique	54	High	3.813e-05	126.1	137.7	146	124.3	129.7	132.1	2	0	682.399	0.33	0.00022
4	High	[K].AIVSFTNVSDELSHK.[A]	1xTMT6plex [A/K]	2.90635e-10	1	1	AT2G47240.1; AT2G47240.2	AT2G47240.1; AT2G47240.2 [175-189]	0	2105.16	2	2	2	2	2	2	Unique	118	High	3.772e-09	199.7	347.5	298.6	252.9	219.5	263.1	2	0	1053.08	-1.25	-0.00131
1	High	[K].AIVSSGIGEQTYAPR.[L]	1xTMT6plex [N-Term]	1.33509e-06	2	2	AT2G28630.1; AT1G07720.1	AT2G28630.1 [73-87]; AT1G07720.1 [73-87]	0	1777.96	1	1	1	1	1	1	Not Unique	83	High	7.366e-07	24.3	19.3	29	27.6	22.3	25.8	2	0	889.488	2.24	0.00199
1	High	[K].AIVSVSGLSVGSALDK.[W]	1xTMT6plex [A/K]	0.000159306	1	1	AT1G15480.1	AT1G15480.1 [133-148]	0	1961.17	1	1	1	1	1	1	Unique	25	High	9.216e-05	144.9	158.7	158.8	176.6	150.1	173.9	3	0	654.393	-1.5	-0.00098
3	High	[K].AIVVNVPYR.[L]	1xTMT6plex [N-Term]	0.00541893	1	1	AT1G48830.1; AT1G48830.2	AT1G48830.1; AT1G48830.2 [60-68]	0	1259.77	2	2	2	2	2	2	Unique	33	High	0.003389	196.9	190.9	206.6	185.2	170.4	179.2	2	0	630.387	-0.63	-0.0004
1	High	[K].AIVVSVDDGVRPNSNMADLAK.[L]	1xTMT6plex [A/K]	0.00011385	1	2	AT5G48880.3; AT5G48880.2	AT5G48880.3; AT5G48880.2 [256-276]	0	2629.44	1	1	1	1	1	1	Unique	36	High	6.536e-05	50.9	42.9	51.8	37.9	35.1	28.9	3	0	877.15	-1.29	-0.00113
2	High	[K].AIVVSVDDGVRPNSNMADLAK.[L]	1xTMT6plex [A/K]; 1xOxidation [M16]	7.90813e-06	1	2	AT5G48880.3; AT5G48880.2	AT5G48880.3; AT5G48880.2 [256-276]	0	2645.43	1	1	1	1	1	1	Unique	27	High	4.44e-06	125.6	113	106.5	113.4	111.1	87.7	3	0	882.483	0.55	0.00049
1	Medium	[K].AIVVTQR.[E]	1xTMT6plex [N-Term]	0.0104004	1	1	AT5G04590.1	AT5G04590.1 [359-365]	0	1015.65	1	1	1	1	1	1	Unique	40	High	0.006523	99.6	129.9	124.5	131	109.1	149	2	0	508.327	-0.34	-0.00017
1	High	[K].AIVWMDAR.[T]	1xTMT6plex [N-Term]	0.00730314	1	2	AT1G80460.1	AT1G80460.1 [106-113]	0	1190.66	1	1	1	1	1	1	Unique	37	High	0.00459	167.4	173.5	181.1	128	133.7	146.7	2	0	595.832	0.81	0.00048
1	High	[K].AIVWSGEELGAK.[F]	1xTMT6plex [A/K]	1.10959e-05	1	1	AT1G62750.1	AT1G62750.1 [269-280]	0	1717.99	1	1	1	1	1	1	Unique	43	High	6.25e-06	121.6	92.9	123.4	99.5	103.4	100	2	0	859.498	0.24	0.00021
1	High	[K].AIVYEEHGSPDSVTR.[L]	1xTMT6plex [N-Term]	0.000120227	1	1	AT3G45770.1	AT3G45770.1 [47-61]	0	1888.96	1	1	1	1	1	1	Unique	35	High	6.912e-05	84.4	72.5	72.5	73.5	77.3	102.3	3	0	630.325	-0.54	-0.00034
1	High	[K].AIWEEGAAIK.[A]	1xTMT6plex [A/K]	0.000138491	1	1	AT5G37830.1	AT5G37830.1 [873-882]	0	1545.9							No Quan Values	33	High	7.979e-05							2	0	773.455	-0.55	-0.00043
1	High	[K].AIWEELQNVVHAVDQMTTK.[T]	1xTMT6plex [A/K]; 1xOxidation [M16]	1.00731e-06	1	1	AT5G17560.1	AT5G17560.1 [154-172]	0	2686.43	1	1	1	1	1	1	Unique	37	High	5.564e-07	41.2	51.4	43.8	54.4	39.8	50.4	3	0	896.148	0.34	0.00031
1	High	[K].AIYDIPSVK.[E]	1xTMT6plex [A/K]	0.00150215	2	5	AT5G64760.1; AT5G09900.1	AT5G64760.1 [239-247]; AT5G09900.1 [239-247]	0	1463.89	1	1	1	1	1	1	Not Unique	26	High	0.0009224	358.4	354.8	374.5	364.2	319.8	357	2	0	732.447	-0.09	-7e-05
2	High	[K].AIYGEVTTTTNQSGDTAK.[E]	1xTMT6plex [A/K]	6.46495e-06	1	1	AT1G48200.1	AT1G48200.1 [89-106]	0	2315.21	1	1	1	1	1	1	Unique	47	High	3.621e-06	33.7	39.3	38.4	35.2	27.9	34.2	3	0	772.41	0.67	0.00051
1	High	[K].AIYIDDLADWIK.[I]	1xTMT6plex [A/K]	2.77074e-05	1	1	AT4G29700.1	AT4G29700.1 [281-292]	0	1894.07	1	1	1	1	1	1	Unique	30	High	1.578e-05	197.3	134.5	224.2	166	172.1	149	3	0	632.029	0.09	6e-05
1	High	[K].AIYYLATDSLK.[S]	1xTMT6plex [A/K]	0.000143559	1	2	AT2G04030.1	AT2G04030.1 [533-543]	0	1716	1	1	1	1	1	1	Unique	54	High	8.278e-05	98.1	88.6	78.6	97	90.6	59.6	2	0	858.503	-0.39	-0.00033
3	High	[K].AKDELAGSIQK.[G]	TMT6plex [A]	2.64869e-05	1	2	AT5G09660.1	AT5G09660.1 [337-347]	1	1847.12	3	3	3	3	3	3	Unique	40	High	1.505e-05	318.1	315.9	307	302	283.3	283.2	3	0	616.378	-0.8	-0.00049
3	High	[K].AKDEQAAEEFAK.[E]	TMT6plex [A]	2.05098e-05	1	2	AT1G52410.2	AT1G52410.2 [731-742]	1	2024.13	3	3	3	3	3	3	Unique	50	High	1.161e-05	278.8	286.5	332.2	329.7	264.6	288.1	2	0	1012.57	-0.11	-0.00011
1	Medium	[K].AKDHESTLEEVNR.[L]	1xTMT6plex [A/K]	0.0390303	1	1	AT1G64330.1	AT1G64330.1 [222-234]	1	1986.07							No Quan Values	20	Medium	0.02528							3	0	662.693	-0.52	-0.00034
1	High	[K].AKEDMLNQLYSSISAIGNER.[I]	1xTMT6plex [A/K]; 1xOxidation [M5]	5.69439e-05	1	1	AT1G10290.1	AT1G10290.1 [764-783]	1	2713.42	1	1	1	1	1	1	Unique	32	High	3.251e-05	59.5	78	69.5	67.9	66	65.2	3	0	905.145	-0.48	-0.00044
2	High	[K].AKEEQETTPVFSK.[K]	TMT6plex [A]	0.000133633	1	1	AT1G10760.1	AT1G10760.1 [347-359]	1	2181.24	2	2	2	2	2	2	Unique	29	High	8.125e-05	364.2	229	371.7	264.1	341.5	254.3	3	0	727.75	-0.55	-0.0004
1	High	[K].AKEEQLSLINQLNSAK.[D]	TMT6plex [A]	1.40152e-06	1	1	AT3G16000.1	AT3G16000.1 [197-212]	1	2473.46	1	1	1	1	1	1	Unique	61	High	7.748e-07	67.4	59.8	69.8	60.6	54.9	45.6	3	0	825.157	-0.8	-0.00066
1	High	[K].AKEPEDWDEEENGLWEPPK.[I]	TMT6plex [A]	1.12638e-06	1	3	AT1G08450.1	AT1G08450.1 [257-275]	1	2985.51							No Quan Values	71	High	6.202e-07							3	0	995.842	0.54	0.00054
1	High	[K].AKEVEEFFATR.[S]	1xTMT6plex [A/K]	0.000578561	1	1	AT4G33090.1	AT4G33090.1 [827-837]	1	1784.99							No Quan Values	15	High	0.0003469							3	0	595.67	-0.23	-0.00014
1	High	[K].AKGEEEEEVVAMEEDK.[S]	TMT6plex [A]	3.9923e-06	1	1	AT1G56110.1	AT1G56110.1 [453-468]	1	2509.29	1	1	1	1	1	1	Unique	61	High	2.223e-06	184.8	171.6	228.5	207.5	177.2	217.7	3	0	837.104	1.11	0.00093
2	High	[K].AKGEEEEEVVAMEEDK.[S]	TMT6plex [A]; 1xOxidation [M12]	9.45651e-07	1	1	AT1G56110.1	AT1G56110.1 [453-468]	1	2525.29	1	1	1	1	1	1	Unique	70	High	5.221e-07	80.7	85.9	87.5	102	96.9	125.6	3	0	842.435	0.27	0.00023
1	High	[K].AKGEEEEEVVAMEEDKSEK.[K]	TMT6plex [A]	2.17961e-06	1	1	AT1G56110.1	AT1G56110.1 [453-471]	2	3082.63	1	1	1	1	1	1	Unique	42	High	1.207e-06	97.6	119.6	95.2	111.8	77.5	97.1	4	0	771.411	-1.85	-0.00142
2	High	[K].AKGEEEEEVVAMEEDKSEK.[K]	TMT6plex [A]; 1xOxidation [M12]	8.74386e-06	1	1	AT1G56110.1	AT1G56110.1 [453-471]	2	3098.62	1	1	1	1	1	1	Unique	27	High	4.922e-06	94.3	117.4	93.3	108.4	101.8	120.5	4	0	775.411	-0.35	-0.00027
1	Medium	[K].AKLDPLGLEQR.[E]	1xTMT6plex [A/K]	0.03271	1	1	AT3G55410.1	AT3G55410.1 [136-146]	1	1698.03							No Quan Values	18	Medium	0.02109							3	0	566.681	-1.05	-0.0006
1	High	[K].AKPAAAPASTPQK.[T]	TMT6plex [A]	2.20085e-06	1	2	AT5G22650.1	AT5G22650.1 [225-237]	0	1925.18	1	1	1	1	1	1	Unique	45	High	1.221e-06	335.6	366.4	291.2	339.5	265	317.2	3	0	642.398	0.21	0.00013
1	High	[K].AKPDVVQPQPLTNGK.[L]	TMT6plex [A]	0.000281945	1	1	AT1G48620.1	AT1G48620.1 [195-209]	0	2279.37	1	1	1	1	1	1	Unique	25	High	0.0001658	136.7	125.4	113.2	111.5	105.1	81.8	3	0	760.461	-0.74	-0.00056
2	High	[K].AKPELVPSLLK.[L]	TMT6plex [A]	6.7537e-05	1	1	AT4G09010.1	AT4G09010.1 [108-118]	0	1882.23							No Quan Values	34	High	3.857e-05							3	0	628.083	0.12	7e-05
1	High	[K].AKPTLPTNFEENTWEK.[L]	TMT6plex [A]	4.53925e-07	1	1	AT5G46210.1	AT5G46210.1 [83-98]	0	2592.43	1	1	1	1	1	1	Unique	67	High	2.483e-07	28.4	26.1	27.6	23.8	24.9	24	3	0	864.814	0.16	0.00014
1	High	[K].AKPVVADTK.[G]	TMT6plex [A]	0.00130418	1	1	AT5G27470.1	AT5G27470.1 [437-445]	0	1616.04	1	1	1	1	1	1	Unique	19	High	0.0008022	169	178.6	171.1	153.5	144.4	309.6	3	0	539.35	-0.11	-6e-05
1	High	[K].AKYEFELPELSR.[T]	1xTMT6plex [A/K]	9.84273e-05	1	3	AT3G52140.4	AT3G52140.4 [971-982]	1	1940.09	1	1	1	1	1	1	Unique	26	High	5.653e-05	82.2	83.5	70.1	91.5	79.8	82.3	3	0	647.368	0.03	2e-05
1	Medium	[K].ALAAEMAPDTR.[V]	1xTMT6plex [N-Term]	0.0335829	1	1	AT4G05530.1	AT4G05530.1 [172-182]	0	1374.72	1	1	1	1	1	1	Unique	38	Medium	0.0216	43.3	39.5	46.2	39.6	36.6	43.2	2	0	687.866	0.11	8e-05
1	High	[K].ALAAEMAPDTR.[V]	1xTMT6plex [N-Term]; 1xOxidation [M6]	5.59678e-05	1	1	AT4G05530.1	AT4G05530.1 [172-182]	0	1390.72	1	1	1	1	1	1	Unique	55	High	3.201e-05	207.4	229.1	272.4	235.2	236.7	251.2	2	0	695.862	-2.55	-0.00177
2	High	[K].ALAAQEAAAANSAIPGQGTTINVDDTSGGAK.[R]	1xTMT6plex [A/K]	2.35451e-07	1	1	AT3G46830.1	AT3G46830.1 [181-211]	0	3328.74	1	1	1	1	1	1	Unique	51	High	1.232e-06	30.8	27.2	31.4	32.1	28.4	29.6	4	0	832.941	1	0.00084
1	High	[K].ALAAQEAAAANSAIPGQGTTINVEDTSGAGK.[R]	1xTMT6plex [A/K]	9.80432e-10	1	1	AT5G59150.1	AT5G59150.1 [181-211]	0	3342.75	1	1	1	1	1	1	Unique	100	High	5.086e-10	24.8	21.4	31.4	26.3	22.8	24.4	3	0	1114.93	4.34	0.00483
1	High	[K].ALAAQEAAGNLPGQGTAINISDSSATNR.[K]	1xTMT6plex [N-Term]	1.6498e-09	1	1	AT1G07410.1	AT1G07410.1 [181-208]	0	2927.5	1	1	1	1	1	1	Unique	111	High	8.629e-10	24.2	18.2	27.2	16.8	23.7	23	3	0	976.505	-0.09	-9e-05
2	High	[K].ALAATGGDLEK.[A]	1xTMT6plex [A/K]	2.36451e-05	1	1	AT4G29060.1	AT4G29060.1 [779-789]	0	1503.88	2	2	2	2	2	2	Unique	62	High	1.344e-05	252.7	269.3	280.7	269.3	256.3	272.5	2	0	752.443	-0.28	-0.00021
1	High	[K].ALAAVEASEGR.[T]	1xTMT6plex [N-Term]	8.35142e-05	1	1	AT1G08190.1	AT1G08190.1 [420-430]	0	1302.72	1	1	1	1	1	1	Unique	59	High	4.772e-05	54.3	52.4	53.3	54	56	58.2	2	0	651.865	0.46	0.0003
1	High	[K].ALAAYYFGSEEAMIR.[L]	1xTMT6plex [N-Term]	6.78309e-06	2	3	AT5G50920.1; AT3G48870.1	AT5G50920.1 [657-671]; AT3G48870.1 [678-692]	0	1920.97							No Quan Values	28	High	3.812e-06							2	0	960.99	0	0
1	High	[K].ALAAYYFGSEEAMIR.[L]	1xTMT6plex [N-Term]; 1xOxidation [M13]	0.000482356	2	3	AT5G50920.1; AT3G48870.1	AT5G50920.1 [657-671]; AT3G48870.1 [678-692]	0	1936.97							No Quan Values	29	High	0.0002869							2	0	968.988	0.11	0.0001
3	High	[K].ALADAETTIK.[L]	1xTMT6plex [A/K]	4.98358e-05	1	1	AT1G04190.1	AT1G04190.1 [68-77]	0	1490.88	3	3	3	3	3	3	Unique	53	High	2.885e-05	232	253.6	256.6	243.4	226.5	277.3	2	0	745.944	-1.01	-0.00076
2	High	[K].ALADGGVTDEVMAEFDK.[T]	1xTMT6plex [A/K]	1.54413e-05	1	1	AT1G74960.2; AT1G74960.3; AT1G74960.1	AT1G74960.2; AT1G74960.3; AT1G74960.1 [211-227]	0	2226.14	2	2	2	2	2	2	Unique	48	High	8.719e-06	211.9	203.6	277.1	205.2	188.9	198	3	0	742.718	0.73	0.00054
2	High	[K].ALADGGVTDEVMAEFDK.[T]	1xTMT6plex [A/K]; 1xOxidation [M12]	2.11425e-09	1	1	AT1G74960.2; AT1G74960.3; AT1G74960.1	AT1G74960.2; AT1G74960.3; AT1G74960.1 [211-227]	0	2242.13	2	2	2	2	2	2	Unique	116	High	1.105e-09	148.4	187.4	221.7	211.1	182	185.6	2	0	1121.57	-0.41	-0.00046
1	High	[K].ALADISPYTTAQEAR.[Q]	1xTMT6plex [N-Term]	0.00025205	1	2	AT2G34040.1	AT2G34040.1 [301-315]	0	1835.97							No Quan Values	38	High	0.0001473							2	0	918.488	-1.15	-0.00106
1	High	[K].ALADSGLSLDQIHSVELVGSGSR.[I]	1xTMT6plex [N-Term]	4.51724e-07	1	1	AT1G11660.1	AT1G11660.1 [322-344]	0	2540.35							No Quan Values	58	High	2.467e-07							3	0	847.454	-1.29	-0.00109
1	High	[K].ALADSQPR.[VI]	1xTMT6plex [N-Term]	0.00269019	1	3	AT4G27900.1; AT4G27900.2	AT4G27900.1; AT4G27900.2 [241-248]	0	1086.61	1	1	1	1	1	1	Unique	37	High	0.001671	117.1	126	156.6	124.9	129.6	228.8	2	0	543.809	-0.19	-0.00011
1	Medium	[K].ALAEAYR.[V]	1xTMT6plex [N-Term]	0.0172128	1	1	AT5G57300.3; AT5G57300.2; AT5G57300.1	AT5G57300.3; AT5G57300.2; AT5G57300.1 [189-195]	0	1022.58	1	1	1	1	1	1	Unique	42	Medium	0.0108	105.4	118.5	125.3	124.3	117.4	163	2	0	511.795	-0.51	-0.00026
1	High	[K].ALAEEEGLFFMETSALDATNVDK.[A]	1xTMT6plex [A/K]	4.61437e-05	1	1	AT3G07410.1	AT3G07410.1 [142-164]	0	2959.5							No Quan Values	49	High	2.633e-05							3	0	987.169	-2.72	-0.00269
1	High	[K].ALAEEEGLFFMETSALDATNVDK.[A]	1xTMT6plex [A/K]; 1xOxidation [M11]	1.45953e-05	1	1	AT3G07410.1	AT3G07410.1 [142-164]	0	2975.5							No Quan Values	49	High	8.239e-06							3	0	992.501	-2.25	-0.00223
1	High	[K].ALAEEPDLQR.[N]	1xTMT6plex [N-Term]	0.00116373	1	2	AT4G03090.1	AT4G03090.1 [716-725]	0	1370.75	1	1	1	1	1	1	Unique	41	High	0.0007116	93.8	107.5	107.1	108.9	113.2	129.3	2	0	685.878	0.46	0.00031
1	High	[K].ALAEIVEK.[L]	1xTMT6plex [A/K]	0.00191096	1	1	AT3G58840.1; AT3G58840.2	AT3G58840.1; AT3G58840.2 [129-136]	0	1330.83							No Quan Values	36	High	0.001181							2	0	665.921	-0.44	-0.0003
1	High	[K].ALAELHSLGALADDGK.[L]	1xTMT6plex [A/K]	0.000621653	1	1	AT1G26370.1	AT1G26370.1 [474-489]	0	2039.15	1	1	1	1	1	1	Unique	16	High	0.0003734	130.5	145.1	144.3	143.3	112.1	167.1	3	0	680.389	-0.75	-0.00051
2	High	[K].ALAEMGYDVTSVHGNLTESDR.[D]	1xTMT6plex [N-Term]	2.84538e-06	1	1	AT3G53110.1	AT3G53110.1 [359-379]	0	2494.21	2	2	2	2	2	2	Unique	50	High	1.584e-06	71.7	67	79	60.2	67.9	85.3	3	0	832.074	-0.82	-0.00068
1	High	[K].ALAEMGYDVTSVHGNLTESDR.[D]	1xTMT6plex [N-Term]; 1xOxidation [M5]	4.44027e-05	1	1	AT3G53110.1	AT3G53110.1 [359-379]	0	2510.2	1	1	1	1	1	1	Unique	28	High	2.542e-05	63.4	65.6	81.6	66.6	68.8	80	3	0	837.406	-0.2	-0.00017
1	High	[K].ALAEMGYDVTSVHGNLTESDRDK.[I]	1xTMT6plex [A/K]; 1xOxidation [M5]	5.02717e-07	1	1	AT3G53110.1	AT3G53110.1 [359-381]	1	2982.49	1	1	1	1	1	1	Unique	57	High	2.754e-07	44.2	44.7	45.8	49.8	61.3	70.1	4	0	746.376	-1.46	-0.00109
16	High	[K].ALAENEGEGIAK.[M]	1xTMT6plex [A/K]	8.25357e-07	2	3	AT4G16155.1; AT3G16950.2	AT4G16155.1 [541-552]; AT3G16950.2 [481-492]	0	1659.93	7	7	7	7	7	7	Not Unique	86	High	4.619e-07	527.9	432.8	600.4	449.9	469.8	430.9	2	0	830.47	0.02	2e-05
1	High	[K].ALAEPEGETDTVFR.[K]	1xTMT6plex [N-Term]	4.65398e-05	1	2	AT5G04230.2	AT5G04230.2 [586-599]	0	1763.9	1	1	1	1	1	1	Unique	59	High	2.655e-05	67	62.7	71.4	65	67.3	70.8	2	0	882.454	-0.29	-0.00025
1	High	[K].ALAEQLFDDENLLVR.[I]	1xTMT6plex [N-Term]	0.000389661	1	1	AT1G74310.1	AT1G74310.1 [618-632]	0	1975.07	1	1	1	1	1	1	Unique	19	High	0.0002311	49.6	80.4	80.8	85.2	73	134.1	3	0	659.03	2.27	0.00149
1	High	[K].ALAEVINER.[I]	1xTMT6plex [N-Term]	6.96703e-05	1	1	AT4G13200.1	AT4G13200.1 [81-89]	0	1243.72							No Quan Values	56	High	3.979e-05							2	0	622.364	0.38	0.00024
1	High	[K].ALAFDNVPAR.[E]	1xTMT6plex [N-Term]	0.00723672	1	1	AT3G05190.1	AT3G05190.1 [318-327]	0	1302.74							No Quan Values	19	High	0.004541							2	0	651.872	0.56	0.00036
1	High	[K].ALAGEWDEVEK.[Y]	1xTMT6plex [A/K]	1.54413e-05	1	1	AT3G16830.1	AT3G16830.1 [45-55]	0	1704.92							No Quan Values	65	High	8.734e-06							2	0	852.963	-1.32	-0.00112
1	High	[K].ALAGQKDEALFSANAAALASR.[R]	1xTMT6plex [A/K]	1.70352e-05	1	1	AT5G17920.1; AT5G17920.2	AT5G17920.1; AT5G17920.2 [367-387]	1	2533.41	1	1	1	1	1	1	Unique	52	High	9.645e-06	136.5	95.5	90.4	109	106.3	92.3	3	0	845.144	1.32	0.00112
3	High	[K].ALAGQTNESFFTANADALSSR.[R]	1xTMT6plex [N-Term]	4.84681e-08	1	1	AT3G03780.3; AT3G03780.1; AT3G03780.2	AT3G03780.3; AT3G03780.1; AT3G03780.2 [367-387]	0	2400.2	3	3	3	3	3	3	Unique	83	High	2.61e-08	112.3	106.6	117.8	116.4	110.7	112.5	3	0	800.738	-0.27	-0.00021
1	High	[K].ALAHQPISVAIEAGGR.[A]	1xTMT6plex [N-Term]	1.87838e-05	1	1	AT5G43060.1	AT5G43060.1 [263-278]	0	1819.04	1	1	1	1	1	1	Unique	51	High	1.063e-05	56.9	51.9	63.8	52.2	53.2	60.4	2	0	910.023	0.47	0.00043
1	High	[K].ALAHQPLSVAIDASGR.[E]	1xTMT6plex [N-Term]	2.40803e-05	1	1	AT1G20850.1	AT1G20850.1 [263-278]	0	1835.03	1	1	1	1	1	1	Unique	34	High	1.367e-05	79.3	92	101.4	83.1	71	77	3	0	612.349	0.13	8e-05
1	High	[K].ALAHQPVSVAIEASGR.[D]	1xTMT6plex [N-Term]	2.47468e-05	1	2	AT4G35350.1	AT4G35350.1 [262-277]	0	1835.03	1	1	1	1	1	1	Unique	43	High	1.404e-05	44.2	44.6	45.7	45.2	39.5	45.4	3	0	612.349	-0.56	-0.00034
1	High	[K].ALALGEEPEKGPDVTQVLVR.[F]	1xTMT6plex [A/K]	9.7119e-06	1	1	AT4G10790.1	AT4G10790.1 [390-409]	1	2579.48	1	1	1	1	1	1	Unique	45	High	5.46e-06	59.7	65.1	58.5	62.2	56.1	70.8	3	0	860.499	0.57	0.00049
1	High	[K].ALALNYLEIK.[E]	1xTMT6plex [A/K]	0.000133633	1	1	AT3G50930.1	AT3G50930.1 [446-455]	0	1606							No Quan Values	34	High	7.697e-05							2	0	803.502	-1.31	-0.00105
2	High	[K].ALALVEALEGK.[R]	1xTMT6plex [A/K]	1.39244e-05	1	3	AT3G46220.2	AT3G46220.2 [651-661]	0	1571.98	1	1	1	1	1	1	Unique	62	High	7.857e-06	166.3	139.9	199.5	144.6	161.7	160.4	2	0	786.492	0.13	0.0001
1	High	[K].ALANQPISVAIEAGGR.[A]	1xTMT6plex [N-Term]	2.11562e-07	1	1	AT3G19390.1	AT3G19390.1 [255-270]	0	1796.02	1	1	1	1	1	1	Unique	92	High	1.151e-07	35.9	26.6	33.4	24.6	26.3	28.8	2	0	898.515	-0.35	-0.00031
1	Medium	[K].ALAPIFIAR.[E]	1xTMT6plex [N-Term]	0.0435568	1	1	AT1G04910.1	AT1G04910.1 [423-431]	0	1200.77	1	1	1	1	1	1	Unique	45	Medium	0.02826	69.9	63.3	73.4	64.7	63.3	71.5	2	0	600.886	-0.87	-0.00052
1	High	[K].ALAQNDEIPGK.[D]	1xTMT6plex [A/K]	4.23622e-05	1	1	AT1G78180.1	AT1G78180.1 [95-105]	0	1613.93	1	1	1	1	1	1	Unique	64	High	2.421e-05	78.5	43.5	90.3	56.3	81.8	62.2	2	0	807.467	-0.29	-0.00023
1	High	[K].ALASLHSADVDAIGLEK.[Y]	1xTMT6plex [A/K]	1.07841e-05	1	1	AT3G06810.1	AT3G06810.1 [154-170]	0	2168.23	1	1	1	1	1	1	Unique	45	High	6.075e-06	143.6	141.1	133.9	107.2	85.2	93.5	3	0	723.417	2.14	0.00154
1	High	[K].ALASLSELVK.[Q]	1xTMT6plex [A/K]	0.000107353	1	1	AT5G58410.1	AT5G58410.1 [81-90]	0	1488.94	1	1	1	1	1	1	Unique	39	High	6.17e-05	89.4	84.9	94	80.9	83	85.5	2	0	744.974	0.47	0.00035
1	High	[K].ALASYMFNTEEALVR.[I]	1xTMT6plex [N-Term]	3.04497e-06	1	1	AT5G15450.1	AT5G15450.1 [697-711]	0	1944.01	1	1	1	1	1	1	Unique	55	High	1.695e-06	22.4	27.2	34.9	36.9	21.9	32.9	2	0	972.508	-0.69	-0.00067
1	High	[K].ALATATEAK.[S]	1xTMT6plex [A/K]	7.69122e-05	1	3	AT2G05830.1	AT2G05830.1 [117-125]	0	1333.81	1	1	1	1	1	1	Unique	63	High	4.393e-05	83.3	95.4	102.9	81.9	92.2	165	2	0	667.408	-0.28	-0.00019
1	Medium	[K].ALAVAEYR.[K]	1xTMT6plex [N-Term]	0.0195661	1	1	AT5G20070.1	AT5G20070.1 [357-364]	0	1121.65							No Quan Values	41	Medium	0.01228							2	0	561.33	0.68	0.00038
1	High	[K].ALAVEAIK.[K]	1xTMT6plex [A/K]	0.00256938	1	1	AT1G24560.1	AT1G24560.1 [70-77]	0	1272.83							No Quan Values	31	High	0.001601							2	0	636.918	-0.38	-0.00024
1	High	[K].ALAVIDYLISNGSER.[A]	1xTMT6plex [N-Term]	6.19121e-06	1	1	AT5G11710.1	AT5G11710.1 [85-99]	0	1850.02	1	1	1	1	1	1	Unique	43	High	3.473e-06	80.8	89.9	101.6	78.6	74.8	87.2	3	0	617.346	0.15	9e-05
2	High	[K].ALAVIEPFAFDDYLER.[R]	1xTMT6plex [N-Term]	7.94023e-05	1	1	AT3G56990.1	AT3G56990.1 [419-434]	0	2098.11	2	2	2	2	2	2	Unique	37	High	4.553e-05	202	231.6	212.8	240.7	219.4	270.9	3	0	700.04	0.23	0.00016
6	High	[K].ALCADHEVR.[L]	1xTMT6plex [N-Term]; 1xCarbamidomethyl [C3]	1.47332e-05	1	1	AT1G15930.2; AT1G15930.1	AT1G15930.2; AT1G15930.1 [80-88]	0	1299.67	2	2	2	2	2	2	Unique	68	High	8.316e-06	201.7	252.6	249.6	215.2	201.4	266.6	3	0	433.894	0.06	2e-05
1	High	[K].ALCADHSIK.[L]	1xTMT6plex [A/K]; 1xCarbamidomethyl [C3]	0.00327218	1	1	AT2G32060.1; AT2G32060.3; AT2G32060.2	AT2G32060.1; AT2G32060.3; AT2G32060.2 [80-88]	0	1472.83	1	1	1	1	1	1	Unique	32	High	0.002045	259	261.2	303.7	233	201.3	258.1	3	0	491.615	0.83	0.00041
1	High	[K].ALCEDPNNTVFIVSGR.[G]	1xTMT6plex [N-Term]; 1xCarbamidomethyl [C3]	9.93733e-05	1	1	AT1G70290.1	AT1G70290.1 [617-632]	0	2021.03	1	1	1	1	1	1	Unique	45	High	5.697e-05	25	25.7	26.5	25.1	23.1	31	2	0	1011.02	-1.06	-0.00107
1	High	[K].ALCGLTAGAIGACVGSPADLALIR.[M]	1xTMT6plex [N-Term]; 2xCarbamidomethyl [C3; C13]	1.0657e-07	1	1	AT5G19760.1	AT5G19760.1 [109-132]	0	2556.38	1	1	1	1	1	1	Unique	55	High	5.751e-08	30.5	37.2	32.9	33.8	33.4	32.8	3	0	852.799	-0.42	-0.00036
2	High	[K].ALCNESGVK.[S]	1xTMT6plex [A/K]; 1xCarbamidomethyl [C3]	0.000196494	1	2	AT1G56000.1	AT1G56000.1 [142-150]	0	1435.8	1	1	1	1	1	1	Unique	41	High	0.000114	87	78.6	93.5	100.3	92.8	110.8	2	0	718.403	0.07	5e-05
1	High	[K].ALCSDPSTTIVVLSGSSR.[S]	1xTMT6plex [N-Term]; 1xCarbamidomethyl [C3]	0.000630722	1	1	AT1G78580.1	AT1G78580.1 [631-648]	0	2079.1							No Quan Values	18	High	0.0003793							2	0	1040.05	-0.15	-0.00016
1	High	[K].ALCVEETR.[F]	1xTMT6plex [N-Term]; 1xCarbamidomethyl [C3]	0.00851211	1	1	AT4G00270.1	AT4G00270.1 [276-283]	0	1206.63	1	1	1	1	1	1	Unique	35	High	0.005338	136.2	119.9	141.2	145.4	143.9	145.7	2	0	603.821	-0.75	-0.00045
2	High	[K].ALDAGEGFSSSAK.[S]	1xTMT6plex [A/K]	8.37561e-06	1	2	AT3G13870.1	AT3G13870.1 [389-401]	0	1697.91	2	2	2	2	2	2	Unique	80	High	4.707e-06	184.8	137.9	167.2	142.1	178.1	167.3	2	0	849.459	0.37	0.00032
1	High	[K].ALDCWEECAQPK.[V]	1xTMT6plex [A/K]; 2xCarbamidomethyl [C4; C8]	6.62214e-06	1	1	AT5G16870.1	AT5G16870.1 [95-106]	0	1964.96	1	1	1	1	1	1	Unique	64	High	3.706e-06	37.9	45.6	46.7	45.9	43.7	52.6	2	0	982.984	-0.52	-0.00052
1	High	[K].ALDDLGEGIFYR.[H]	1xTMT6plex [N-Term]	1.48723e-05	1	1	AT4G39510.1	AT4G39510.1 [207-218]	0	1597.84	1	1	1	1	1	1	Unique	48	High	8.418e-06	54.6	48.4	66.4	48.1	51.8	61.6	2	0	799.425	0	0
1	High	[K].ALDDYSVDNR.[G]	1xTMT6plex [N-Term]	0.00035847	1	1	AT3G60740.1	AT3G60740.1 [876-885]	0	1396.69	1	1	1	1	1	1	Unique	56	High	0.0002117	104.6	90.1	109.1	89.8	96.5	98.1	2	0	698.849	-0.6	-0.00042
1	High	[K].ALDEDETEFLDK.[L]	1xTMT6plex [A/K]	3.04497e-06	1	1	AT3G62140.1	AT3G62140.1 [68-79]	0	1882.97	1	1	1	1	1	1	Unique	64	High	1.693e-06	30.5	28.4	28.5	34.9	32.8	30.4	2	0	941.987	-1.13	-0.00107
1	High	[K].ALDENLLASPEK.[V]	1xTMT6plex [A/K]	6.49051e-05	1	1	AT2G43570.1	AT2G43570.1 [193-204]	0	1758	1	1	1	1	1	1	Unique	37	High	3.712e-05	25.8	149.3	26.5	54.9	30.1	127	2	0	879.51	4.23	0.00372
1	High	[K].ALDFCHSR.[G]	1xTMT6plex [N-Term]; 1xCarbamidomethyl [C5]	0.00589974	1	1	AT2G23070.1	AT2G23070.1 [236-243]	0	1234.62							No Quan Values	50	High	0.003722							3	0	412.211	-0.6	-0.00025
1	High	[K].ALDIGDDPAALPK.[G]	1xTMT6plex [A/K]	1.36128e-06	1	1	AT5G60860.1	AT5G60860.1 [182-194]	0	1754.01	1	1	1	1	1	1	Unique	65	High	7.518e-07	100.6	87.3	111.1	91.4	85.7	98.4	2	0	877.508	-0.81	-0.00071
1	High	[K].ALDILTDPK.[V]	1xTMT6plex [A/K]	0.00410999	1	1	AT2G12550.1	AT2G12550.1 [388-396]	0	1443.88	1	1	1	1	1	1	Unique	25	High	0.00257	200.5	213.6	230.3	207.1	201.7	238.5	2	0	722.446	1.57	0.00113
1	High	[K].ALDIYQER.[L]	1xTMT6plex [N-Term]	0.000374856	1	1	AT4G20130.1	AT4G20130.1 [473-480]	0	1236.68	1	1	1	1	1	1	Unique	55	High	0.000221	82.9	86	86.8	77.7	71.2	84.5	2	0	618.843	-0.54	-0.00033
2	High	[K].ALDLASKPEGTGTPTK.[D]	TMT6plex [A]	2.63675e-05	1	1	AT2G37660.1	AT2G37660.1 [297-312]	0	2273.33							No Quan Values	23	High	1.497e-05							3	0	758.449	-0.23	-0.00017
1	High	[K].ALDLGPQGIMFPMIESR.[K]	1xTMT6plex [N-Term]	0.00140489	1	1	AT4G10750.1	AT4G10750.1 [157-173]	0	2104.11							No Quan Values	13	High	0.0008658							2	0	1052.56	0.74	0.00078
1	High	[K].ALDLGPQGIMFPMIESR.[K]	1xTMT6plex [N-Term]; 1xOxidation [M13]	0.000247696	1	1	AT4G10750.1	AT4G10750.1 [157-173]	0	2120.11	1	1	1	1	1	1	Unique	35	High	0.0001444	13.6	17.5	21.3	12.8	15.2	11.8	2	0	1060.56	1.29	0.00137
1	High	[K].ALDLPSYAK.[F]	1xTMT6plex [A/K]	0.00067351	1	1	AT4G21470.1	AT4G21470.1 [362-370]	0	1435.86	1	1	1	1	1	1	Unique	44	High	0.0004061	271.6	294.9	291.1	274.3	240.9	288.9	2	0	718.432	0.96	0.00069
3	High	[K].ALDLVEFTGSVSQAIPGPR.[V]	1xTMT6plex [N-Term]	7.18698e-08	1	1	AT5G08540.1	AT5G08540.1 [91-109]	0	2186.2	3	3	3	3	3	3	Unique	85	High	3.872e-08	169.8	180.4	194.6	188.5	160.2	179.3	2	0	1093.6	-1.18	-0.00129
1	High	[K].ALDLVLLSLER.[F]	1xTMT6plex [N-Term]	0.0097943	1	1	AT1G50240.2	AT1G50240.2 [368-378]	0	1470.91	1	1	1	1	1	1	Unique	25	High	0.006152	59.8	58.7	58.5	62.3	54.1	68.7	2	0	735.958	0.12	9e-05
1	Medium	[K].ALDMEEVIEDIIK.[K]	1xTMT6plex [A/K]; 1xOxidation [M4]	0.0491887	1	1	AT4G31360.1	AT4G31360.1 [171-183]	0	1992.1	1	1	1	1	1	1	Unique	15	Medium	0.03185	107.9	90.8	132.7	101.7	108.1	100.2	3	0	664.704	-0.62	-0.00041
3	High	[K].ALDMNTAEDAIVR.[L]	1xTMT6plex [N-Term]	1.90096e-07	1	1	AT5G54770.1	AT5G54770.1 [259-271]	0	1647.86	3	3	3	3	3	3	Unique	113	High	1.033e-07	155.1	121.5	172.8	115.7	100.8	95.6	2	0	824.432	0.15	0.00013
5	High	[K].ALDMNTAEDAIVR.[L]	1xTMT6plex [N-Term]; 1xOxidation [M4]	2.07643e-06	1	1	AT5G54770.1	AT5G54770.1 [259-271]	0	1663.85	4	4	4	4	4	4	Unique	69	High	4.924e-06	514.8	403.5	549.3	471.4	490	415.8	2	0	832.429	-0.9	-0.00075
2	High	[K].ALDNLQTENEDQR.[R]	1xTMT6plex [N-Term]	2.64869e-05	1	1	AT3G13860.1	AT3G13860.1 [455-467]	0	1774.88	2	2	2	2	2	2	Unique	84	High	1.507e-05	109.2	128.3	125.2	112.6	108.5	128.7	2	0	887.942	0.34	0.0003
1	High	[K].ALDQTLEADEETMESIYR.[V]	1xTMT6plex [N-Term]	3.35788e-07	1	1	AT3G23750.1	AT3G23750.1 [811-828]	0	2343.12	1	1	1	1	1	1	Unique	58	High	1.837e-07	40.9	33.1	43.1	37.6	32.1	31.4	3	0	781.711	-2.29	-0.00179
1	High	[K].ALDQYVNFTEQR.[E]	1xTMT6plex [N-Term]	1.9047e-05	1	1	AT2G27170.2; AT2G27170.1	AT2G27170.2; AT2G27170.1 [976-987]	0	1712.88	1	1	1	1	1	1	Unique	53	High	1.08e-05	56.5	49.7	53.6	57.3	48.6	64.2	2	0	856.945	1.37	0.00117
2	High	[K].ALDSAVPLR.[E]	1xTMT6plex [N-Term]	0.000688525	1	1	AT4G36810.1	AT4G36810.1 [90-98]	0	1170.7	1	1	1	1	1	1	Unique	39	High	0.0005038	138.4	106.4	148.8	112.9	117.9	136	2	0	585.855	-0.62	-0.00036
1	High	[K].ALDSAVPLREPLK.[I]	1xTMT6plex [A/K]	0.000114979	1	1	AT4G36810.1	AT4G36810.1 [90-102]	1	1867.14							No Quan Values	21	High	6.603e-05							3	0	623.052	-0.13	-8e-05
1	High	[K].ALDSITEVVQTIR.[H]	1xTMT6plex [N-Term]	9.43033e-05	1	3	AT5G58140.1; AT5G58140.2	AT5G58140.1; AT5G58140.2 [268-280]	0	1673.96	1	1	1	1	1	1	Unique	42	High	5.412e-05	31	27.6	40.2	33.2	34.7	34.2	2	0	837.486	0.97	0.00081
2	High	[K].ALDSLFTADHIR.[N]	1xTMT6plex [N-Term]	0.000101787	1	1	AT2G22125.1	AT2G22125.1 [1305-1316]	0	1587.87	1	1	1	1	1	1	Unique	36	High	5.836e-05	186.8	145	191	183.9	185.4	245.8	3	0	529.961	-0.61	-0.00032
10	High	[K].ALDSQIAALSEDIVK.[K]	1xTMT6plex [A/K]	1.21189e-08	1	1	AT4G32260.1	AT4G32260.1 [200-214]	0	2031.17	9	9	9	9	9	9	Unique	121	High	6.451e-09	805.5	702.8	917.7	736.2	727.6	782.1	2	0	1016.09	-0.8	-0.00081
1	High	[K].ALDSQIAALSEDIVKK.[V]	TMT6plex [A]	6.39519e-08	1	1	AT4G32260.1	AT4G32260.1 [200-215]	1	2388.43	1	1	1	1	1	1	Unique	51	High	3.448e-08	122.6	113.9	71.8	96.5	74.9	62.9	3	0	796.815	-0.75	-0.00059
4	High	[K].ALDTLDLSK.[N]	1xTMT6plex [A/K]	0.000125766	1	1	AT1G33590.1	AT1G33590.1 [272-280]	0	1433.86	4	4	4	4	4	4	Unique	65	High	7.249e-05	502.8	817.1	609.7	733.2	478.7	889.1	2	0	717.434	-0.73	-0.00052
1	High	[K].ALDTLNSQDELSGSLDR.[L]	1xTMT6plex [N-Term]	1.278e-06	1	1	AT1G79070.1	AT1G79070.1 [56-72]	0	2063.05	1	1	1	1	1	1	Unique	46	High	7.056e-07	34.1	35.4	41.6	28.7	25.4	33.3	2	0	1032.03	0.5	0.00051
1	Medium	[K].ALDVGVDK.[-]	1xTMT6plex [A/K]	0.0130975	1	1	AT5G07910.1	AT5G07910.1 [255-262]	0	1274.77	1	1	1	1	1	1	Unique	34	High	0.008201	140.5	156	159.9	138.4	129.8	186.5	2	0	637.891	1.63	0.00104
2	Medium	[K].ALDYAIR.[A]	1xTMT6plex [N-Term]	0.0195661	1	2	AT4G10840.1	AT4G10840.1 [105-111]	0	1050.61	1	1	1	1	1	1	Unique	28	Medium	0.01226	46.2	44.3	46.7	45.9	40.2	45.2	2	0	525.811	-0.2	-0.0001
3	High	[K].ALDYDTLNENVK.[K]	1xTMT6plex [A/K]	6.07661e-07	1	2	AT1G23310.1	AT1G23310.1 [5-16]	0	1853.01	2	2	2	2	2	2	Unique	90	High	3.338e-07	91.5	103.1	103.1	90.9	86.9	105.9	2	0	927.006	-0.07	-6e-05
1	High	[K].ALDYESLNENVK.[N]	1xTMT6plex [A/K]	9.12401e-05	1	1	AT1G70580.1; AT1G70580.4; AT1G70580.3; AT1G70580.2	AT1G70580.1; AT1G70580.4; AT1G70580.3; AT1G70580.2 [5-16]	0	1853.01							No Quan Values	15	High	5.223e-05							2	0	927.006	-0.46	-0.00043
5	High	[K].ALDYVTEK.[G]	1xTMT6plex [A/K]	0.00131495	1	1	AT2G42530.1	AT2G42530.1 [109-116]	0	1396.81	5	5	5	5	5	5	Unique	51	High	0.0008054	911.6	589.1	1206.1	673.3	844.1	603.8	2	0	698.908	-0.38	-0.00026
1	High	[K].ALEAAMNDINSSFGK.[G]	1xTMT6plex [A/K]	2.50862e-06	1	2	AT1G79050.1	AT1G79050.1 [86-100]	0	2026.07	1	1	1	1	1	1	Unique	33	High	1.395e-06	218.1	203.4	249.1	212.8	198.6	201.2	3	0	676.028	1.4	0.00094
1	High	[K].ALEAIVGHLR.[R]	1xTMT6plex [N-Term]	0.000117277	1	1	AT4G26000.1	AT4G26000.1 [230-239]	0	1307.8	1	1	1	1	1	1	Unique	38	High	6.737e-05	170.9	200.5	209.3	202.6	166.4	231.8	3	0	436.605	-0.23	-0.0001
1	High	[K].ALEAVSLGGK.[I]	1xTMT6plex [A/K]	4.21813e-05	1	2	AT4G34480.1	AT4G34480.1 [142-151]	0	1402.87							No Quan Values	45	High	2.414e-05							2	0	701.937	-0.08	-6e-05
1	High	[K].ALEDGFVSVTPFSLLPK.[T]	1xTMT6plex [A/K]	0.000644621	1	1	AT1G72880.1; AT1G72880.2	AT1G72880.1; AT1G72880.2 [348-364]	0	2278.31	1	1	1	1	1	1	Unique	18	High	0.0003885	34	26.5	32.5	25.4	33.4	34.2	3	0	760.108	0.33	0.00025
1	High	[K].ALEDGQFVTSNQPIR.[G]	1xTMT6plex [N-Term]	1.43909e-05	1	1	AT4G24680.1	AT4G24680.1 [1115-1129]	0	1904.01	1	1	1	1	1	1	Unique	40	High	8.14e-06	30.8	31	29.2	28.8	22.8	35.1	2	0	952.508	0.76	0.00073
3	High	[K].ALEDSIAVLDK.[I]	1xTMT6plex [A/K]	6.94789e-06	1	1	AT5G26360.1	AT5G26360.1 [127-137]	0	1631.96	2	2	2	2	2	2	Unique	83	High	3.916e-06	194.6	177	223.4	183.3	185.2	212.2	2	0	816.483	-1.52	-0.00124
1	High	[K].ALEDSLCK.[R]	1xTMT6plex [A/K]; 1xCarbamidomethyl [C7]	0.00507031	1	4	AT5G43900.3	AT5G43900.3 [427-434]	0	1393.78	1	1	1	1	1	1	Unique	25	High	0.003178	197.9	168.9	165.7	127.4	169.6	152.2	2	0	697.391	-0.49	-0.00034
1	High	[K].ALEEAEALK.[K]	1xTMT6plex [A/K]	0.000247696	2	2	AT3G03340.1; AT5G17440.1	AT3G03340.1 [232-240]; AT5G17440.1 [232-240]	0	1431.85							No Quan Values	42	High	0.0001447							2	0	716.426	-0.29	-0.0002
1	High	[K].ALEEAEALKK.[L]	TMT6plex [A]	0.000120828	2	2	AT3G03340.1; AT5G17440.1	AT3G03340.1 [232-241]; AT5G17440.1 [232-241]	1	1789.1	1	1	1	1	1	1	Not Unique	33	High	6.934e-05	25.1	31.9	34	24.4	25.2	23.5	2	0	895.055	-0.21	-0.00019
1	Medium	[K].ALEEAEIK.[E]	1xTMT6plex [A/K]	0.0149459	1	1	AT3G11950.2; AT3G11950.1	AT3G11950.2; AT3G11950.1 [354-361]	0	1360.81							No Quan Values	27	High	0.009378							2	0	680.907	-1.91	-0.0013
1	High	[K].ALEECCR.[E]	1xTMT6plex [N-Term]; 2xCarbamidomethyl [C5; C6]	0.00946032	1	1	AT4G03400.1	AT4G03400.1 [506-512]	0	1166.55	1	1	1	1	1	1	Unique	28	High	0.005966	67.4	92.6	82.1	86.6	88.2	138.5	2	0	583.778	-0.16	-9e-05
1	High	[K].ALEEDPSAFSYDEVYDDMK.[Q]	1xTMT6plex [A/K]	5.15606e-06	1	1	AT2G27285.1	AT2G27285.1 [61-79]	0	2682.25	1	1	1	1	1	1	Unique	51	High	2.884e-06	60.2	53.4	66.5	64.7	49.6	57.7	3	0	894.757	1.4	0.00125
1	High	[K].ALEEGIEAYDK.[M]	1xTMT6plex [A/K]	4.0935e-05	1	1	AT1G62780.1	AT1G62780.1 [153-163]	0	1695.92	1	1	1	1	1	1	Unique	43	High	2.334e-05	50.6	41.9	71.9	57.5	47.8	56.9	2	0	848.464	0.17	0.00014
1	High	[K].ALEEINQEMGLAFDEQDLQYYTR.[L]	1xTMT6plex [N-Term]	4.69639e-07	1	1	AT1G74260.1	AT1G74260.1 [267-289]	0	3005.44	1	1	1	1	1	1	Unique	54	High	2.573e-07	15.1	10.2	15.9	12	13.4	14.8	3	0	1002.48	-1.26	-0.00126
1	High	[K].ALEEMDFSEFLEPLK.[S]	1xTMT6plex [A/K]	0.000103269	1	1	AT2G27470.1	AT2G27470.1 [78-92]	0	2256.19	1	1	1	1	1	1	Unique	29	High	5.936e-05	185.1	199.6	206.2	217	159.7	191.1	3	0	752.734	0.6	0.00045
1	High	[K].ALEEMDFSEFLEPLK.[S]	1xTMT6plex [A/K]; 1xOxidation [M5]	0.00126215	1	1	AT2G27470.1	AT2G27470.1 [78-92]	0	2272.18	1	1	1	1	1	1	Unique	14	High	0.0007749	139.7	144.4	163.3	181.3	148.5	164.3	3	0	758.065	-0.33	-0.00025
2	High	[K].ALEENCTPK.[E]	1xTMT6plex [A/K]; 1xCarbamidomethyl [C6]	0.000316371	1	1	AT4G13780.1	AT4G13780.1 [75-83]	0	1519.82	2	2	2	2	2	2	Unique	38	High	0.0001866	194.7	198.1	223.9	206.5	206.5	306.8	2	0	760.413	-0.5	-0.00038
1	High	[K].ALEESAITSDK.[K]	1xTMT6plex [A/K]	4.07599e-05	1	3	AT3G05380.4; AT3G05380.2; AT3G05380.5	AT3G05380.4; AT3G05380.2; AT3G05380.5 [539-549]	0	1621.9	1	1	1	1	1	1	Unique	34	High	2.324e-05	95	91.4	103.2	100.2	83.9	98.8	2	0	811.456	0.34	0.00028
1	High	[K].ALEESESTLK.[A]	1xTMT6plex [A/K]	0.000407879	1	1	AT2G26570.1	AT2G26570.1 [618-627]	0	1564.88							No Quan Values	21	High	0.0002419							2	0	782.945	-0.75	-0.00059
1	High	[K].ALEFPELFMSAK.[E]	1xTMT6plex [A/K]; 1xOxidation [M9]	0.00127251	1	1	AT5G43400.1	AT5G43400.1 [331-342]	0	1857.02	1	1	1	1	1	1	Unique	16	High	0.0007782	90.2	95.1	109.8	81.4	94.2	91.1	3	0	619.679	-0.99	-0.00061
1	High	[K].ALEFSELLK.[S]	1xTMT6plex [A/K]	0.000181053	1	1	AT2G32240.1	AT2G32240.1 [235-243]	0	1507.91	1	1	1	1	1	1	Unique	54	High	0.0001049	107.2	90.8	104.5	82.4	95.1	88.3	2	0	754.46	-0.39	-0.0003
1	Medium	[K].ALEFVDK.[V]	1xTMT6plex [A/K]	0.035627	1	1	AT5G03160.1	AT5G03160.1 [149-155]	0	1279.77	1	1	1	1	1	1	Unique	30	Medium	0.02294	72.3	82.8	80.4	81.8	76.7	102.4	2	0	640.387	0.63	0.0004
14	High	[K].ALEGADLVIIPAGVPR.[K]	1xTMT6plex [N-Term]	9.9555e-08	2	3	AT1G53240.1; AT3G15020.1	AT1G53240.1 [94-109]; AT3G15020.1 [94-109]	0	1820.08	11	11	11	11	11	11	Not Unique	83	High	5.372e-08	956.2	952.9	1159.6	988.5	947.2	1013	2	0	910.546	0.52	0.00048
1	High	[K].ALEGGLGVSLLER.[A]	1xTMT6plex [N-Term]	4.18216e-05	1	1	AT5G35970.1	AT5G35970.1 [706-718]	0	1542.91							No Quan Values	75	High	2.391e-05							2	0	771.957	0.43	0.00033
1	Medium	[K].ALEGLFR.[V]	1xTMT6plex [N-Term]	0.026308	1	3	AT5G49830.2	AT5G49830.2 [500-506]	0	1034.62	1	1	1	1	1	1	Unique	44	Medium	0.0167	138.7	114.7	160.2	116.9	143.2	133.3	2	0	517.814	1.49	0.00077
1	High	[K].ALEGLVAR.[S]	1xTMT6plex [N-Term]	0.00327218	1	1	AT5G49980.1	AT5G49980.1 [247-254]	0	1057.66							No Quan Values	34	High	0.002038							2	0	529.332	-0.74	-0.00039
3	Medium	[K].ALEIAEK.[A]	1xTMT6plex [A/K]	0.018496	1	1	AT3G08590.1; AT3G08590.2	AT3G08590.1; AT3G08590.2 [404-410]	0	1231.77	1	1	1	1	1	1	Unique	35	Medium	0.03068	161.1	169.9	200.8	205.2	195.8	261.9	2	0	616.387	0.75	0.00046
1	Medium	[K].ALEIDPNNR.[E]	1xTMT6plex [N-Term]	0.0470384	1	2	AT3G25230.2	AT3G25230.2 [509-517]	0	1270.7	1	1	1	1	1	1	Unique	31	Medium	0.03046	349.1	359.8	395.4	357.1	324	341.6	2	0	635.852	0.45	0.00028
1	Medium	[K].ALEIFGK.[I]	1xTMT6plex [A/K]	0.0273729	1	1	AT1G12775.1	AT1G12775.1 [492-498]	0	1235.78							No Quan Values	26	Medium	0.01746							2	0	618.392	-0.47	-0.00029
2	Medium	[K].ALEIVGK.[R]	1xTMT6plex [A/K]	0.0136245	1	1	AT4G38630.1	AT4G38630.1 [124-130]	0	1187.78	1	1	1	1	1	1	Unique	38	High	0.00854	121.9	140.6	180.7	168.9	142.4	183.2	2	0	594.392	-0.48	-0.00029
3	High	[K].ALEKPDGGEFGNYYSLPALNDPR.[I]	1xTMT6plex [A/K]	3.42383e-07	1	1	AT4G35830.1	AT4G35830.1 [13-35]	0	2981.54	3	3	3	3	3	3	Unique	84	High	1.868e-07	85.9	74.3	92.1	75	74.8	67.2	3	0	994.519	0.13	0.00013
1	Medium	[K].ALELNPTYNK.[A]	1xTMT6plex [A/K]	0.0261344	1	2	AT4G30480.2	AT4G30480.2 [172-181]	0	1620.94							No Quan Values	15	Medium	0.01667							2	0	810.971	-0.25	-0.00021
1	High	[K].ALELQTNIENAGGEK.[L]	1xTMT6plex [A/K]	1.00739e-08	1	1	AT5G48600.2	AT5G48600.2 [829-843]	0	2045.13	1	1	1	1	1	1	Unique	108	High	5.352e-09	39.3	39.2	42.1	37.9	39.2	41.6	2	0	1023.07	1.59	0.00162
1	High	[K].ALELSEQPVPDDLK.[A]	1xTMT6plex [A/K]	0.000112182	1	2	AT1G20920.1	AT1G20920.1 [894-907]	0	2012.13							No Quan Values	41	High	6.45e-05							2	0	1006.57	1.12	0.00112
1	Medium	[K].ALEMIDK.[H]	1xTMT6plex [A/K]	0.0244567	1	1	AT1G23280.1	AT1G23280.1 [89-95]	0	1277.75	1	1	1	1	1	1	Unique	34	Medium	0.01544	68.4	73.5	73	69.4	63.7	73	2	0	639.381	0.69	0.00044
2	Medium	[K].ALENLVK.[S]	1xTMT6plex [A/K]	0.0382774	1	1	AT5G47890.1	AT5G47890.1 [85-91]	0	1244.8	2	2	2	2	2	2	Unique	34	Medium	0.02477	161.6	125.2	162.5	137.5	126.1	131.4	2	0	622.903	1.02	0.00064
1	High	[K].ALEPSGVISNYTN.[-]	1xTMT6plex [N-Term]	0.00339809	1	1	AT3G25770.1	AT3G25770.1 [241-253]	0	1593.83	1	1	1	1	1	1	Unique	50	High	0.002123	28.2	35.5	25.7	36.8	26.8	37.6	2	0	797.419	-0.67	-0.00053
1	High	[K].ALEQFVNR.[L]	1xTMT6plex [N-Term]	0.0074375	1	2	AT1G02080.1	AT1G02080.1 [830-837]	0	1205.68	1	1	1	1	1	1	Unique	30	High	0.004684	89.8	99.6	111.5	99.6	80.5	89.8	2	0	603.345	-0.59	-0.00036
2	High	[K].ALEQQEAAR.[N]	1xTMT6plex [N-Term]	0.00010033	1	1	AT4G28080.1	AT4G28080.1 [1115-1123]	0	1244.68	1	1	1	1	1	1	Unique	54	High	5.742e-05	85	75.7	85.6	83.2	91.2	100.3	2	0	622.843	-0.11	-7e-05
4	High	[K].ALESANLGGDK.[L]	1xTMT6plex [A/K]	7.75807e-06	1	3	AT5G46290.1	AT5G46290.1 [142-152]	0	1532.87	4	4	4	4	4	4	Unique	73	High	5.204e-06	277.4	269.8	351.1	299.4	257	315	2	0	766.937	-0.71	-0.00054
1	High	[K].ALESANLGGDKLNTIDK.[R]	TMT6plex [A]	0.000441679	1	3	AT5G46290.1	AT5G46290.1 [142-158]	1	2446.41							No Quan Values	22	High	0.0002618							3	0	816.142	-0.57	-0.00047
1	High	[K].ALESANLGGDKLNTIDKR.[K]	TMT6plex [A]	0.00295155	1	3	AT5G46290.1	AT5G46290.1 [142-159]	2	2602.51							No Quan Values	16	High	0.001836							3	0	868.175	-0.83	-0.00072
1	High	[K].ALESGQSIEAEVEMLR.[R]	1xTMT6plex [N-Term]	0.000155997	1	1	AT5G04420.3; AT5G04420.1; AT5G04420.2	AT5G04420.3; AT5G04420.1; AT5G04420.2 [471-486]	0	1991.03							No Quan Values	32	High	8.993e-05							3	0	664.346	-4.67	-0.0031
2	High	[K].ALESGQSIEAEVEMLR.[R]	1xTMT6plex [N-Term]; 1xOxidation [M14]	2.38618e-05	1	1	AT5G04420.3; AT5G04420.1; AT5G04420.2	AT5G04420.3; AT5G04420.1; AT5G04420.2 [471-486]	0	2007.03	2	2	2	2	2	2	Unique	40	High	1.356e-05	92.6	101.8	109.4	109.2	111.3	120.1	3	0	669.681	0.24	0.00016
1	Medium	[K].ALESLNIPTVK.[D]	1xTMT6plex [A/K]	0.0476435	1	1	AT4G18760.1	AT4G18760.1 [55-65]	0	1643.01	1	1	1	1	1	1	Unique	16	Medium	0.03089	235.6	206	278.1	209.6	221.6	232.1	3	0	548.343	0.63	0.00035
1	High	[K].ALESVDEALVR.[L]	1xTMT6plex [N-Term]	2.93688e-05	1	2	AT3G11560.4; AT3G11560.2; AT3G11560.3	AT3G11560.4; AT3G11560.2; AT3G11560.3 [546-556]	0	1430.81	1	1	1	1	1	1	Unique	56	High	1.673e-05	91.9	69.5	94.6	75.8	95.7	74.1	2	0	715.906	0.26	0.00018
1	Medium	[K].ALETTIR.[D]	1xTMT6plex [N-Term]	0.0380294	1	2	AT2G31170.1	AT2G31170.1 [464-470]	0	1032.63	1	1	1	1	1	1	Unique	38	Medium	0.02456	108.8	115.4	111.7	120.8	102.6	142.7	2	0	516.816	0.21	0.00011
1	High	[K].ALEVIDVDQK.[T]	1xTMT6plex [A/K]	0.000120227	1	1	AT3G20250.1	AT3G20250.1 [721-730]	0	1587.94							No Quan Values	34	High	6.896e-05							2	0	794.472	1.1	0.00088
4	Medium	[K].ALEVIPR.[Q]	1xTMT6plex [N-Term]	0.0270134	1	2	AT3G11830.1	AT3G11830.1 [444-450]	0	1026.65	3	3	3	3	3	3	Unique	44	Medium	0.01717	214	236.6	254.1	258.6	239.7	252.2	2	0	513.829	-0.33	-0.00017
3	High	[K].ALEVLNVSK.[E]	1xTMT6plex [A/K]	0.000129629	1	1	AT2G38740.1	AT2G38740.1 [173-181]	0	1430.9	3	3	3	3	3	3	Unique	61	High	7.443e-05	385.7	372.8	457.3	379	371.5	348.3	2	0	715.953	-0.03	-2e-05
1	High	[K].ALEVPLVNDLGYTK.[R]	1xTMT6plex [A/K]	0.000186029	1	1	AT1G43850.1; AT1G43850.2	AT1G43850.1; AT1G43850.2 [517-530]	0	1990.16	1	1	1	1	1	1	Unique	46	High	0.000108	218.8	206.8	240.8	228.2	196.7	234.5	3	0	664.059	-0.09	-6e-05
1	High	[K].ALEVVELEQQAR.[M]	1xTMT6plex [N-Term]	2.74593e-05	1	1	AT3G10360.1	AT3G10360.1 [757-768]	0	1613.91							No Quan Values	52	High	1.563e-05							2	0	807.457	0.03	3e-05
2	High	[K].ALEVVQYIK.[D]	1xTMT6plex [A/K]	0.000223427	3	4	AT5G57320.1; AT4G30160.2; AT2G41740.1	AT5G57320.1 [192-200]; AT4G30160.2 [192-200]; AT2G41740.1 [190-198]	0	1520.95	1	1	1	1	1	1	Not Unique	47	High	0.0001305	137	121.7	134.3	110.1	114.2	107.6	2	0	760.976	0.32	0.00024
1	High	[K].ALEWLTLAAK.[E]	1xTMT6plex [A/K]	0.000741504	1	1	AT1G18260.1	AT1G18260.1 [302-311]	0	1573.97							No Quan Values	17	High	0.0004471							2	0	787.49	0.04	3e-05
2	High	[K].ALEYEDFDKFDR.[V]	1xTMT6plex [A/K]	0.00025952	1	1	AT1G09780.1	AT1G09780.1 [295-306]	1	2006.03	2	2	2	2	2	2	Unique	29	High	0.0001521	285.8	264.6	323.4	248.8	271.8	267.2	3	0	669.347	-0.45	-0.0003
1	High	[K].ALFDGQLLDVYFTR.[S]	1xTMT6plex [N-Term]	2.11822e-05	2	3	AT1G55860.1; AT1G70320.1	AT1G55860.1 [3667-3680]; AT1G70320.1 [3395-3408]	0	1887.02	1	1	1	1	1	1	Not Unique	50	High	1.202e-05	21.6	20.5	20.9	18.6	14.6	21.7	2	0	944.014	-0.3	-0.00028
10	High	[K].ALFEESIPAFDVLGK.[R]	1xTMT6plex [A/K]	8.41557e-07	1	2	AT3G25530.1	AT3G25530.1 [141-155]	0	2094.19	6	6	6	6	6	6	Unique	66	High	6.099e-06	750.7	698	903.6	714.7	705.2	744.6	2	0	1047.6	2.12	0.00222
1	High	[K].ALFGQTIEGPLEFK.[T]	1xTMT6plex [A/K]	0.000198673	1	1	AT4G16440.1	AT4G16440.1 [324-337]	0	2008.15	1	1	1	1	1	1	Unique	28	High	0.0001151	15.2	18.2	15.9	18.2	10.5	17.8	2	0	1004.58	-1.29	-0.0013
1	High	[K].ALFGSDGTSTLYR.[M]	1xTMT6plex [N-Term]	6.92879e-07	1	3	AT4G25720.1	AT4G25720.1 [186-198]	0	1616.85	1	1	1	1	1	1	Unique	96	High	3.806e-07	58.5	46.7	71.9	46.5	49.3	49.9	2	0	808.928	0.4	0.00033
1	High	[K].ALGADEVFSESQLNVK.[N]	1xTMT6plex [A/K]	5.30123e-09	1	2	AT3G45770.1	AT3G45770.1 [232-247]	0	2165.19	1	1	1	1	1	1	Unique	108	High	2.791e-09	29.4	33.9	37.3	26.4	29.7	31.7	2	0	1083.09	-1.95	-0.00211
1	Medium	[K].ALGCTAYSSAR.[C]	1xTMT6plex [N-Term]; 1xCarbamidomethyl [C4]	0.0314415	1	1	AT2G36870.1	AT2G36870.1 [239-249]	0	1385.7							No Quan Values	23	Medium	0.02022							2	0	693.356	-0.32	-0.00022
3	High	[K].ALGDQFPEGER.[Y]	1xTMT6plex [N-Term]	7.28569e-05	1	3	AT4G39910.1	AT4G39910.1 [11-21]	0	1447.74	2	2	2	2	2	2	Unique	58	High	4.174e-05	86.1	97.2	105.7	97.7	98.8	101.7	2	0	724.373	0.31	0.00023
35	High	[K].ALGEAQDDILQFDAPVLINR.[D]	1xTMT6plex [N-Term]	1.72362e-09	1	1	AT3G45140.1	AT3G45140.1 [370-389]	0	2427.31	23	23	23	23	23	23	Unique	94	High	8.023e-08	1133.2	1027	1259.7	1176.2	1116.6	1185.4	2	0	1214.16	-0.68	-0.00083
1	Medium	[K].ALGEAQDDILQFDAPVLINRDR.[F]	1xTMT6plex [N-Term]	0.0372939	1	1	AT3G45140.1	AT3G45140.1 [370-391]	1	2698.44	1	1	1	1	1	1	Unique	19	Medium	0.02418	19.2	23.6	22	16.9	15.7	19.5	3	0	900.152	1.87	0.00168
2	High	[K].ALGEEIAALK.[A]	1xTMT6plex [A/K]	1.76002e-05	1	1	AT5G42570.1	AT5G42570.1 [144-153]	0	1472.91	1	1	1	1	1	1	Unique	55	High	2.865e-05	25.2	21	20.1	22.4	24.3	27.2	2	0	736.957	-1.07	-0.00079
[truncated: 57,215 more rows]
