# Supplementary material for: Quantitative Proteomics Reveals a Role for SERINE/ARGININE-Rich 45 in Regulating RNA Metabolism and Modulating Transcriptional Suppression via the ASAP Complex in Arabidopsis thaliana
Source: Front Plant Sci. 2019 Sep 19;10:1116. doi: 10.3389/fpls.2019.01116 (PMC6761909; doi:10.3389/fpls.2019.01116)
Supplement: Supplementary file 8 [file Table_4.xlsx]

## Sheet: Sheet3
Supplemental Table S4. A list of less accumulated proteins in the sr45-1 mutant which coding genes are hypermethylated in the ibm1 loss-of-function mutant.
Gene ID	Mapped IDs	Gene Name/Gene Symbol	PANTHER Protein Class
ARATH|TAIR=AT3G54230|UniProtKB=F4JCU0	AT3G54230	SUPPRESSOR OF ABI3-5;SUA;ortholog
ARATH|TAIR=AT5G11350|UniProtKB=Q8VYU4	AT5G11350	Carbon catabolite repressor protein 4 homolog 6;CCR4-6;ortholog	exoribonuclease(PC00099)
ARATH|Gene=AT2G45990|UniProtKB=O82790	AT2G45990	AT2G45990 protein;At2g45990;ortholog
ARATH|TAIR=AT2G22400|UniProtKB=Q8L601	AT2G22400	S-adenosyl-L-methionine-dependent methyltransferases superfamily protein;At2g22400;ortholog	methyltransferase(PC00155);nucleic acid binding(PC00171)
ARATH|TAIR=AT1G01790|UniProtKB=Q9ZTZ7	AT1G01790	K(+) efflux antiporter 1, chloroplastic;KEA1;ortholog	transporter(PC00227)
ARATH|TAIR=AT1G71830|UniProtKB=Q94AG2	AT1G71830	Somatic embryogenesis receptor kinase 1;SERK1;ortholog
ARATH|EnsemblGenome=AT1G21650|UniProtKB=D8WUA4	AT1G21650	Protein translocase subunit SECA2, chloroplastic;SECA2;ortholog	transporter(PC00227)
ARATH|TAIR=AT2G13540|UniProtKB=Q9SIU2	AT2G13540	Nuclear cap-binding protein subunit 1;ABH1;ortholog	mRNA splicing factor(PC00148)
ARATH|Gene=AT5G13980|UniProtKB=Q8LPJ3	AT5G13980	Probable alpha-mannosidase At5g13980;At5g13980;ortholog
ARATH|TAIR=AT1G16460|UniProtKB=Q24JL3	AT1G16460	Thiosulfate/3-mercaptopyruvate sulfurtransferase 2;STR2;ortholog	transfer/carrier protein(PC00219);transferase(PC00220)
ARATH|TAIR=AT3G63520|UniProtKB=O65572	AT3G63520	Carotenoid 9,10(9',10')-cleavage dioxygenase 1;CCD1;ortholog
ARATH|TAIR=AT5G58510|UniProtKB=Q8RWW8	AT5G58510	Rab3 GTPase-activating protein catalytic protein;MQJ2.13;ortholog
ARATH|Gene=AT2G11000|UniProtKB=F4IRD3	AT2G11000	MAK10 homologue;MAK10;ortholog	acetyltransferase(PC00038)
ARATH|TAIR=AT2G40730|UniProtKB=F4II29	AT2G40730	Kinase family with ARM repeat domain-containing protein;CTEXP;ortholog
ARATH|TAIR=AT5G43600|UniProtKB=Q8VXY9	AT5G43600	Ureidoglycolate hydrolase;UAH;ortholog
ARATH|TAIR=AT1G06550|UniProtKB=Q9SHJ8	AT1G06550	3-hydroxyisobutyryl-CoA hydrolase-like protein 5;At1g06550;ortholog	acetyltransferase(PC00038);acyltransferase(PC00042);dehydrogenase(PC00092);epimerase/racemase(PC00096);hydratase(PC00120);ligase(PC00142)
ARATH|Gene=AT1G18270|UniProtKB=F4IAP5	AT1G18270	Ketose-bisphosphate aldolase class-II family protein;At1g18270;ortholog
ARATH|TAIR=AT4G01690|UniProtKB=P55826	AT4G01690	Protoporphyrinogen oxidase 1, chloroplastic;PPOX1;ortholog	DNA methyltransferase(PC00013);oxidase(PC00175)
ARATH|Gene_OrderedLocusName=At3g42850|UniProtKB=A0A1I9LRU1	AT3G42850	Mevalonate/galactokinase family protein;At3g42850;ortholog	carbohydrate kinase(PC00065)
ARATH|TAIR=AT5G56730|UniProtKB=Q9FJT9	AT5G56730	Zinc protease PQQL-like;At5g56730;ortholog
ARATH|Gene_OrderedLocusName=At3g08840|UniProtKB=A0A1I9LPE3	AT3G08840	D-alanine-D-alanine ligase family;At3g08840;ortholog	ligase(PC00142)
ARATH|TAIR=AT3G27190|UniProtKB=Q9LK34	AT3G27190	Uridine kinase-like protein 2, chloroplastic;UKL2;ortholog	glycosyltransferase(PC00111);nucleotide kinase(PC00172)
ARATH|TAIR=AT5G63640|UniProtKB=Q9FFQ0	AT5G63640	TOM1-like protein 5;TOL5;ortholog	membrane traffic protein(PC00150);transporter(PC00227)
ARATH|TAIR=AT5G13690|UniProtKB=Q9FNA3	AT5G13690	Alpha-N-acetylglucosaminidase;NAGLU;ortholog
ARATH|TAIR=AT5G08370|UniProtKB=Q8RX86	AT5G08370	Alpha-galactosidase 2;AGAL2;ortholog
ARATH|TAIR=AT1G49670|UniProtKB=F4I3C3	AT1G49670	ARP protein (REF);NQR;ortholog	dehydrogenase(PC00092);reductase(PC00198)
ARATH|TAIR=AT1G16970|UniProtKB=Q9FQ08	AT1G16970	ATP-dependent DNA helicase 2 subunit KU70;KU70;ortholog	DNA helicase(PC00011)
ARATH|TAIR=AT1G03160|UniProtKB=Q1KPV0	AT1G03160	Probable transmembrane GTPase FZO-like, chloroplastic;FZL;ortholog	small GTPase(PC00208)
ARATH|TAIR=AT5G08470|UniProtKB=Q9FNP1	AT5G08470	Peroxisome biogenesis protein 1;PEX1;ortholog
ARATH|Gene=AT3G18860|UniProtKB=Q9LHN3	AT3G18860	AT3g18860/MCB22_3;At3g18860;ortholog	enzyme modulator(PC00095)
ARATH|TAIR=AT5G04900|UniProtKB=Q8LEU3	AT5G04900	Chlorophyll(ide) b reductase NOL, chloroplastic;NOL;ortholog
ARATH|Gene=AT1G67140|UniProtKB=F4HRS2	AT1G67140	Protein SWEETIE;SWEETIE;ortholog
ARATH|TAIR=AT4G27760|UniProtKB=F4JJR8	AT4G27760	Dehydrogenase/reductase SDR family member FEY;FEY;ortholog	dehydrogenase(PC00092);reductase(PC00198)
ARATH|Gene=AT1G54920|UniProtKB=F4HYL8	AT1G54920	Uncharacterized protein;At1g54920;ortholog
ARATH|TAIR=AT1G54570|UniProtKB=Q9ZVN2	AT1G54570	Acyltransferase-like protein At1g54570, chloroplastic;At1g54570;ortholog
ARATH|Gene=AT1G52510|UniProtKB=Q8VZ57	AT1G52510	Alpha/beta-Hydrolases superfamily protein;At1g52510;ortholog	hydrolase(PC00121)
ARATH|TAIR=AT5G14220|UniProtKB=Q8S9J1	AT5G14220	Protoporphyrinogen oxidase 2, chloroplastic/mitochondrial;PPOX2;ortholog	DNA methyltransferase(PC00013);oxidase(PC00175)
ARATH|TAIR=AT2G07050|UniProtKB=P38605	AT2G07050	Cycloartenol synthase;CAS1;ortholog
ARATH|TAIR=AT5G63810|UniProtKB=Q9FN08	AT5G63810	Beta-galactosidase 10;BGAL10;ortholog	galactosidase(PC00104)
ARATH|Gene=AT3G07610|UniProtKB=Q9SSE9	AT3G07610	Lysine-specific demethylase JMJ25;JMJ25;ortholog	zinc finger transcription factor(PC00244)
ARATH|TAIR=AT1G76850|UniProtKB=Q8S3U9	AT1G76850	Exocyst complex component SEC5A;SEC5A;ortholog
ARATH|TAIR=AT4G09020|UniProtKB=Q9M0S5	AT4G09020	Isoamylase 3, chloroplastic;ISA3;ortholog	amylase(PC00048)
ARATH|TAIR=AT3G10160|UniProtKB=F4J2K2	AT3G10160	Folylpolyglutamate synthase;FPGS2;ortholog	ligase(PC00142)
ARATH|Gene=AT1G53165|UniProtKB=F4HPR9	AT1G53165	Protein kinase superfamily protein;ATMAP4K ALPHA1;ortholog
ARATH|EnsemblGenome=AT3G03250|UniProtKB=A0A1I9LT02	AT3G03250	UTP--glucose-1-phosphate uridylyltransferase;UGP1;ortholog
ARATH|TAIR=AT2G35630|UniProtKB=Q94FN2	AT2G35630	Protein MOR1;MOR1;ortholog	non-motor microtubule binding protein(PC00166)
ARATH|Gene=AT4G38350|UniProtKB=F4JTN1	AT4G38350	Patched family protein;At4g38350;ortholog
ARATH|TAIR=AT1G10760|UniProtKB=Q9SAC6	AT1G10760	Alpha-glucan water dikinase 1, chloroplastic;GWD1;ortholog
ARATH|TAIR=AT1G65540|UniProtKB=F4IBH5	AT1G65540	LETM1-like protein;LETM2;ortholog	annexin(PC00050);calmodulin(PC00061)
ARATH|Gene_OrderedLocusName=At4g13550|UniProtKB=A0A1P8B415	AT4G13550	Putative triglyceride lipase;At4g13550;ortholog
ARATH|TAIR=AT1G23800|UniProtKB=Q8S528	AT1G23800	Aldehyde dehydrogenase family 2 member B7, mitochondrial;ALDH2B7;ortholog	dehydrogenase(PC00092)
ARATH|TAIR=AT3G03250|UniProtKB=Q9M9P3	AT3G03250	UTP--glucose-1-phosphate uridylyltransferase 2;UGP2;ortholog
ARATH|TAIR=AT5G45140|UniProtKB=F4KD38	AT5G45140	DNA-directed RNA polymerase III subunit 2;NRPC2;ortholog	DNA-directed RNA polymerase(PC00019);nucleotidyltransferase(PC00174)
ARATH|Gene=AT1G25350|UniProtKB=Q8W4F3	AT1G25350	Glutamine--tRNA ligase, cytoplasmic;OVA9;ortholog	ligase(PC00142)
ARATH|TAIR=AT2G44160|UniProtKB=O80585	AT2G44160	Methylenetetrahydrofolate reductase 2;MTHFR2;ortholog
ARATH|TAIR=AT4G20850|UniProtKB=F4JVN6	AT4G20850	Tripeptidyl-peptidase 2;TPP2;ortholog	serine protease(PC00203)
ARATH|TAIR=AT5G27380|UniProtKB=P46416	AT5G27380	Glutathione synthetase, chloroplastic;GSH2;ortholog	ligase(PC00142)
ARATH|TAIR=AT1G71480|UniProtKB=Q9C9I5	AT1G71480	AT1G71480 protein;At1g71480;ortholog
