# Supplementary material for: Quantitative Proteomics Reveals a Role for SERINE/ARGININE-Rich 45 in Regulating RNA Metabolism and Modulating Transcriptional Suppression via the ASAP Complex in Arabidopsis thaliana
Source: Front Plant Sci. 2019 Sep 19;10:1116. doi: 10.3389/fpls.2019.01116 (PMC6761909; doi:10.3389/fpls.2019.01116)
Supplement: Supplementary file 9 [file Table_5.xlsx]

## Sheet: Summary
Supplemental Table S5. GO* and KEGG** Pathway Enrichment Analysis for proteins differentially accumulated in either Col-0 or sr45-1 inflorescence tissues.
Sheet Title	Description
High in Col-0	GO enrichment analysis for 171 proteins accumulated in Col-0 inflorescence
mRNA Surveillance	Proteins accumulated in Col-0 that are enriched in mRNA surveillance pathway
High in sr45-1	GO enrichment analysis for 56 proteins accumulated in sr45-1 mutant inflorescence
Ribosome Biogenesis	Proteins accumulated in sr45-1 mutant that are enriched in ribosome biogenesis
RNA Degradation	Proteins accumulated in sr45-1 mutant that are enriched in RNA degradation
Glucosinolate Biosynthesis	Proteins accumulated in sr45-1 mutant that are enriched in glucosinolate biosynthesis
* All GO enrichment analysis was done using 01-01-2019 release from PANTHER14.0. A total of 27581 mapped IDs were found in this release of the Arabidopsis reference list. Fisher's Exact test was performed. False Discovery Rate (FDR) was calculated subsequently. Only GO terms with FDR <0.05 are defined as enriched GOs.
** All KEGG pathway enrichment results were calculated by STRING 11.0 using the whole Arabidopsis thaliana genome as background for statistical analysis. Only pathways with FDR < 0.05 are defined as enriched KEGG pathways.

## Sheet: High in Col-0
GO enrichment analysis for 171 proteins accumulated in Col-0 inflorescence															Enriched KEGG Pathways
GO biological process complete	Fold Enrichment	FDR	Reference Gene #		GO molecular function complete	Fold Enrichment	FDR	Reference Gene #		GO cellular component complete	Fold Enrichment	FDR	Reference Gene #		#pathway ID	pathway description	Observed gene count	background gene count	FDR	matching proteins in your network (IDs)
starch catabolic process (GO:0005983)	37.95	0.00568	17		acid-amino acid ligase activity (GO:0016881)	32.26	0.00828	20		chloroplast thylakoid membrane (GO:0009535)	5.14	0.000157	408		ath01100	Metabolic pathways	40	1899	6.44e-10	AT1G01710.1,AT1G04620.1,AT1G06550.1,AT1G12350.1,AT1G16460.2,AT1G20020.1,AT1G23800.1,AT1G25350.2,AT1G62660.1,AT1G65590.1,AT1G74020.1,AT2G07050.1,AT2G21590.2,AT2G40840.1,AT2G44160.1,AT2G45290.1,AT3G03250.1,AT3G10160.1,AT3G14150.1,AT3G14940.1,AT3G27190.1,AT3G42850.1,AT4G01690.1,AT4G09020.1,AT4G10060.1,AT4G25970.1,AT4G29610.1,AT5G04900.1,AT5G05270.1,AT5G13690.1,AT5G14220.1,AT5G17310.2,AT5G19220.1,AT5…
starch metabolic process (GO:0005982)	20.91	0.000194	54		hydrolase activity, hydrolyzing O-glycosyl compounds (GO:0004553)	5.26	0.00469	368		plastid thylakoid membrane (GO:0055035)	5.13	0.000151	409		ath00500	Starch and sucrose metabolism	7	147	0.0014	AT1G62660.1,AT2G21590.2,AT2G40840.1,AT3G03250.1,AT4G09020.1,AT5G17310.2,AT5G19220.1
cellular glucan metabolic process (GO:0006073)	9.07	0.00132	160		hydrolase activity, acting on glycosyl bonds (GO:0016798)	4.74	0.00414	442		thylakoid membrane (GO:0042651)	4.9	0.000231	428		ath01110	Biosynthesis of secondary metabolites	19	1063	0.0014	AT1G01710.1,AT1G04620.1,AT1G23800.1,AT1G74020.1,AT2G07050.1,AT2G21590.2,AT2G24210.1,AT2G45290.1,AT3G02600.1,AT3G14150.1,AT4G01690.1,AT4G09020.1,AT4G25970.1,AT5G04900.1,AT5G05270.1,AT5G14220.1,AT5G19220.1,AT5G23960.1,AT5G38120.1
glucan metabolic process (GO:0044042)	8.64	0.00161	168		hydrolase activity (GO:0016787)	2.34	6.79e-05	3164		photosynthetic membrane (GO:0034357)	4.89	0.000224	429		ath00520	Amino sugar and nucleotide sugar metabolism	6	131	0.0034	AT1G65590.1,AT2G21590.2,AT3G03250.1,AT3G42850.1,AT5G17310.2,AT5G19220.1
carbohydrate metabolic process (GO:0005975)	3.78	0.00142	810		catalytic activity (GO:0003824)	2.04	2.96e-15	8874		chloroplast thylakoid (GO:0009534)	4.66	0.000102	519		ath00511	Other glycan degradation	3	19	0.0042	AT1G65590.1,AT4G10060.1,AT5G13980.2
metabolic process (GO:0008152)	1.79	1.36e-06	8211		galactosidase activity (GO:0015925)	24.81	0.0173	26		plastid thylakoid (GO:0031976)	4.65	9.7e-05	520		ath00860	Porphyrin and chlorophyll metabolism	4	52	0.0043	AT1G04620.1,AT4G01690.1,AT5G04900.1,AT5G14220.1
organic substance metabolic process (GO:0071704)	1.72	0.000249	7417		lipase activity (GO:0016298)	7.68	0.0191	147		chloroplast stroma (GO:0009570)	4.61	6.28e-07	769		ath00052	Galactose metabolism	4	56	0.0048	AT1G62660.1,AT3G03250.1,AT5G08370.1,AT5G17310.2
primary metabolic process (GO:0044238)	1.66	0.00345	6707		lyase activity (GO:0016829)	4.48	0.0211	396		plastid stroma (GO:0009532)	4.56	6.9e-07	779		ath00531	Glycosaminoglycan degradation	2	7	0.0105	AT1G65590.1,AT5G13690.1
cellular metabolic process (GO:0044237)	1.6	0.00673	7157							thylakoid part (GO:0044436)	4.45	0.000512	471		ath00603	Glycosphingolipid biosynthesis - globo and isoglobo series	2	9	0.0142	AT1G65590.1,AT5G08370.1
small molecule metabolic process (GO:0044281)	2.54	0.0105	1587							thylakoid (GO:0009579)	4.34	9.62e-05	595		ath00410	beta-Alanine metabolism	3	40	0.0152	AT1G06550.1,AT1G23800.1,AT5G65940.1
cofactor metabolic process (GO:0051186)	4.2	0.0111	499							chloroplast envelope (GO:0009941)	4.26	3.52e-05	681		ath00280	Valine, leucine and isoleucine degradation	3	46	0.02	AT1G06550.1,AT1G23800.1,AT5G65940.1
cellular polysaccharide metabolic process (GO:0044264)	6.1	0.0119	238							plastid envelope (GO:0009526)	4.15	4.76e-05	700		ath03015	mRNA surveillance pathway	4	111	0.0304	AT1G16610.3,AT2G13540.1,AT2G45640.1,AT4G39680.1
oxidation-reduction process (GO:0055114)	3.1	0.0122	937							chloroplast part (GO:0044434)	4	4.63e-10	1452		ath00561	Glycerolipid metabolism	3	58	0.0314	AT1G23800.1,AT3G02600.1,AT5G08370.1
cellular lipid catabolic process (GO:0044242)	9.98	0.0185	97							plastid part (GO:0044435)	3.95	3.86e-10	1469		ath01200	Carbon metabolism	6	261	0.0314	AT1G06550.1,AT2G44160.1,AT2G45290.1,AT3G14150.1,AT3G14940.1,AT5G65940.1
cellular polysaccharide catabolic process (GO:0044247)	21.51	0.0207	30							organelle envelope (GO:0031967)	2.98	0.000298	1189
glucan catabolic process (GO:0009251)	21.51	0.022	30							envelope (GO:0031975)	2.98	0.000313	1189
monocarboxylic acid catabolic process (GO:0072329)	12.8	0.0222	63							organelle subcompartment (GO:0031984)	2.88	0.00787	896
cellular carbohydrate metabolic process (GO:0044262)	4.69	0.0243	344							chloroplast (GO:0009507)	2.43	1.07e-12	5248
organic substance catabolic process (GO:1901575)	2.57	0.0252	1317							plastid (GO:0009536)	2.41	7.99e-13	5292
cellular process (GO:0009987)	1.39	0.0271	10295							cytosol (GO:0005829)	2.25	0.000852	2290
plastid organization (GO:0009657)	5.09	0.0274	285							organelle part (GO:0044422)	1.86	3.6e-05	5381
polysaccharide metabolic process (GO:0005976)	4.81	0.0381	302							intracellular organelle part (GO:0044446)	1.86	3.9e-05	5375
										cytoplasmic part (GO:0044444)	1.58	3.6e-09	12257
										cytoplasm (GO:0005737)	1.5	3.98e-10	14521
All GO terms that have fold of enrichment > 2.00 and FDR < 0.01 are in red.										apoplast (GO:0048046)	3.64	0.0123	488
										pollen coat (GO:0070505)	> 100	0.0155	3
										intracellular part (GO:0044424)	1.13	0.047	21258
										peroxisome (GO:0005777)	4.43	0.0481	255
										intracellular (GO:0005622)	1.13	0.0486	21258
										vacuole (GO:0005773)	2.37	0.0491	1091
										microbody (GO:0042579)	4.43	0.0499	255

## Sheet: mRNA Surveillance
Proteins accumulated in Col-0 that are enriched in mRNA surveillance pathway
AGI	Fold Change (sr45-1/Col-0)	Annotation	Biological Process Involved
AT1G16610	0.072	SR45, AtRNPS1	RNA splicing, mRNA splicing, via spliceosome, regulation of alternative mRNA splicing, via spliceosome, sugar mediated signaling pathway
AT2G45640	0.128	AtSAP18, SIN3 ASSOCIATED POLYPEPTIDE 18	response to abscisic acid, response to salt stress
AT4G39680	0.664	AtACINUS, SAP DOMAIN-CONTAINING PROTEIN
AT2G13540	0.796	AtCBP80, ABH1	7-methylguanosine mRNA capping, RNA splicing, via endonucleolytic cleavage and ligation, animal organ morphogenesis, long-day photoperiodism, flowering, mRNA cis splicing, via spliceosome, mRNA export from nucleus, nuclear-transcribed mRNA catabolic process, nonsense-mediated decay, primary miRNA processing, response to abscisic acid, translation

## Sheet: High in sr45-1
GO enrichment analysis for 56 proteins accumulated in sr45-1 mutant inflorescence															Enriched KEGG Pathways
GO biological process complete	Fold Enrichment	FDR	Reference Gene #		GO molecular function complete	Fold Enrichment	FDR	Reference Gene #		GO molecular function complete	Fold Enrichment	FDR	Reference Gene #		#pathway ID	pathway description	observed gene count	background gene count	FDR	matching proteins in your network (IDs)
glycosinolate metabolic process (GO:0019757)	17.66	0.00445	137		hydrolase activity, acting on acid anhydrides (GO:0016817)	5.72	0.00228	930		preribosome, large subunit precursor (GO:0030687)	72.58	0.00221	20		ath00966	Glucosinolate biosynthesis	3	22	0.00047	AT1G18590.1,AT1G24100.1,AT2G20610.1
glucosinolate metabolic process (GO:0019760)	17.66	0.00476	137		purine NTP-dependent helicase activity (GO:0070035)	18.75	0.00374	129		preribosome (GO:0030684)	28.46	0.000216	85		ath01110	Biosynthesis of secondary metabolites	10	1063	0.00052	AT1G18590.1,AT1G20620.1,AT1G24100.1,AT1G31860.1,AT2G20610.1,AT3G03640.1,AT3G25780.1,AT3G49110.1,AT5G54190.1,AT5G54810.1
S-glycoside metabolic process (GO:0016143)	17.66	0.00513	137		ATP-dependent helicase activity (GO:0008026)	18.75	0.00437	129		nucleolus (GO:0005730)	11.57	3.09e-06	460		ath00380	Tryptophan metabolism	3	53	0.0018	AT1G20620.1,AT1G24100.1,AT2G20610.1
rRNA processing (GO:0006364)	15.83	0.00053	214		ATPase activity, coupled (GO:0042623)	7.84	0.00523	494		cell wall (GO:0005618)	5.76	0.003	756		ath01210	2-Oxocarboxylic acid metabolism	3	73	0.0033	AT1G24100.1,AT1G72330.3,AT2G20610.1
rRNA metabolic process (GO:0016072)	14.92	0.000623	227		pyrophosphatase activity (GO:0016462)	5.77	0.0084	922		external encapsulating structure (GO:0030312)	5.75	0.00276	758		ath03018	RNA degradation	3	112	0.0089	AT2G06990.1,AT4G37910.1,AT5G09590.1
ncRNA processing (GO:0034470)	13.48	0.00015	323		hydrolase activity, acting on acid anhydrides, in phosphorus-containing anhydrides (GO:0016818)	5.76	0.00286	924		nuclear lumen (GO:0031981)	5.7	0.000221	1019		ath01100	Metabolic pathways	10	1899	0.0165	AT1G31860.1,AT1G72330.3,AT2G43620.1,AT3G03640.1,AT3G25780.1,AT3G49110.1,AT4G25000.1,AT5G25450.1,AT5G54190.1,AT5G54810.1
ncRNA metabolic process (GO:0034660)	10.86	0.000452	401		nucleoside-triphosphatase activity (GO:0017111)	5.52	0.00467	877		organelle lumen (GO:0043233)	5.44	5.11e-05	1245
ribosome biogenesis (GO:0042254)	10.16	0.000853	381		hydrolase activity (GO:0016787)	3.06	0.00427	3164		membrane-enclosed lumen (GO:0031974)	5.44	6.81e-05	1245
ribonucleoprotein complex biogenesis (GO:0022613)	8.36	0.00263	463		helicase activity (GO:0004386)	13.52	0.0134	179		intracellular organelle lumen (GO:0070013)	5.44	0.000102	1245
RNA processing (GO:0006396)	6.6	0.00152	733		ATPase activity (GO:0016887)	6.05	0.0162	640		nuclear part (GO:0044428)	4.16	0.00331	1396
heterocycle metabolic process (GO:0046483)	3.73	0.000544	2465		catalytic activity (GO:0003824)	1.8	0.0241	8874		ribonucleoprotein complex (GO:1990904)	4.79	0.0101	910
response to abiotic stimulus (GO:0009628)	3.69	0.00197	2098							non-membrane-bounded organelle (GO:0043228)	3.47	0.0114	1672
cellular aromatic compound metabolic process (GO:0006725)	3.52	0.000661	2612							intracellular non-membrane-bounded organelle (GO:0043232)	3.47	0.0124	1672
organic cyclic compound metabolic process (GO:1901360)	3.38	0.000936	2724							cell junction (GO:0030054)	4.06	0.0483	953
cellular nitrogen compound metabolic process (GO:0034641)	3.24	0.00095	2986							symplast (GO:0055044)	4.06	0.0513	953
nucleic acid metabolic process (GO:0090304)	3.67	0.0145	1715							cell-cell junction (GO:0005911)	4.06	0.0547	953
response to stress (GO:0006950)	2.76	0.0149	3158							plasmodesma (GO:0009506)	4.06	0.0586	953
ribosomal large subunit biogenesis (GO:0042273)	21.04	0.0154	92
RNA metabolic process (GO:0016070)	4.14	0.0174	1286
gene expression (GO:0010467)	3.81	0.0179	1525
glycosyl compound metabolic process (GO:1901657)	11.69	0.0216	207
glycosinolate biosynthetic process (GO:0019758)	34.56	0.0263	42
nucleobase-containing compound metabolic process (GO:0006139)	3.14	0.0268	2156
glucosinolate biosynthetic process (GO:0019761)	34.56	0.0274	42
S-glycoside biosynthetic process (GO:0016144)	34.56	0.0286	42
nitrogen compound metabolic process (GO:0006807)	2.06	0.0301	5875
indole-containing compound biosynthetic process (GO:0042435)	29.03	0.0397	50
response to salt stress (GO:0009651)	5.74	0.0465	590
sulfur compound biosynthetic process (GO:0044272)	13.63	0.0485	142
All GO terms that have fold of enrichment > 2.00 and FDR < 0.01 are in red.

## Sheet: Ribosome Biogenesis
Proteins accumulated in sr45-1 mutant that are enriched in ribosome biogenesis
AGI	Fold Change (sr45-1/Col-0)	Annotation	Biological Process Involved
AT2G44860	1.45	RIBOSOMAL PROTEIN L24e FAMILY PROTEIN	assembly of large subunit precursor of prribosome, ribosomal large subunit assembly, ribosomal biogenesis, translatin
AT4G34910	1.377	DEAD-BOX ATP-DEPENDENT RNA HYLICASE 16, RH16; ORTHOLOG
AT2G37990	1.345	ATPEP2, ARABIDOPSIS HOMOLOG OF YEAST RIBOSOME BIOGENESIS REGULATORY PROTEIN RRS1	endonucleolytic cleavage in ITS1 to separate SSU-rRNA from 5.8S rRNA and LSU-rRNA from tricistronic rRNA transcript (SSU-rRNA, 5.8S rRNA, LSU-rRNA), ribosomal large subunit biogenesis, ribosomal large subunit export from nucleus
AT1G80750	1.324	60S RIBOSOMAL PROTEIN L7-1, RPL7A	maturation of LSU-rRNA from tricistronic rRNA transcript (SSU-rRNA, 5.8S rRNA, LSU-rRNA), translation
AT3G22660	1.278	RRNA-PROCESSING PROTEIN EBP2-RELATED	rRNA processing, ribosomal large subunit biogenesis
AT2G41670	1.247	SIN2, SHORT INTEGUMENTS 2	mitochondrial ribosome assembly
AT5G15550	1.222	ATPEP2, TRANSDUCIN/WD40 REPEAT-LIKE SUPERFAMILY PROTEIN	Cul4-RING E3 ubiquitin ligase complex, PeBoW complex, heterotrimeric G-protein complex, nucleolus, nucleoplasm, nucleus, plasmodesma, preribosome, large subunit precursor
AT4G05410	1.214	YAO, U3 snoRNP-ASSOCIATED PROTEIN-LIKE	acceptance of pollen, embryo development ending in seed dormancy, embryo sac development, mitochondrial fission, rRNA processing

## Sheet: Glucosinolate biosynthesis
Proteins accumulated in sr45-1 mutant that are enriched in Glucosinolate biosynthesis
AGI	Fold Change (sr45-1/Col-0)	Annotation	Biological Process Involved
AT1G18590	1.841	SOT17, ATST5C, SULFOTRANSFERASE 17	glucosinolate biosynthetic process
AT2G20610	1.405	SUR1, ALF1, SUPERROOT 1, ABERRANT LATERAL ROOT FORMATION 1	adventitious root development, cellular amino acid metabolic process, glucosinolate biosynthetic process, indoleacetic acid biosynthetic process, regulation of cell growth by extracelluar stimulus
AT1G24100	1.272	UGT74B1, UDP-glycosyl transferase 74B1	defense response by callose deposition in cell wall, defense response to bacterium, glucosinolate biosynthetic process
