# Supplementary material for: Quantitative Proteomics Reveals a Role for SERINE/ARGININE-Rich 45 in Regulating RNA Metabolism and Modulating Transcriptional Suppression via the ASAP Complex in Arabidopsis thaliana
Source: Front Plant Sci. 2019 Sep 19;10:1116. doi: 10.3389/fpls.2019.01116 (PMC6761909; doi:10.3389/fpls.2019.01116)
Supplement: Supplementary file 10 [file DataSheet_1.zip]

Archive with 3 entries (2 files):
- Table S6_PSMs.csv
- __MACOSX/
- __MACOSX/._Table S6_PSMs.csv
